# Supplementary material for: Synthesis, characterization, and crystal structure of hexa­kis­(1-methyl-1H-imidazole-κN3)zinc(II) dinitrate
Source: Acta Crystallogr E Crystallogr Commun. 2024 Sep 24;80(Pt 10):1054–8. doi: 10.1107/S2056989024008806 (PMC11451501; doi:10.1107/S2056989024008806)
Supplement: Supplementary file 1 [file e-80-01054-sup1.cif]

##############################################################################
#                                                                            #
# This CIF contains the data in a paper accepted for publication in          #
# Acta Crystallographica Section E. It conforms to the requirements of       #
# Notes for Authors for Acta Crystallographica Section E, and has been       #
# peer reviewed under the auspices of the IUCr Commission on Journals.       #
#                                                                            #
# Full details of the Crystallographic Information File format               #
# are given in the paper "The Crystallographic Information File (CIF):       #
# a New Standard Archive File for Crystallography" by S. R. Hall, F. H.      #
# Allen and I. D. Brown [Acta Cryst. (1991), A47, 655-685].                  #
#                                                                            #
# The current version of the core CIF dictionary is obtainable from          #
# ftp://ftp.iucr.org/pub/cif_core.dic.                                       #
#                                                                            #
# Software is freely available for graphical display of the structure(s)     #
# in this CIF. For information consult the CIF software page                 #
# http://www.iucr.org/resources/cif/software.                                #
#                                                                            #
# This file may be used for bona fide research purposes within the           #
# scientific community so long as proper attribution is given to the journal # 
# article from which it was obtained.                                        #
#                                                                            #
##############################################################################
data_I
_audit_creation_method     'WinGX routine CIF_UPDATE'
_audit_conform_dict_name     cif_core.dic
_audit_conform_dict_version     2.4.5
_journal_date_recd_electronic     2024-05-03
_journal_date_accepted     2024-09-09
_journal_name_full     'Acta Crystallographica, Section E'
_journal_year     2024
_journal_volume     80
_journal_issue     10
_journal_page_first     0
_journal_page_last     0
_journal_paper_category     GM
_journal_paper_doi     10.1107/S2056989024008806
_journal_coeditor_code     YY2011
_publ_contact_author_name     'Nomampondo Penelope Magwa'
_publ_contact_author_address
;
University of South Africa, Department of Chemistry, Private Bag X6, Florida,
Gauteng, 1710,
South Africa
;
_publ_contact_author_email     'Magwanp@unisa.ac.za'
_publ_contact_author_fax     ?
_publ_contact_author_phone     ?
_publ_section_title
;
Synthesis, characterization, and crystal structure of
hexakis(1-methyl-1<i>H</i>-imidazole-\k<i>N</i>^3^)zinc(II) dinitrate
;
_publ_section_title_footnote     .
loop_
    _publ_author_name
    _publ_author_footnote
    _publ_author_address
    'Magwa, Nomampondo Penelope' .
;
University of South Africa, Department of Chemistry, Private Bag X6, Florida,
Gauteng, 1710,
South Africa
;
    'Rashamuse, Thompho Jason' .
;
Advanced Materials Division, Mintek, 200 Malibongwe Drive, Randburg, 2125,
South Africa
;
_publ_section_synopsis
;
The title complex, which consists of a central zinc metal ion surrounded by six
1-methylimidazole ligands, charge balanced by two nitrate anions and which
crystallizes in the space group <i>P</i>\=3 has been synthesized and its
structure determined.
;
_chemical_name_systematic
;
Hexakis(1-methyl-1<i>H</i>-imidazole-\k<i>N</i>^3^)zinc(II) dinitrate
;
_chemical_formula_moiety     'C24 H36 N12 Zn 2+, 2(N O3 -)'
_chemical_formula_sum     'C24 H36 N14 O6 Zn'
_chemical_formula_iupac     '[Zn (C4 H6 N2)6] (N O3)2'
_chemical_formula_weight     682.04
_space_group_crystal_system     trigonal
_space_group_name_H-M_alt     'P -3'
_space_group_name_Hall     '-P 3'
loop_
    _space_group_symop_operation_xyz
    'x, y, z'
    '-y, x-y, z'
    '-x+y, -x, z'
    '-x, -y, -z'
    'y, -x+y, -z'
    'x-y, x, -z'
_cell_length_a     19.1227(10)
_cell_length_b     19.1227(10)
_cell_length_c     7.4770(5)
_cell_angle_alpha     90
_cell_angle_beta     90
_cell_angle_gamma     120
_cell_volume     2367.9(3)
_cell_formula_units_Z     3
_cell_measurement_reflns_used     9720
_cell_measurement_theta_min     3.25
_cell_measurement_theta_max     26.19
_cell_measurement_temperature     173(2)
_exptl_crystal_description     block
_exptl_crystal_colour     colourless
_exptl_crystal_size_max     0.446
_exptl_crystal_size_mid     0.336
_exptl_crystal_size_min     0.23
_exptl_crystal_density_diffrn     1.435
_exptl_crystal_density_method     'not measured'
_exptl_crystal_F_000     1068
loop_
    _exptl_crystal_face_index_h
    _exptl_crystal_face_index_k
    _exptl_crystal_face_index_l
    _exptl_crystal_face_perp_dist
    0 0 1 0.208
    0 0 -1 0.223
    1 1 0 0.115
    -1 -1 0 0.091
    1 -1 0 0.124
    -1 1 0 0.168
_exptl_absorpt_coefficient_mu     0.84
_exptl_absorpt_correction_type     multi-scan
_exptl_absorpt_process_details
;
(SADABS; Krause <i>et al.</i>,  2015)
;
_exptl_absorpt_correction_T_min     0.6596
_exptl_absorpt_correction_T_max     0.7454
_exptl_special_details
;
 Absorption corrections were made using the program SADABS
        (Sheldrick, 1996)
Intensity data were determined on a Bruker Venture D8 Photon CMOS
diffractometer with graphite-monochromated Mo Ka~1~ (\l = 0.71073 \%A)
radiation at 173 K using an Oxford Cryostream 600 cooler. Data reduction was
carried out using the program SAINT+, version 6.02 (Bruker, 2016) and
empirical absorption corrections were made using SADABS (Bruker 2016) Space
group assignments was made using <i>XPREP</i> (Bruker, 2016). The
structure was solved in the <i>WinGX</i> (Farrugia, 2012) Suite of programs,
using intrinsic phasing through <i>SHELXT</i> (Sheldrick, 2015a) and refined
using full-matrix least-squares/difference Fourier techniques on F^2^ using
<i>SHELXL2017</i> (Sheldrick, 2015b). Diagrams and publication material
were generated using <i>ORTEP-3</i> (Farrugia, 2012) and <i>PLATON</i> (Spek,
2020).
;
_diffrn_ambient_temperature     173(2)
_diffrn_radiation_type     MoK\a
_diffrn_radiation_wavelength     0.71073
_diffrn_radiation_monochromator     graphite
_diffrn_measurement_device_type     'Bruker D8 Venture Photon CCD area detector'
_diffrn_measurement_method     '\w scans'
_diffrn_reflns_number     119969
_diffrn_reflns_av_R_equivalents     0.0395
_diffrn_reflns_av_unetI/netI     0.0092
_diffrn_reflns_theta_min     2.724
_diffrn_reflns_theta_max     26.405
_diffrn_reflns_theta_full     25.242
_diffrn_measured_fraction_theta_max     0.998
_diffrn_measured_fraction_theta_full     0.998
_diffrn_reflns_limit_h_min     -23
_diffrn_reflns_limit_h_max     23
_diffrn_reflns_limit_k_min     -23
_diffrn_reflns_limit_k_max     23
_diffrn_reflns_limit_l_min     -9
_diffrn_reflns_limit_l_max     9
_diffrn_standards_number     0
_diffrn_standards_interval_count     .
_diffrn_standards_interval_time     .
_diffrn_standards_decay_%     ?
_diffrn_radiation_probe     x-ray
_refine_special_details
;
 Refined as a 2-component twin.
;
_reflns_number_total     3247
_reflns_number_gt     3073
_reflns_threshold_expression     'I > 2\s(I)'
_refine_ls_structure_factor_coef     Fsqd
_refine_ls_matrix_type     full
_refine_ls_R_factor_all     0.036
_refine_ls_R_factor_gt     0.0315
_refine_ls_wR_factor_gt     0.0829
_refine_ls_wR_factor_ref     0.0904
_refine_ls_goodness_of_fit_ref     1.121
_refine_ls_restrained_S_all     1.121
_refine_ls_number_reflns     3247
_refine_ls_number_parameters     208
_refine_ls_number_restraints     0
_refine_ls_number_constraints     0
_refine_ls_hydrogen_treatment     constr
_refine_ls_weighting_scheme     calc
_refine_ls_weighting_details
              'w=1/[\s^2^(Fo^2^)+(0.0449P)^2^+1.2961P] where P=(Fo^2^+2Fc^2^)/3'
_atom_sites_solution_hydrogens     mixed
_atom_sites_solution_primary     'dual - dual-space method e.g. SHELXD'
_atom_sites_solution_secondary     'dual - dual-space method e.g. SHELXD'
_refine_ls_shift/su_max     0
_refine_ls_shift/su_mean     0
_refine_diff_density_max     0.506
_refine_diff_density_min     -0.362
_refine_ls_extinction_method     none
loop_
    _atom_type_symbol
    _atom_type_description
    _atom_type_scat_dispersion_real
    _atom_type_scat_dispersion_imag
    _atom_type_scat_source
    C C 0.0033 0.0016 'International Tables Vol C Tables 4.2.6.8 and 6.1.1.4'
    H H 0 0 'International Tables Vol C Tables 4.2.6.8 and 6.1.1.4'
    N N 0.0061 0.0033 'International Tables Vol C Tables 4.2.6.8 and 6.1.1.4'
    O O 0.0106 0.006 'International Tables Vol C Tables 4.2.6.8 and 6.1.1.4'
    Zn Zn 0.2839 1.4301 'International Tables Vol C Tables 4.2.6.8 and 6.1.1.4'
_computing_data_collection
;
APEX3 (Bruker, 2016)
;
_computing_cell_refinement
;
SAINT-Plus (Bruker, 2016)
;
_computing_data_reduction
;
SAINT-Plus and XPREP (Bruker 2016)
;
_computing_structure_solution
;
<i>SHELXT2014</i> (Sheldrick, 2015a)
;
_computing_structure_refinement
;
<i>SHELXL2018/3</i> (Sheldrick, 2015b)
;
_computing_molecular_graphics
;
Ortep for Windows (Farrugia, 2012)
;
_computing_publication_material
;
WinGX publication routines (Farrugia, 2012)
and PLATON (Spek, 2020)
;
loop_
    _atom_site_type_symbol
    _atom_site_label
    _atom_site_fract_x
    _atom_site_fract_y
    _atom_site_fract_z
    _atom_site_U_iso_or_equiv
    _atom_site_adp_type
    _atom_site_calc_flag
    _atom_site_occupancy
    _atom_site_disorder_assembly
    _atom_site_disorder_group
    C C1 0.35319(17) 0.56158(16) 0.8432(4) 0.0370(5) Uani d 1 . .
    H H1 0.397348 0.608195 0.894545 0.044 Uiso calc 1 . .
    C C2 0.32525(18) 0.48483(17) 0.8998(4) 0.0408(6) Uani d 1 . .
    H H2 0.345852 0.467857 0.995698 0.049 Uiso calc 1 . .
    C C3 0.25403(19) 0.48549(16) 0.6749(4) 0.0434(6) Uani d 1 . .
    H H3 0.214048 0.466944 0.583882 0.052 Uiso calc 1 . .
    C C4 0.2155(3) 0.3487(2) 0.7945(6) 0.0742(12) Uani d 1 . .
    H H4A 0.221478 0.328911 0.911228 0.111 Uiso calc 1 . .
    H H4B 0.235574 0.327455 0.700603 0.111 Uiso calc 1 . .
    H H4C 0.158422 0.330563 0.773011 0.111 Uiso calc 1 . .
    C C5 0.31191(18) 0.77017(19) 0.2309(4) 0.0408(6) Uani d 1 . .
    H H5 0.26636 0.723578 0.183396 0.049 Uiso calc 1 . .
    C C6 0.34153(19) 0.84611(19) 0.1679(4) 0.0451(7) Uani d 1 . .
    H H6 0.321104 0.862707 0.071015 0.054 Uiso calc 1 . .
    C C7 0.41433(19) 0.84552(17) 0.3924(4) 0.0479(7) Uani d 1 . .
    H H7 0.455942 0.864052 0.479686 0.057 Uiso calc 1 . .
    C C8 0.4553(3) 0.9812(2) 0.2607(6) 0.0860(15) Uani d 1 . .
    H H8A 0.510363 0.998228 0.300205 0.129 Uiso calc 1 . .
    H H8B 0.431985 1.005728 0.337839 0.129 Uiso calc 1 . .
    H H8C 0.456463 0.998554 0.136826 0.129 Uiso calc 1 . .
    N N1 0.30848(13) 0.56202(13) 0.7012(3) 0.0321(4) Uani d 1 . .
    N N2 0.26215(16) 0.43720(15) 0.7926(3) 0.0437(6) Uani d 1 . .
    N N3 0.35725(12) 0.77013(12) 0.3735(3) 0.0330(4) Uani d 1 . .
    N N4 0.40615(19) 0.89350(16) 0.2712(4) 0.0510(7) Uani d 1 . .
    Zn Zn1 0.333333 0.666667 0.53840(6) 0.02973(13) Uani d 1 . .
    C C9 0.11565(17) 0.12401(17) 0.2960(4) 0.0397(6) Uani d 1 . .
    H H9 0.129642 0.086107 0.340727 0.048 Uiso d 1 . .
    C C10 0.14947(19) 0.20166(17) 0.3498(4) 0.0472(7) Uani d 1 . .
    H H10 0.192987 0.227884 0.431476 0.057 Uiso d 1 . .
    C C11 0.06016(17) 0.17677(16) 0.1425(4) 0.0394(6) Uani d 1 . .
    H H11 0.027212 0.18447 0.058845 0.047 Uiso calc 1 . .
    C C12 0.1277(3) 0.31748(19) 0.2617(6) 0.0669(10) Uani d 1 . .
    H H12A 0.101449 0.327601 0.160283 0.1 Uiso calc 1 . .
    H H12B 0.185931 0.3554 0.257408 0.1 Uiso calc 1 . .
    H H12C 0.105592 0.324868 0.373768 0.1 Uiso calc 1 . .
    N N5 0.05952(13) 0.10858(12) 0.1642(3) 0.0353(5) Uani d 1 . .
    N N6 0.11268(16) 0.23427(14) 0.2519(4) 0.0453(6) Uani d 1 . .
    Zn Zn2 0 0 0 0.03046(17) Uani d 1 . .
    N N7 0.65532(18) 0.6614(2) 0.7378(5) 0.0581(7) Uani d 1 . .
    O O1 0.6741(2) 0.6106(2) 0.6944(6) 0.1096(13) Uani d 1 . .
    O O2 0.6618(3) 0.6807(3) 0.8925(5) 0.1172(14) Uani d 1 . .
    O O3 0.6354(3) 0.6903(2) 0.6181(6) 0.1214(15) Uani d 1 . .
loop_
    _atom_site_aniso_label
    _atom_site_aniso_U_11
    _atom_site_aniso_U_22
    _atom_site_aniso_U_33
    _atom_site_aniso_U_12
    _atom_site_aniso_U_13
    _atom_site_aniso_U_23
    C1 0.0432(14) 0.0399(13) 0.0321(13) 0.0239(11) 0.0013(11) 0.0015(11)
    C2 0.0552(16) 0.0522(15) 0.0319(12) 0.0395(14) 0.0082(12) 0.0065(11)
    C3 0.0529(16) 0.0332(13) 0.0378(14) 0.0167(12) -0.0037(12) 0.0044(11)
    C4 0.099(3) 0.0314(16) 0.080(3) 0.0237(18) -0.013(2) 0.0114(16)
    C5 0.0464(15) 0.0511(16) 0.0335(13) 0.0309(14) -0.0040(12) 0.0000(13)
    C6 0.0587(17) 0.0621(18) 0.0342(13) 0.0449(15) 0.0066(13) 0.0111(12)
    C7 0.0596(18) 0.0318(13) 0.0474(16) 0.0192(13) -0.0115(13) 0.0062(11)
    C8 0.126(4) 0.043(2) 0.082(3) 0.037(2) 0.003(3) 0.0250(19)
    N1 0.0334(10) 0.0332(11) 0.0304(10) 0.0171(9) 0.0050(8) 0.0026(8)
    N2 0.0554(15) 0.0339(12) 0.0426(13) 0.0230(11) 0.0064(11) 0.0087(10)
    N3 0.0356(10) 0.0352(11) 0.0307(10) 0.0197(9) 0.0013(8) 0.0031(8)
    N4 0.0727(19) 0.0420(14) 0.0467(14) 0.0351(14) 0.0049(13) 0.0130(11)
    Zn1 0.02969(16) 0.02969(16) 0.0298(2) 0.01484(8) 0 0
    C9 0.0411(14) 0.0366(13) 0.0371(15) 0.0160(12) -0.0034(11) -0.0042(11)
    C10 0.0530(16) 0.0423(15) 0.0385(14) 0.0179(13) -0.0033(13) -0.0024(12)
    C11 0.0407(13) 0.0328(12) 0.0433(14) 0.0173(11) 0.0000(12) -0.0068(11)
    C12 0.083(3) 0.0314(16) 0.081(3) 0.0242(17) -0.006(2) -0.0153(16)
    N5 0.0340(11) 0.0311(10) 0.0395(12) 0.0153(9) 0.0015(9) -0.0015(9)
    N6 0.0497(14) 0.0293(12) 0.0493(14) 0.0141(11) 0.0028(11) -0.0058(10)
    Zn2 0.0271(2) 0.0271(2) 0.0372(4) 0.01354(10) 0 0
    N7 0.0479(16) 0.0584(17) 0.0692(19) 0.0275(14) 0.0088(14) 0.0225(14)
    O1 0.108(3) 0.088(2) 0.147(4) 0.059(2) -0.004(3) -0.018(2)
    O2 0.156(4) 0.150(4) 0.0653(18) 0.091(3) 0.029(2) 0.016(2)
    O3 0.131(3) 0.113(3) 0.133(3) 0.071(3) -0.051(3) 0.016(3)
_geom_special_details
;
 All esds (except the esd in the dihedral angle between two l.s. planes)
 are estimated using the full covariance matrix.  The cell esds are taken
 into account individually in the estimation of esds in distances, angles
 and torsion angles; correlations between esds in cell parameters are only
 used when they are defined by crystal symmetry.  An approximate (isotropic)
 treatment of cell esds is used for estimating esds involving l.s. planes.
;
loop_
    _geom_bond_atom_site_label_1
    _geom_bond_atom_site_label_2
    _geom_bond_site_symmetry_2
    _geom_bond_distance
    _geom_bond_publ_flag
    C1 C2 . 1.355(4) ?
    C1 N1 . 1.365(3) ?
    C1 H1 . 0.95 ?
    C2 N2 . 1.352(4) ?
    C2 H2 . 0.95 ?
    C3 N1 . 1.319(3) ?
    C3 N2 . 1.339(4) ?
    C3 H3 . 0.95 ?
    C4 N2 . 1.467(4) ?
    C4 H4A . 0.98 ?
    C4 H4B . 0.98 ?
    C4 H4C . 0.98 ?
    C5 C6 . 1.352(4) ?
    C5 N3 . 1.375(3) ?
    C5 H5 . 0.95 ?
    C6 N4 . 1.351(4) ?
    C6 H6 . 0.95 ?
    C7 N3 . 1.310(3) ?
    C7 N4 . 1.353(4) ?
    C7 H7 . 0.95 ?
    C8 N4 . 1.458(4) ?
    C8 H8A . 0.98 ?
    C8 H8B . 0.98 ?
    C8 H8C . 0.98 ?
    N1 Zn1 . 2.182(2) ?
    N3 Zn1 . 2.177(2) ?
    C9 C10 . 1.351(4) ?
    C9 N5 . 1.376(4) ?
    C9 H9 . 0.95 ?
    C10 N6 . 1.363(4) ?
    C10 H10 . 0.9486 ?
    C11 N5 . 1.308(3) ?
    C11 N6 . 1.335(4) ?
    C11 H11 . 0.95 ?
    C12 N6 . 1.471(4) ?
    C12 H12A . 0.98 ?
    C12 H12B . 0.98 ?
    C12 H12C . 0.98 ?
    N5 Zn2 . 2.179(2) ?
    N7 O2 . 1.202(5) ?
    N7 O3 . 1.209(4) ?
    N7 O1 . 1.234(5) ?
loop_
    _geom_angle_atom_site_label_1
    _geom_angle_atom_site_label_2
    _geom_angle_atom_site_label_3
    _geom_angle_site_symmetry_1
    _geom_angle_site_symmetry_3
    _geom_angle
    _geom_angle_publ_flag
    C2 C1 N1 . . 109.9(2) ?
    C2 C1 H1 . . 125 ?
    N1 C1 H1 . . 125 ?
    N2 C2 C1 . . 106.3(2) ?
    N2 C2 H2 . . 126.9 ?
    C1 C2 H2 . . 126.9 ?
    N1 C3 N2 . . 111.6(3) ?
    N1 C3 H3 . . 124.2 ?
    N2 C3 H3 . . 124.2 ?
    N2 C4 H4A . . 109.5 ?
    N2 C4 H4B . . 109.5 ?
    H4A C4 H4B . . 109.5 ?
    N2 C4 H4C . . 109.5 ?
    H4A C4 H4C . . 109.5 ?
    H4B C4 H4C . . 109.5 ?
    C6 C5 N3 . . 110.2(3) ?
    C6 C5 H5 . . 124.9 ?
    N3 C5 H5 . . 124.9 ?
    N4 C6 C5 . . 105.8(2) ?
    N4 C6 H6 . . 127.1 ?
    C5 C6 H6 . . 127.1 ?
    N3 C7 N4 . . 111.0(3) ?
    N3 C7 H7 . . 124.5 ?
    N4 C7 H7 . . 124.5 ?
    N4 C8 H8A . . 109.5 ?
    N4 C8 H8B . . 109.5 ?
    H8A C8 H8B . . 109.5 ?
    N4 C8 H8C . . 109.5 ?
    H8A C8 H8C . . 109.5 ?
    H8B C8 H8C . . 109.5 ?
    C3 N1 C1 . . 105.0(2) ?
    C3 N1 Zn1 . . 128.56(18) ?
    C1 N1 Zn1 . . 126.11(18) ?
    C3 N2 C2 . . 107.3(2) ?
    C3 N2 C4 . . 126.1(3) ?
    C2 N2 C4 . . 126.5(3) ?
    C7 N3 C5 . . 105.2(2) ?
    C7 N3 Zn1 . . 128.32(18) ?
    C5 N3 Zn1 . . 126.43(19) ?
    C6 N4 C7 . . 107.8(3) ?
    C6 N4 C8 . . 126.0(3) ?
    C7 N4 C8 . . 126.1(3) ?
    N3 Zn1 N3 . 2_665 91.09(8) ?
    N3 Zn1 N3 . 3_565 91.09(8) ?
    N3 Zn1 N3 2_665 3_565 91.09(8) ?
    N3 Zn1 N1 . 3_565 88.28(8) ?
    N3 Zn1 N1 2_665 3_565 88.73(8) ?
    N3 Zn1 N1 3_565 3_565 179.34(8) ?
    N3 Zn1 N1 . 2_665 88.74(8) ?
    N3 Zn1 N1 2_665 2_665 179.34(8) ?
    N3 Zn1 N1 3_565 2_665 88.28(8) ?
    N1 Zn1 N1 3_565 2_665 91.89(8) ?
    N3 Zn1 N1 . . 179.34(9) ?
    N3 Zn1 N1 2_665 . 88.28(8) ?
    N3 Zn1 N1 3_565 . 88.73(8) ?
    N1 Zn1 N1 3_565 . 91.89(8) ?
    N1 Zn1 N1 2_665 . 91.89(8) ?
    C10 C9 N5 . . 110.0(3) ?
    C10 C9 H9 . . 124.8 ?
    N5 C9 H9 . . 125.1 ?
    C9 C10 N6 . . 105.7(3) ?
    C9 C10 H10 . . 125.7 ?
    N6 C10 H10 . . 128.4 ?
    N5 C11 N6 . . 111.9(3) ?
    N5 C11 H11 . . 124 ?
    N6 C11 H11 . . 124 ?
    N6 C12 H12A . . 109.5 ?
    N6 C12 H12B . . 109.5 ?
    H12A C12 H12B . . 109.5 ?
    N6 C12 H12C . . 109.5 ?
    H12A C12 H12C . . 109.5 ?
    H12B C12 H12C . . 109.5 ?
    C11 N5 C9 . . 104.9(2) ?
    C11 N5 Zn2 . . 128.3(2) ?
    C9 N5 Zn2 . . 125.97(18) ?
    C11 N6 C10 . . 107.5(2) ?
    C11 N6 C12 . . 125.5(3) ?
    C10 N6 C12 . . 127.1(3) ?
    N5 Zn2 N5 6 3 180.00(9) ?
    N5 Zn2 N5 6 . 88.61(8) ?
    N5 Zn2 N5 3 . 91.39(8) ?
    N5 Zn2 N5 6 4 91.39(8) ?
    N5 Zn2 N5 3 4 88.61(8) ?
    N5 Zn2 N5 . 4 180 ?
    N5 Zn2 N5 6 2 88.61(8) ?
    N5 Zn2 N5 3 2 91.39(8) ?
    N5 Zn2 N5 . 2 91.39(8) ?
    N5 Zn2 N5 4 2 88.61(8) ?
    N5 Zn2 N5 6 5 91.39(8) ?
    N5 Zn2 N5 3 5 88.61(8) ?
    N5 Zn2 N5 . 5 88.61(8) ?
    N5 Zn2 N5 4 5 91.39(8) ?
    N5 Zn2 N5 2 5 180.00(8) ?
    O2 N7 O3 . . 125.4(4) ?
    O2 N7 O1 . . 118.0(4) ?
    O3 N7 O1 . . 116.5(4) ?
loop_
    _geom_torsion_atom_site_label_1
    _geom_torsion_atom_site_label_2
    _geom_torsion_atom_site_label_3
    _geom_torsion_atom_site_label_4
    _geom_torsion_site_symmetry_1
    _geom_torsion_site_symmetry_2
    _geom_torsion_site_symmetry_3
    _geom_torsion_site_symmetry_4
    _geom_torsion
    _geom_torsion_publ_flag
    N1 C1 C2 N2 . . . . -0.4(3) ?
    N3 C5 C6 N4 . . . . 0.5(3) ?
    N2 C3 N1 C1 . . . . 0.1(3) ?
    N2 C3 N1 Zn1 . . . . 173.38(18) ?
    C2 C1 N1 C3 . . . . 0.2(3) ?
    C2 C1 N1 Zn1 . . . . -173.31(17) ?
    N1 C3 N2 C2 . . . . -0.3(3) ?
    N1 C3 N2 C4 . . . . -175.6(3) ?
    C1 C2 N2 C3 . . . . 0.4(3) ?
    C1 C2 N2 C4 . . . . 175.7(3) ?
    N4 C7 N3 C5 . . . . 1.4(4) ?
    N4 C7 N3 Zn1 . . . . -175.52(19) ?
    C6 C5 N3 C7 . . . . -1.2(3) ?
    C6 C5 N3 Zn1 . . . . 175.81(18) ?
    C5 C6 N4 C7 . . . . 0.3(3) ?
    C5 C6 N4 C8 . . . . -176.3(4) ?
    N3 C7 N4 C6 . . . . -1.1(4) ?
    N3 C7 N4 C8 . . . . 175.5(4) ?
    N5 C9 C10 N6 . . . . 1.0(3) ?
    N6 C11 N5 C9 . . . . -0.2(3) ?
    N6 C11 N5 Zn2 . . . . -170.42(18) ?
    C10 C9 N5 C11 . . . . -0.6(3) ?
    C10 C9 N5 Zn2 . . . . 170.0(2) ?
    N5 C11 N6 C10 . . . . 0.8(3) ?
    N5 C11 N6 C12 . . . . -179.7(3) ?
    C9 C10 N6 C11 . . . . -1.1(3) ?
    C9 C10 N6 C12 . . . . 179.4(3) ?
loop_
    _geom_hbond_atom_site_label_D
    _geom_hbond_atom_site_label_H
    _geom_hbond_atom_site_label_A
    _geom_hbond_site_symmetry_A
    _geom_hbond_distance_DH
    _geom_hbond_distance_HA
    _geom_hbond_distance_DA
    _geom_hbond_angle_DHA
    C12 H12B O1 4_666 0.98 2.44 3.339(7) 152
    C12 H12C O3 3_565 0.98 2.36 3.333(7) 169
    C12 H12A O2 3_564 0.98 2.62 3.596(8) 174
_shelx_hkl_file
;
   1   2   0    1.54    0.17
   1   2   0    2.11    0.16
   1   2   0    2.16    0.17
   1   2   0    2.30    0.16
   2  -3   0    2.24    0.16
   2  -3   0    2.04    0.15
   2  -3   0    1.46    0.14
   2  -3   0    2.07    0.15
  -3   1   0    2.17    0.12
  -3   1   0    1.71    0.15
  -3   1   0    2.01    0.15
  -3   1   0    1.95    0.14
  -3   1   0    1.95    0.16
  -3   1   0    1.59    0.17
   3  -1   0    2.14    0.15
   3  -1   0    2.15    0.10
  -1  -2   0    1.89    0.16
   3  -1   0    2.18    0.17
   3  -1   0    2.09    0.10
   3  -1   0    2.24    0.15
   3  -1   0    2.15    0.16
  -2   3   0    1.52    0.17
  -2   3   0    2.21    0.16
  -2   3   0    1.83    0.15
  -2   3   0    2.31    0.16
  -2   3   0    2.11    0.15
  -1  -2   0    1.91    0.14
  -1  -2   0    1.54    0.16
  -1  -2   0    2.45    0.16
  -3   2   0    2.69    0.17
   1  -3   0    2.74    0.17
  -3   2   0    2.39    0.15
   2   1   0    2.96    0.18
   2   1   0    2.27    0.16
   2   1   0    2.46    0.16
   2   1   0    2.92    0.19
   1  -3   0    2.93    0.17
   1  -3   0    2.37    0.15
   1  -3   0    3.17    0.17
  -3   2   0    2.69    0.17
   2   1   0    2.69    0.14
  -1   3   0    2.40    0.16
  -1   3   0    2.90    0.18
  -1   3   0    2.88    0.17
  -2  -1   0    2.88    0.16
  -2  -1   0    2.85    0.17
  -2  -1   0    2.86    0.17
  -2  -1   0    2.58    0.17
  -1   3   0    2.78    0.17
  -2  -1   0    2.90    0.18
   3  -2   0    3.03    0.17
   3  -2   0    2.87    0.17
   3   0   0  271.67    6.89
  -3   3   0  270.99    6.89
  -3   3   0  289.27   10.18
   3   0   0  256.52    9.93
   0  -3   0  270.10   10.03
   0  -3   0  249.21    6.85
   3  -3   0  274.75   10.06
  -3   0   0  266.35    6.95
   0   3   0  276.08    6.97
  -3   0   0  278.55   10.32
   3  -3   0  258.20    6.94
   0   3   0  271.45   10.30
   3  -4   0    4.67    0.26
   3  -4   0    4.66    0.26
  -4   1   0    5.09    0.26
  -4   1   0    4.77    0.25
  -4   1   0    5.01    0.26
   1   3   0    4.79    0.28
   1   3   0    4.76    0.27
  -4   1   0    4.86    0.25
   3  -4   0    4.65    0.25
   3  -4   0    4.63    0.27
   3  -4   0    5.03    0.31
   3  -4   0    4.91    0.25
  -4   1   0    4.47    0.25
   1   3   0    4.66    0.25
  -4   1   0    4.54    0.18
  -4   1   0    5.10    0.28
  -4   1   0    4.70    0.18
  -4   1   0    4.82    0.22
   1   3   0    5.13    0.27
   4  -1   0    6.13    0.38
   4  -1   0    4.46    0.20
  -1  -3   0    5.23    0.28
  -1  -3   0    5.32    0.26
  -3   4   0    4.77    0.27
  -1  -3   0    5.27    0.27
  -1  -3   0    5.15    0.27
   4  -1   0    4.75    0.22
   4  -1   0    5.07    0.26
  -1  -3   0    4.86    0.27
  -3   4   0    4.84    0.26
   4  -1   0    4.64    0.18
   4  -1   0    5.07    0.27
   4  -1   0    4.64    0.25
  -3   4   0    4.48    0.25
  -1  -3   0    5.00    0.26
   4  -1   0    4.85    0.19
   4  -1   0    4.99    0.37
   4  -1   0    4.68    0.25
  -3   4   0    4.76    0.25
  -3   4   0    4.52    0.27
  -4   2   0    5.33    0.27
   2  -4   0    5.62    0.26
  -4   2   0    5.37    0.27
   2  -4   0    5.30    0.26
  -4   2   0    5.38    0.22
  -4   2   0    5.67    0.26
   2  -4   0    5.64    0.28
   2  -4   0    5.37    0.27
   2   2   0    5.50    0.27
   2   2   0    5.72    0.29
  -4   2   0    5.71    0.26
   2  -4   0    5.48    0.26
   2  -4   0    5.34    0.26
  -2  -2   0    5.71    0.28
  -2   4   0    5.58    0.27
   4  -2   0    5.49    0.27
   4  -2   0    5.47    0.29
   4  -2   0    5.13    0.26
   4  -2   0    5.52    0.26
   4  -2   0    5.26    0.25
  -2   4   0    5.66    0.30
  -2  -2   0    5.52    0.26
  -2  -2   0    5.49    0.27
  -2  -2   0    5.28    0.27
  -2   4   0    5.43    0.27
  -2   4   0    5.25    0.26
  -2   4   0    5.13    0.39
  -2   4   0    5.23    0.27
  -2  -2   0    5.39    0.27
  -2  -2   0    5.55    0.27
  -2  -2   0    5.46    0.21
  -2  -2   0    5.29    0.27
   1  -4   0    0.76    0.12
  -4   3   0    0.97    0.13
  -4   3   0    0.91    0.13
   3   1   0    1.00    0.12
   3   1   0    1.07    0.14
  -4   3   0    0.97    0.13
   3   1   0    0.84    0.13
   1  -4   0    0.93    0.13
   3   1   0    0.79    0.13
   1  -4   0    1.06    0.15
   1  -4   0    0.86    0.13
   1  -4   0    0.79    0.12
   3   1   0    0.64    0.13
   3   1   0    0.96    0.14
   1  -4   0    0.88    0.13
  -4   3   0    0.94    0.17
  -4   3   0    1.34    0.19
  -4   3   0    1.05    0.14
   3   1   0    0.74    0.21
   3   1   0    0.94    0.11
  -3  -1   0    0.89    0.14
  -1   4   0    1.01    0.13
  -1   4   0    0.74    0.13
  -3  -1   0    0.87    0.12
  -3  -1   0    0.87    0.13
  -3  -1   0    1.00    0.11
  -3  -1   0    1.29    0.14
  -1   4   0    0.76    0.13
  -3  -1   0    0.80    0.14
   4  -3   0    0.85    0.13
   4  -3   0    1.19    0.14
  -3  -1   0    1.11    0.14
   4  -3   0    1.10    0.14
  -1   4   0    1.26    0.20
   4  -3   0    1.05    0.22
   4  -3   0    0.80    0.12
  -3  -1   0    0.96    0.13
  -1   4   0    1.15    0.23
   4  -3   0    1.11    0.14
  -1   4   0    0.80    0.14
   4   0   0   51.60    1.40
  -4   4   0   51.89    1.43
   4   0   0   52.85    1.37
   4   0   0   52.01    1.38
   4   0   0   52.65    1.38
   4   0   0   50.56    1.40
   0  -4   0   53.35    1.40
   0  -4   0   53.88    1.38
  -4   4   0   53.02    1.38
   0  -4   0   53.49    1.38
   0  -4   0   52.86    1.39
  -4   4   0   51.84    1.38
  -4   4   0   53.78    1.38
   4   0   0   52.07    1.33
   4   0   0   52.16    1.39
   4   0   0   52.51    1.38
  -4   4   0   51.16    1.39
   0  -4   0   53.98    1.39
  -4   0   0   52.59    1.40
   0   4   0   53.88    1.39
   0   4   0   53.61    1.40
  -4   0   0   51.70    1.37
  -4   0   0   52.58    1.37
  -4   0   0   52.73    1.33
  -4   0   0   52.57    1.38
  -4   0   0   53.01    1.38
  -4   0   0   50.52    1.38
   4  -4   0   52.26    1.38
   4  -4   0   51.66    1.37
   4  -4   0   50.23    1.39
   4  -4   0   52.51    1.37
   4  -4   0   51.34    1.38
   0   4   0   54.67    1.38
  -5   1   0   19.28    0.61
  -5   1   0   19.72    0.63
   1   4   0   20.24    0.62
  -5   1   0   19.30    0.61
  -5   1   0   19.46    0.64
  -5   1   0   19.08    0.54
  -5   1   0   20.06    0.65
   1   4   0   20.48    0.65
  -5   1   0   19.41    0.54
   4  -5   0   19.63    0.62
   4  -5   0   18.96    0.62
   4  -5   0   19.25    0.62
   4  -5   0   18.72    0.62
   1   4   0   20.05    0.64
   1   4   0   20.17    0.65
   1   4   0   19.94    0.64
   4  -5   0   19.62    0.64
   1   4   0   20.00    0.64
  -5   1   0   19.21    0.61
  -4   5   0   19.06    0.61
  -1  -4   0   20.08    0.64
  -1  -4   0   19.48    0.61
  -1  -4   0   19.70    0.63
   5  -1   0   19.86    0.61
   5  -1   0   18.49    0.62
   5  -1   0   18.60    0.67
  -1  -4   0   20.39    0.62
  -4   5   0   18.03    0.63
   5  -1   0   18.85    0.62
  -4   5   0   19.24    0.63
  -4   5   0   19.18    0.61
  -4   5   0   19.76    0.61
  -1  -4   0   19.92    0.62
  -4   5   0   18.85    0.61
   5  -1   0   19.67    0.61
   5  -1   0   19.08    0.55
   5  -1   0   19.00    0.64
   5  -1   0   19.53    0.58
  -5   2   0    0.42    0.13
   2   3   0    0.24    0.15
  -5   2   0    0.64    0.15
   3  -5   0    0.22    0.14
  -5   2   0    0.44    0.24
   2   3   0    0.45    0.15
  -5   2   0    0.42    0.14
   2   3   0    0.31    0.15
   3  -5   0    0.20    0.18
   2   3   0    0.50    0.20
   2   3   0    0.42    0.21
   3  -5   0    0.52    0.15
  -5   2   0    0.36    0.14
   3  -5   0    0.27    0.13
   3  -5   0    0.32    0.13
   2   3   0    0.40    0.14
  -5   2   0    0.60    0.12
   3  -5   0    0.27    0.14
  -5   2   0    0.49    0.15
  -3   5   0    0.24    0.14
  -2  -3   0    0.33    0.15
   5  -2   0    0.43    0.09
  -2  -3   0    0.83    0.21
  -2  -3   0    0.29    0.14
   5  -2   0    0.32    0.14
  -2  -3   0    0.69    0.16
   5  -2   0    0.49    0.10
   5  -2   0    0.59    0.12
   5  -2   0    0.36    0.14
  -3   5   0    0.14    0.13
  -3   5   0    0.21    0.19
  -3   5   0    0.31    0.14
  -2  -3   0    0.35    0.15
   5  -2   0    0.38    0.15
   5  -2   0    0.48    0.14
   5  -2   0    0.29    0.13
   5  -2   0    0.18    0.14
  -3   5   0    0.15    0.14
   5  -2   0    0.26    0.16
  -3   5   0    0.38    0.15
  -2  -3   0    0.51    0.14
   2  -5   0   47.70    1.26
  -5   3   0   46.06    1.28
   3   2   0   48.26    1.27
   3   2   0   47.97    1.29
   3   2   0   47.34    1.29
   2  -5   0   46.03    1.25
   2  -5   0   46.82    1.28
   3   2   0   48.31    1.26
   3   2   0   45.66    1.29
  -5   3   0   47.61    1.27
  -5   3   0   46.91    1.25
   2  -5   0   46.13    1.28
   2  -5   0   46.37    1.26
  -5   3   0   48.48    1.26
   2  -5   0   47.41    1.27
  -3  -2   0   47.62    1.27
   5  -3   0   45.45    1.27
  -3  -2   0   46.46    1.22
  -3  -2   0   46.45    1.28
  -3  -2   0   46.24    1.28
  -3  -2   0   46.69    1.20
  -3  -2   0   47.96    1.27
  -3  -2   0   47.40    1.26
  -3  -2   0   47.23    1.25
  -2   5   0   46.32    1.27
  -2   5   0   47.29    1.25
  -3  -2   0   47.65    1.26
   5  -3   0   46.82    1.27
   5  -3   0   46.45    1.24
   5  -3   0   48.54    1.27
   5  -3   0   47.38    1.25
   5  -3   0   45.93    1.25
  -2   5   0   46.49    1.25
   5  -3   0   45.10    1.27
  -2   5   0   46.27    1.27
  -2   5   0   48.70    1.26
  -2   5   0   46.43    1.26
  -5   4   0  170.46    4.36
   4   1   0  176.99    4.32
  -5   4   0  176.07    4.38
  -5   4   0  170.94    4.38
  -5   4   0  174.75    4.35
   4   1   0  176.63    4.37
   1  -5   0  178.51    4.37
   4   1   0  178.16    4.38
   4   1   0  175.51    4.36
  -5   4   0  173.45    4.37
   1  -5   0  179.99    4.36
   4   1   0  182.05    4.38
   1  -5   0  180.04    4.37
   4   1   0  177.07    4.31
   4   1   0  171.21    4.38
  -5   4   0  176.82    4.36
   4   1   0  178.02    4.36
   4   1   0  172.36    4.39
   5  -4   0  176.67    4.35
   5  -4   0  175.56    4.34
  -4  -1   0  181.25    4.36
   5  -4   0  171.01    4.41
  -1   5   0  170.14    4.35
  -1   5   0  174.30    4.35
  -1   5   0  180.26    4.35
  -4  -1   0  171.83    4.35
   5  -4   0  174.21    4.34
  -4  -1   0  174.91    4.34
  -4  -1   0  170.24    4.37
  -4  -1   0  177.25    4.31
  -1   5   0  174.99    4.34
  -4  -1   0  177.14    4.35
  -1   5   0  181.40    4.38
  -1   5   0  172.94    4.37
  -4  -1   0  181.48    4.38
   5  -4   0  172.51    4.37
   0  -5   0   26.25    0.79
  -5   5   0   25.98    0.77
  -5   5   0   25.55    0.77
  -5   5   0   25.28    0.79
   5   0   0   26.06    0.78
   0  -5   0   25.92    0.85
   0  -5   0   26.93    0.77
  -5   5   0   26.24    0.77
   5   0   0   25.23    0.78
   5   0   0   24.88    0.79
   5   0   0   25.07    0.80
   0  -5   0   26.17    0.77
   0  -5   0   25.55    0.78
   5   0   0   25.90    0.77
   5   0   0   24.74    0.77
  -5   5   0   24.63    0.78
   5   0   0   26.25    0.76
   5   0   0   25.63    0.73
   5   0   0   25.63    0.77
   5   0   0   25.05    0.71
  -5   5   0   25.03    0.77
   0   5   0   26.20    0.79
   0   5   0   27.21    0.79
  -5   0   0   25.53    0.78
   5  -5   0   24.90    0.93
   0   5   0   25.35    0.80
  -5   0   0   25.45    0.79
  -5   0   0   26.06    0.80
  -5   0   0   25.82    0.78
  -5   0   0   25.78    0.72
  -5   0   0   26.38    0.80
   0   5   0   26.50    0.79
   5  -5   0   25.50    0.77
   5  -5   0   25.99    0.81
   5  -5   0   25.20    0.78
   5  -5   0   26.82    0.78
   0   5   0   25.34    0.80
  -5   0   0   26.09    0.78
   1   5   0    1.02    0.19
   5  -6   0    1.09    0.20
  -6   1   0    0.95    0.18
  -6   1   0    1.46    0.20
   5  -6   0    1.38    0.26
   5  -6   0    1.54    0.32
   1   5   0    0.79    0.20
  -6   1   0    1.11    0.19
   5  -6   0    0.95    0.19
   5  -6   0    0.86    0.18
   1   5   0    1.04    0.21
  -6   1   0    1.34    0.20
   1   5   0    1.65    0.29
  -6   1   0    0.90    0.19
  -6   1   0    1.36    0.20
  -6   1   0    1.28    0.13
  -6   1   0    1.12    0.13
  -6   1   0    1.17    0.18
   1   5   0    0.86    0.20
   5  -6   0    0.99    0.19
   1   5   0    0.81    0.19
   6  -1   0    1.07    0.14
   6  -1   0    1.10    0.20
   6  -1   0    1.08    0.17
  -5   6   0    0.90    0.19
  -1  -5   0    0.88    0.18
   6  -1   0    1.13    0.19
   6  -1   0    0.91    0.20
  -5   6   0    0.93    0.19
   6  -1   0    1.09    0.20
  -1  -5   0    1.12    0.20
   6  -1   0    0.72    0.17
   6  -1   0    0.95    0.19
  -1  -5   0    1.00    0.20
   6  -1   0    0.99    0.20
  -1  -5   0    1.03    0.20
  -1  -5   0    1.53    0.33
  -5   6   0    1.06    0.20
  -1  -5   0    1.13    0.20
  -5   6   0    0.85    0.18
  -5   6   0    0.84    0.21
   2   4   0    8.84    0.43
   2   4   0    9.00    0.42
   2   4   0    9.53    0.45
   4  -6   0    9.09    0.40
   2   4   0    8.57    0.43
  -6   2   0    9.69    0.41
  -6   2   0    9.36    0.41
  -6   2   0    8.63    0.34
   4  -6   0    9.30    0.44
   4  -6   0    8.42    0.41
   4  -6   0    8.49    0.42
  -6   2   0    8.87    0.39
   4  -6   0    9.94    0.47
  -6   2   0    8.70    0.40
   2   4   0    8.93    0.41
  -2  -4   0    8.91    0.48
  -2  -4   0    9.03    0.41
   6  -2   0    8.80    0.30
   6  -2   0    9.20    0.41
  -4   6   0    8.30    0.41
  -4   6   0    8.48    0.42
  -2  -4   0    8.85    0.40
   6  -2   0    9.08    0.35
   6  -2   0    9.31    0.45
   6  -2   0    9.07    0.41
   6  -2   0    8.54    0.40
  -4   6   0    8.82    0.41
   6  -2   0   10.05    0.45
   6  -2   0    8.73    0.41
   6  -2   0    8.78    0.31
  -2  -4   0    8.68    0.41
  -4   6   0    8.94    0.43
   6  -2   0    9.02    0.40
  -4   6   0    8.69    0.41
  -3   6   0  502.71   12.32
   2  -6   0  160.01    3.65
   2  -6   0  146.29    3.61
  -6   4   0  142.47    3.62
  -6   4   0  139.23    3.61
   2  -6   0  146.38    3.61
   2  -6   0  146.77    3.62
   4   2   0  143.04    3.63
  -6   4   0  138.68    3.63
   4   2   0  138.73    3.64
   4   2   0  142.25    3.62
  -6   4   0  142.31    3.60
   4   2   0  145.43    3.54
   4   2   0  142.49    3.61
   4   2   0  142.25    3.62
  -6   4   0  143.88    3.60
   6  -4   0  138.41    3.59
  -4  -2   0  140.43    3.54
  -4  -2   0  144.25    3.57
   6  -4   0  142.96    3.58
  -4  -2   0  140.10    3.60
  -4  -2   0  143.15    3.51
  -2   6   0  144.35    3.57
  -4  -2   0  139.76    3.57
  -2   6   0  141.24    3.60
   6  -4   0  145.97    3.57
  -4  -2   0  143.77    3.59
  -2   6   0  144.08    3.58
  -2   6   0  145.45    3.57
  -2   6   0  141.31    3.60
  -2   6   0  139.98    3.58
  -4  -2   0  143.49    3.59
   6  -4   0  139.28    3.57
   6  -4   0  147.72    3.59
  -4  -2   0  142.87    3.60
  -4  -2   0  141.29    3.61
  -6   5   0   10.14    0.48
   5   1   0   10.43    0.37
   5   1   0   10.53    0.45
  -6   5   0   10.07    0.48
   5   1   0   10.24    0.43
  -6   5   0   10.13    0.45
   5   1   0   10.99    0.48
   5   1   0   11.08    0.46
  -6   5   0   11.24    0.46
  -6   5   0   10.63    0.45
   5   1   0   10.53    0.50
   1  -6   0   11.26    0.45
   1  -6   0   10.75    0.44
   1  -6   0   10.72    0.47
   1  -6   0   11.49    0.47
   5   1   0   10.44    0.45
  -6   5   0   10.47    0.45
   5   1   0   10.54    0.46
  -1   6   0   10.70    0.46
  -5  -1   0    9.75    0.48
  -5  -1   0   10.53    0.45
  -1   6   0   10.54    0.48
   6  -5   0   11.04    0.47
  -5  -1   0   10.58    0.46
  -5  -1   0   10.69    0.38
  -5  -1   0   10.49    0.46
   6  -5   0   11.17    0.49
   6  -5   0    9.97    0.45
  -1   6   0   10.47    0.48
   6  -5   0   10.30    0.44
   6  -5   0   10.80    0.45
  -5  -1   0   10.78    0.44
  -5  -1   0   10.40    0.48
  -5  -1   0   10.34    0.44
  -1   6   0   10.60    0.45
  -1   6   0   10.78    0.47
   0  -6   0  539.26   20.04
   6   0   0  507.93   13.54
  -6   6   0  522.09   13.56
  -6   6   0  510.47   19.55
   6   0   0  532.45   20.26
   0  -6   0  542.44   13.59
   6  -6   0  525.06   13.47
   0   6   0  505.64   19.80
  -6   0   0  528.68   13.48
   0   6   0  524.57   13.49
  -6   0   0  533.82   20.16
   6  -6   0  500.10   19.48
   1   6   0    2.99    0.32
  -7   1   0    3.39    0.43
   6  -7   0    2.84    0.27
  -7   1   0    2.20    0.24
  -7   1   0    3.38    0.29
   6  -7   0    2.60    0.25
   1   6   0    2.16    0.26
  -7   1   0    1.99    0.24
  -7   1   0    2.42    0.20
  -7   1   0    2.80    0.27
  -7   1   0    2.81    0.27
   1   6   0    2.43    0.27
   1   6   0    1.87    0.24
   6  -7   0    2.67    0.26
   6  -7   0    3.02    0.29
   1   6   0    3.47    0.37
   6  -7   0    2.35    0.25
  -7   1   0    2.42    0.20
  -7   1   0    2.92    0.27
   7  -1   0    2.71    0.27
  -1  -6   0    2.49    0.26
  -6   7   0    3.03    0.30
  -6   7   0    2.49    0.26
   7  -1   0    3.12    0.28
  -1  -6   0    2.70    0.33
  -6   7   0    3.34    0.36
  -1  -6   0    3.24    0.28
  -1  -6   0    2.99    0.28
   7  -1   0    1.80    0.23
  -6   7   0    2.15    0.24
   7  -1   0    2.56    0.27
   7  -1   0    2.23    0.24
  -1  -6   0    3.75    0.37
  -1  -6   0    2.32    0.25
  -6   7   0    2.14    0.24
   7  -1   0    2.83    0.28
  -6   7   0    2.83    0.27
   7  -1   0    2.61    0.23
   7  -1   0    2.51    0.28
  -7   2   0   98.18    2.69
   5  -7   0  103.40    2.69
   2   5   0  105.42    2.66
   5  -7   0  107.22    2.67
  -7   2   0  101.58    2.66
   2   5   0  106.61    2.69
   5  -7   0  104.88    2.68
   5  -7   0  103.23    2.70
  -7   2   0  100.35    2.67
  -7   2   0  103.78    2.66
   5  -7   0  103.57    2.67
  -7   2   0  101.64    2.61
  -7   2   0  101.02    2.66
   2   5   0  105.93    2.67
   5  -7   0  106.06    2.66
   7  -2   0  102.13    2.66
   7  -2   0  103.81    2.64
   7  -2   0   99.40    2.55
   7  -2   0  102.33    2.60
  -5   7   0  104.00    2.65
  -5   7   0   99.25    2.65
  -2  -5   0  104.33    2.69
  -2  -5   0  109.53    2.68
   7  -2   0  109.77    2.63
  -5   7   0  104.36    2.65
   7  -2   0   99.20    2.66
  -2  -5   0  103.57    2.64
   7  -2   0   99.26    2.59
  -2  -5   0  102.24    2.68
  -2  -5   0  105.61    2.65
   7  -2   0  102.41    2.65
  -5   7   0  101.84    2.66
  -5   7   0  101.65    2.68
   7  -2   0   98.84    2.68
  -2  -5   0  104.44    2.67
   7  -2   0  102.93    2.65
   4  -7   0   22.63    0.74
  -7   3   0   22.51    0.65
  -7   3   0   21.12    0.71
  -7   3   0   22.36    0.73
   3   4   0   21.59    0.72
  -7   3   0   21.71    0.73
   4  -7   0   22.27    0.72
   3   4   0   21.42    0.74
   4  -7   0   22.56    0.72
   4  -7   0   21.36    0.72
   4  -7   0   22.39    0.74
  -7   3   0   21.02    0.75
   3   4   0   21.25    0.74
  -7   3   0   21.65    0.75
   4  -7   0   21.92    0.75
   3   4   0   22.06    0.73
   3   4   0   21.93    0.76
  -7   3   0   22.39    0.72
  -3  -4   0   22.72    0.74
   7  -3   0   21.89    0.72
   7  -3   0   21.37    0.73
   7  -3   0   23.32    0.71
  -4   7   0   21.56    0.72
  -3  -4   0   22.07    0.75
  -3  -4   0   22.48    0.72
  -3  -4   0   22.18    0.66
  -4   7   0   21.57    0.73
  -4   7   0   21.85    0.75
  -4   7   0   22.57    0.72
   7  -3   0   20.95    0.62
  -4   7   0   21.33    0.75
  -3  -4   0   20.39    0.73
   7  -3   0   21.47    0.76
   7  -3   0   21.43    0.73
   7  -3   0   21.29    0.71
  -4   7   0   21.94    0.73
   7  -3   0   21.60    0.70
  -3  -4   0   22.77    0.73
  -7   4   0    3.01    0.36
   4   3   0    3.53    0.37
  -7   4   0    3.19    0.35
  -7   4   0    3.67    0.25
   3  -7   0    3.39    0.33
   3  -7   0    3.04    0.32
   4   3   0    2.96    0.32
   3  -7   0    3.46    0.35
   4   3   0    2.85    0.34
   4   3   0    3.43    0.35
  -7   4   0    3.20    0.27
   3  -7   0    2.78    0.32
  -7   4   0    3.09    0.31
   3  -7   0    3.10    0.32
  -7   4   0    3.27    0.32
   4   3   0    2.97    0.34
  -7   4   0    3.40    0.33
  -3   7   0    2.96    0.27
   7  -4   0    3.41    0.30
   7  -4   0    3.30    0.32
  -4  -3   0    3.17    0.32
  -4  -3   0    3.09    0.27
  -4  -3   0    2.93    0.32
  -4  -3   0    3.48    0.22
  -3   7   0    3.27    0.34
  -3   7   0    2.83    0.26
  -3   7   0    2.95    0.27
  -3   7   0    3.06    0.33
  -4  -3   0    2.97    0.33
  -4  -3   0    3.22    0.33
   7  -4   0    2.87    0.32
   7  -4   0    3.37    0.33
   7  -4   0    3.56    0.30
  -3   7   0    3.15    0.36
  -4  -3   0    3.14    0.34
   7  -4   0    2.96    0.31
  -4  -3   0    3.40    0.32
  -4  -3   0    3.88    0.46
   2  -7   0   13.82    0.58
   5   2   0   15.40    0.57
   2  -7   0   15.30    0.57
   5   2   0   13.74    0.57
   5   2   0   14.82    0.58
  -7   5   0   13.63    0.59
  -7   5   0   14.81    0.56
   5   2   0   14.12    0.58
   2  -7   0   15.03    0.58
   2  -7   0   13.90    0.56
   5   2   0   14.39    0.45
   2  -7   0   13.97    0.55
  -7   5   0   13.55    0.54
   2  -7   0   14.49    0.55
  -7   5   0   13.94    0.55
   5   2   0   14.35    0.56
  -7   5   0   13.77    0.55
   7  -5   0   14.12    0.55
  -5  -2   0   14.15    0.56
   7  -5   0   13.67    0.58
  -2   7   0   14.39    0.56
   7  -5   0   14.07    0.56
  -2   7   0   14.02    0.57
  -5  -2   0   14.65    0.57
  -2   7   0   14.20    0.60
   7  -5   0   13.73    0.55
  -5  -2   0   14.55    0.56
   7  -5   0   14.13    0.59
  -2   7   0   14.43    0.57
  -5  -2   0   14.17    0.59
  -5  -2   0   15.09    0.49
  -5  -2   0   14.33    0.55
   7  -5   0   14.23    0.56
  -2   7   0   14.45    0.57
   1  -7   0   13.03    0.53
   6   1   0   12.67    0.53
   6   1   0   12.82    0.46
  -7   6   0   12.79    0.54
   1  -7   0   13.23    0.53
   1  -7   0   13.08    0.56
   1  -7   0   13.13    0.55
  -7   6   0   12.54    0.56
   1  -7   0   12.99    0.54
   1  -7   0   13.68    0.55
  -7   6   0   12.69    0.53
   6   1   0   12.14    0.53
  -7   6   0   12.60    0.54
  -7   6   0   13.38    0.54
   6   1   0   12.62    0.44
   6   1   0   12.31    0.54
   6   1   0   13.05    0.57
   6   1   0   13.40    0.56
   6   1   0   13.02    0.55
  -6  -1   0   13.10    0.54
   7  -6   0   12.22    0.57
  -1   7   0   12.91    0.54
   7  -6   0   12.44    0.53
  -6  -1   0   13.04    0.54
  -6  -1   0   13.14    0.54
  -6  -1   0   12.97    0.57
   7  -6   0   12.81    0.53
   7  -6   0   13.72    0.55
  -1   7   0   11.87    0.54
   7  -6   0   13.82    0.54
  -6  -1   0   12.98    0.54
  -6  -1   0   13.03    0.53
  -1   7   0   12.76    0.55
  -6  -1   0   13.34    0.46
  -1   7   0   13.14    0.56
   7  -6   0   12.82    0.56
  -6  -1   0   12.96    0.57
  -7   7   0    7.08    0.47
  -7   7   0    8.73    0.47
   7   0   0    7.80    0.45
   0  -7   0    7.72    0.45
  -7   7   0    6.74    0.44
   7   0   0    7.83    0.47
   7   0   0    7.23    0.36
   7   0   0    7.80    0.42
   7   0   0    7.36    0.46
   7   0   0    7.39    0.44
   7   0   0    7.57    0.45
   0  -7   0    7.52    0.44
  -7   7   0    7.62    0.44
  -7   7   0    7.63    0.43
   0  -7   0    7.60    0.45
   0  -7   0    7.27    0.43
   0  -7   0    8.14    0.46
   7   0   0    7.18    0.50
   7   0   0    7.56    0.34
   7   0   0    7.57    0.42
   0  -7   0    7.83    0.46
  -7   0   0    8.14    0.45
   7  -7   0    7.57    0.45
   0   7   0    7.89    0.48
  -7   0   0    7.30    0.47
   7  -7   0    7.58    0.43
  -7   0   0    7.77    0.34
   7  -7   0    7.43    0.46
  -7   0   0    8.01    0.45
  -7   0   0    8.06    0.33
  -7   0   0    7.63    0.33
  -7   0   0    7.19    0.42
   7  -7   0    7.89    0.43
  -7   0   0    7.80    0.44
   0   7   0    7.94    0.47
   0   7   0    7.01    0.45
   7  -7   0    7.91    0.44
  -7   0   0    7.54    0.44
   0   7   0    7.24    0.44
   1   7   0    0.46    0.24
  -8   1   0    0.87    0.22
  -8   1   0    0.75    0.15
  -8   1   0    0.61    0.22
   1   7   0    0.41    0.23
   7  -8   0    0.51    0.23
  -8   1   0    0.85    0.24
   7  -8   0    1.25    0.27
   7  -8   0    0.48    0.36
   7  -8   0    0.57    0.22
   7  -8   0    0.73    0.22
   1   7   0    0.58    0.23
  -8   1   0    0.54    0.23
  -8   1   0    0.92    0.23
   1   7   0    0.42    0.24
  -8   1   0    0.54    0.22
   7  -8   0    0.37    0.24
   1   7   0    0.54    0.25
  -8   1   0    0.72    0.15
  -7   8   0    0.54    0.25
   8  -1   0    0.62    0.22
   8  -1   0    0.61    0.25
  -1  -7   0    0.41    0.24
   8  -1   0    0.41    0.26
   8  -1   0    0.49    0.21
   8  -1   0    0.81    0.17
   8  -1   0    0.56    0.24
  -1  -7   0    0.33    0.21
  -1  -7   0    0.30    0.21
  -7   8   0    0.36    0.22
   8  -1   0    0.62    0.21
  -7   8   0    0.52    0.23
  -1  -7   0    1.24    0.25
   8  -1   0    0.43    0.21
  -7   8   0    0.74    0.23
  -1  -7   0    1.14    0.27
  -7   8   0    0.53    0.32
  -7   8   0    0.43    0.22
   8  -1   0    0.62    0.23
  -8   2   0    0.57    0.21
   6  -8   0    0.79    0.23
  -8   2   0    0.32    0.20
  -8   2   0    0.37    0.20
   2   6   0    0.52    0.31
   6  -8   0    0.54    0.20
   6  -8   0    0.73    0.21
   2   6   0    0.29    0.22
   6  -8   0    0.46    0.21
   2   6   0    0.22    0.21
   6  -8   0    0.56    0.27
   2   6   0    0.43    0.21
  -8   2   0    0.41    0.22
   6  -8   0    0.37    0.20
   2   6   0    0.69    0.41
   2   6   0    0.56    0.23
  -8   2   0    0.55    0.21
  -8   2   0    0.48    0.20
   8  -2   0    0.66    0.21
   8  -2   0    0.56    0.18
  -6   8   0    0.76    0.23
  -6   8   0    0.61    0.21
  -6   8   0    0.59    0.22
  -2  -6   0    0.67    0.23
   8  -2   0    0.28    0.21
   8  -2   0    0.61    0.22
  -6   8   0    0.36    0.21
   8  -2   0    0.54    0.15
   8  -2   0    0.32    0.20
  -2  -6   0    0.47    0.21
  -2  -6   0    0.29    0.19
  -6   8   0    0.34    0.23
   8  -2   0    0.13    0.34
  -2  -6   0    0.48    0.20
   8  -2   0    0.39    0.22
  -2  -6   0    0.54    0.19
   8  -2   0    0.51    0.20
  -2  -6   0    0.48    0.22
  -6   8   0    0.31    0.19
   5  -8   0    0.27    0.19
  -8   3   0    0.33    0.20
   5  -8   0    0.18    0.17
  -8   3   0    0.50    0.19
  -8   3   0    0.43    0.15
   5  -8   0    0.23    0.20
   5  -8   0    0.43    0.21
   5  -8   0    0.30    0.20
   5  -8   0    0.20    0.19
  -8   3   0    0.40    0.20
   3   5   0    0.21    0.20
   3   5   0    0.50    0.23
   3   5   0    0.61    0.20
  -8   3   0    0.38    0.19
   3   5   0    1.05    0.24
   3   5   0    0.75    0.40
  -8   3   0    0.46    0.20
   3   5   0    0.34    0.21
  -8   3   0    0.28    0.19
   8  -3   0    0.39    0.20
   8  -3   0    0.52    0.22
  -5   8   0    0.48    0.19
   8  -3   0    0.39    0.20
   8  -3   0    0.08    0.20
  -3  -5   0    0.25    0.18
  -5   8   0    0.31    0.21
   8  -3   0    0.28    0.20
  -5   8   0    0.16    0.20
   8  -3   0    0.18    0.13
   8  -3   0    0.11    0.19
  -3  -5   0    0.44    0.19
  -3  -5   0    0.10    0.20
  -3  -5   0    0.33    0.20
  -3  -5   0    0.44    0.20
   8  -3   0    0.29    0.22
  -5   8   0    0.41    0.21
  -3  -5   0    0.29    0.16
  -5   8   0    0.46    0.22
  -5   8   0    0.19    0.16
   8  -3   0    0.25    0.13
  -8   4   0   85.90    2.24
   4  -8   0   87.54    2.24
  -8   4   0   83.78    2.17
  -8   4   0   81.12    2.26
   4  -8   0   85.16    2.25
   4  -8   0   84.00    2.25
   4   4   0   85.71    2.29
   4  -8   0   84.20    2.27
   4  -8   0   85.74    2.24
   4   4   0   85.18    2.29
  -8   4   0   83.70    2.25
   4   4   0   86.32    2.27
  -8   4   0   83.63    2.23
   4  -8   0   86.28    2.28
   4   4   0   86.95    2.26
  -8   4   0   83.49    2.27
  -8   4   0   86.51    2.26
   8  -4   0   85.02    2.27
  -4  -4   0   84.21    2.19
   8  -4   0   83.79    2.23
  -4  -4   0   82.92    2.22
   8  -4   0   84.00    2.27
   8  -4   0   81.93    2.13
   8  -4   0   84.43    2.22
   8  -4   0   85.64    2.25
  -4   8   0   84.25    2.22
   8  -4   0   83.81    2.22
  -4  -4   0   85.11    2.27
  -4  -4   0   88.13    2.26
  -4  -4   0   85.17    2.15
  -4   8   0   83.61    2.24
  -4   8   0   82.06    2.23
  -4   8   0   86.27    2.23
  -4  -4   0   85.84    2.25
   8  -4   0   83.50    2.21
  -4  -4   0   85.00    2.26
  -4  -4   0   84.11    2.24
  -4  -4   0   85.10    2.23
   3  -8   0    3.19    0.34
   5   3   0    2.90    0.29
   5   3   0    2.90    0.30
  -8   5   0    2.86    0.28
   5   3   0    2.47    0.28
  -8   5   0    3.02    0.29
   3  -8   0    2.60    0.26
   3  -8   0    3.03    0.28
  -8   5   0    2.38    0.26
  -8   5   0    2.20    0.25
   3  -8   0    3.14    0.36
   5   3   0    3.33    0.46
  -8   5   0    2.95    0.29
   3  -8   0    3.33    0.37
  -8   5   0    3.18    0.28
  -8   5   0    3.48    0.43
   5   3   0    2.94    0.31
   5   3   0    2.23    0.29
   3  -8   0    3.44    0.29
  -5  -3   0    3.86    0.45
  -5  -3   0    3.10    0.34
   8  -5   0    3.28    0.32
   8  -5   0    2.71    0.27
  -3   8   0    3.68    0.48
  -3   8   0    2.48    0.28
  -5  -3   0    3.32    0.31
  -5  -3   0    2.94    0.29
  -5  -3   0    3.37    0.34
  -3   8   0    2.63    0.27
   8  -5   0    3.12    0.28
   8  -5   0    2.81    0.28
  -3   8   0    2.40    0.27
  -5  -3   0    2.26    0.26
   8  -5   0    2.77    0.27
   8  -5   0    2.50    0.26
  -5  -3   0    3.10    0.23
  -3   8   0    2.72    0.28
  -3   8   0    2.53    0.29
  -5  -3   0    3.07    0.29
  -5  -3   0    2.50    0.27
   6   2   0    0.28    0.13
   2  -8   0    0.31    0.20
   6   2   0    0.24    0.21
   6   2   0    0.22    0.36
  -8   6   0    0.36    0.23
  -8   6   0    0.13    0.20
   2  -8   0    0.33    0.20
   2  -8   0    0.16    0.19
   6   2   0    0.25    0.22
   6   2   0    0.11    0.21
   6   2   0    0.46    0.22
  -8   6   0    0.21    0.20
  -8   6   0    0.89    0.31
   6   2   0    0.16    0.20
   2  -8   0    0.16    0.19
  -8   6   0    0.07    0.20
  -8   6   0    0.23    0.20
   6   2   0    0.25    0.22
   2  -8   0    0.27    0.19
   8  -6   0    0.32    0.20
  -2   8   0    0.22    0.21
  -6  -2   0    0.40    0.16
  -6  -2   0    0.14    0.17
  -2   8   0    0.33    0.24
  -6  -2   0    0.23    0.19
  -2   8   0    0.24    0.21
  -6  -2   0    0.39    0.21
  -2   8   0    0.29    0.21
  -6  -2   0    0.19    0.20
   8  -6   0    0.41    0.21
   8  -6   0    0.13    0.18
   8  -6   0    0.11    0.19
  -2   8   0    0.48    0.23
  -6  -2   0    0.43    0.20
  -6  -2   0    0.52    0.22
  -6  -2   0    0.24    0.20
   8  -6   0    0.15    0.20
  -2   8   0    0.23    0.21
   8  -6   0    0.45    0.23
   1  -8   0   75.24    2.08
   1  -8   0   74.96    2.08
   7   1   0   74.75    2.06
   7   1   0   75.07    1.96
   7   1   0   74.83    2.09
  -8   7   0   76.22    2.06
   1  -8   0   77.38    2.05
   7   1   0   78.72    2.08
   7   1   0   76.46    1.97
   7   1   0   77.96    2.08
  -8   7   0   79.38    2.14
  -8   7   0   76.69    2.08
   7   1   0   72.41    2.13
  -8   7   0   76.14    2.05
   7   1   0   77.41    2.07
  -8   7   0   76.73    2.09
  -8   7   0   74.65    2.03
   1  -8   0   75.27    2.06
   1  -8   0   76.32    2.13
   1  -8   0   76.54    2.06
   7   1   0   75.39    2.04
  -1   8   0   76.18    2.06
   8  -7   0   75.78    2.08
   8  -7   0   73.14    2.06
   8  -7   0   70.31    2.25
  -1   8   0   78.49    2.06
  -1   8   0   76.79    2.04
  -7  -1   0   74.97    2.07
   8  -7   0   75.60    2.03
  -7  -1   0   75.06    2.03
  -7  -1   0   75.21    1.96
  -7  -1   0   77.53    2.05
  -7  -1   0   75.39    2.05
  -7  -1   0   76.30    2.09
   8  -7   0   75.93    2.05
  -1   8   0   75.42    2.09
   8  -7   0   75.36    2.05
  -7  -1   0   76.63    2.05
  -1   8   0   78.24    2.05
   0  -8   0   -0.01    0.22
  -8   8   0    0.10    0.21
   8   0   0    0.13    0.21
  -8   8   0    0.22    0.20
  -8   8   0   -0.16    0.22
   8   0   0    0.30    0.16
   8   0   0    0.17    0.17
   0  -8   0   -0.04    0.21
   0  -8   0    0.36    0.24
  -8   8   0   -0.07    0.23
  -8   8   0    0.13    0.22
  -8   8   0    0.13    0.22
   8   0   0    0.04    0.23
   8   0   0   -0.07    0.25
   8   0   0   -0.07    0.24
   8   0   0   -0.10    0.22
   0  -8   0    0.22    0.22
   0  -8   0    0.11    0.40
   8   0   0   -0.13    0.22
   0  -8   0    0.06    0.21
   8   0   0    0.05    0.21
   8   0   0   -0.02    0.21
  -8   0   0    0.26    0.21
  -8   0   0    0.17    0.14
  -8   0   0    0.25    0.16
  -8   0   0    0.14    0.27
   8  -8   0   -0.15    0.36
   0   8   0   -0.04    0.23
   0   8   0    0.12    0.23
   8  -8   0    0.13    0.22
   8  -8   0   -0.08    0.21
   0   8   0   -0.07    0.22
   0   8   0   -0.28    0.22
  -8   0   0    0.28    0.15
   8  -8   0    0.15    0.21
  -8   0   0    0.19    0.21
   0   8   0   -0.14    0.21
  -8   0   0   -0.05    0.22
  -8   0   0   -0.03    0.22
   8  -8   0    0.20    0.22
   0   8   0    0.14    0.30
  -8   0   0    0.10    0.23
  -8   0   0    0.28    0.23
   1   8   0   23.71    0.90
   8  -9   0   23.72    0.88
  -9   1   0   22.13    0.84
   8  -9   0   25.49    0.85
  -9   1   0   24.42    0.91
  -9   1   0   22.48    0.69
  -9   1   0   23.56    0.85
  -9   1   0   22.90    0.83
  -9   1   0   23.68    0.85
   1   8   0   23.04    0.88
   8  -9   0   21.97    0.83
   8  -9   0   23.61    0.85
   1   8   0   22.16    0.91
   1   8   0   23.42    0.87
  -9   1   0   22.40    0.69
   8  -9   0   23.76    0.86
  -9   1   0   23.02    0.85
   9  -1   0   22.40    0.78
   9  -1   0   22.89    0.85
  -8   9   0   21.45    0.87
  -8   9   0   23.37    0.84
  -8   9   0   23.14    0.84
  -1  -8   0   23.20    0.83
   9  -1   0   22.35    0.86
   9  -1   0   23.56    0.85
   9  -1   0   22.09    1.03
   9  -1   0   22.59    0.77
   9  -1   0   22.21    0.87
   9  -1   0   22.62    0.72
  -8   9   0   23.33    0.85
  -8   9   0   22.95    0.84
   9  -1   0   22.68    0.84
   9  -1   0   22.80    0.82
  -1  -8   0   23.25    0.84
  -1  -8   0   22.64    0.85
  -1  -8   0   23.00    0.86
  -1  -8   0   23.05    0.85
   7  -9   0    0.20    0.38
   2   7   0    0.28    0.25
  -9   2   0    0.37    0.22
   2   7   0    0.32    0.24
   2   7   0    0.02    0.25
  -9   2   0    0.27    0.22
   2   7   0    0.72    0.39
   7  -9   0    0.38    0.25
  -9   2   0    0.44    0.24
  -9   2   0    0.19    0.23
   2   7   0    0.36    0.25
  -9   2   0    0.44    0.24
   2   7   0    0.28    0.25
   7  -9   0    0.25    0.23
   7  -9   0    0.15    0.22
   7  -9   0    0.31    0.23
   7  -9   0    0.17    0.22
   9  -2   0    0.43    0.25
  -7   9   0    0.10    0.21
  -2  -7   0    0.39    0.23
  -2  -7   0    0.33    0.24
   9  -2   0    0.16    0.24
   9  -2   0    0.37    0.24
  -7   9   0    0.24    0.25
  -2  -7   0    0.37    0.22
  -7   9   0    0.39    0.23
   9  -2   0    0.29    0.16
  -7   9   0    0.22    0.23
   9  -2   0    0.57    0.24
  -2  -7   0    0.06    0.22
   9  -2   0    0.02    0.34
  -7   9   0    0.34    0.23
  -7   9   0    0.21    0.26
  -2  -7   0    0.12    0.22
   9  -2   0    0.37    0.23
  -2  -7   0    0.68    0.42
   9  -2   0    0.29    0.20
   9  -2   0    0.25    0.23
   3   6   0  185.04    4.74
   3   6   0  198.05    4.80
   3   6   0  186.86    4.71
  -9   3   0  184.64    4.67
  -9   3   0  179.15    4.60
  -9   3   0  179.94    4.66
   3   6   0  180.76    4.70
   3   6   0  184.87    4.68
   6  -9   0  189.60    4.69
   6  -9   0  186.51    4.67
  -9   3   0  184.70    4.70
   6  -9   0  186.64    4.69
  -9   3   0  189.09    4.70
  -9   3   0  178.66    4.67
   9  -3   0  181.70    4.62
   9  -3   0  178.60    4.61
   9  -3   0  178.85    4.65
  -6   9   0  186.55    4.60
  -6   9   0  192.08    4.70
  -3  -6   0  192.73    4.63
  -3  -6   0  188.86    4.63
   9  -3   0  178.43    4.47
  -3  -6   0  181.72    4.60
   9  -3   0  187.26    4.63
   9  -3   0  177.55    4.51
   9  -3   0  178.96    4.59
  -3  -6   0  188.96    4.63
  -6   9   0  179.67    4.61
   9  -3   0  181.45    4.53
   9  -3   0  175.29    4.64
  -6   9   0  177.66    4.60
   9  -3   0  175.22    4.47
   9  -3   0  181.52    4.59
  -6   9   0  179.02    4.64
   4   5   0   30.16    0.99
   5  -9   0   30.19    0.97
   4   5   0   29.80    0.99
   5  -9   0   28.91    0.95
   4   5   0   30.43    1.01
  -9   4   0   31.56    1.05
  -9   4   0   28.86    0.97
  -9   4   0   29.35    0.96
   5  -9   0   30.72    1.05
   4   5   0   29.62    0.95
  -9   4   0   29.23    0.86
   5  -9   0   29.38    0.98
  -9   4   0   28.57    0.94
   5  -9   0   27.67    1.09
  -9   4   0   29.82    1.01
   5  -9   0   28.94    0.96
  -9   4   0   27.29    0.99
  -4  -5   0   29.82    0.95
   9  -4   0   28.62    0.96
  -5   9   0   28.80    0.97
  -5   9   0   29.18    0.96
  -4  -5   0   29.52    0.87
  -4  -5   0   30.51    1.07
  -5   9   0   30.15    0.97
   9  -4   0   29.50    0.94
   9  -4   0   29.92    1.02
   9  -4   0   32.02    1.07
  -4  -5   0   32.77    1.08
   9  -4   0   27.82    0.82
  -4  -5   0   28.64    0.98
  -4  -5   0   28.09    1.09
   9  -4   0   29.03    0.83
   9  -4   0   29.78    0.98
  -4  -5   0   30.70    0.98
  -4  -5   0   29.00    0.97
  -4  -5   0   29.51    0.92
   9  -4   0   29.21    0.95
  -9   5   0    0.50    0.21
   4  -9   0   -0.03    0.21
   4  -9   0    0.42    0.20
   4  -9   0    0.21    0.22
   5   4   0    0.10    0.22
   4  -9   0   -0.24    0.24
  -9   5   0    0.27    0.25
   5   4   0    0.03    0.33
   5   4   0   -0.46    0.24
  -9   5   0    0.13    0.22
  -9   5   0    0.50    0.23
  -9   5   0   -0.01    0.20
   5   4   0    0.15    0.25
   5   4   0   -0.04    0.17
  -9   5   0    0.56    0.17
   4  -9   0    0.18    0.21
  -9   5   0    0.07    0.23
   4  -9   0    0.20    0.29
  -5  -4   0    0.30    0.38
   9  -5   0    0.02    0.21
  -5  -4   0    0.14    0.23
   9  -5   0    0.13    0.22
  -5  -4   0    0.15    0.14
  -5  -4   0    0.31    0.22
  -5  -4   0    0.44    0.38
   9  -5   0    0.21    0.28
  -5  -4   0    0.42    0.21
  -5  -4   0    0.14    0.25
  -4   9   0   -0.01    0.22
  -5  -4   0    0.06    0.21
  -5  -4   0    0.33    0.18
   9  -5   0    0.15    0.20
  -4   9   0    0.00    0.23
   9  -5   0    0.29    0.26
  -4   9   0    0.09    0.24
  -4   9   0    0.03    0.21
  -4   9   0    0.01    0.24
   9  -5   0    0.26    0.24
  -9   6   0   82.50    2.29
   3  -9   0   82.45    2.25
   3  -9   0   82.53    2.28
   3  -9   0   83.59    2.24
   6   3   0   82.61    2.30
   6   3   0   81.53    2.27
   6   3   0   83.70    2.27
  -9   6   0   85.70    2.26
  -9   6   0   83.13    2.26
   6   3   0   83.88    2.25
   3  -9   0   86.92    2.26
   6   3   0   90.58    2.37
  -9   6   0   83.26    2.25
   3  -9   0   85.16    2.26
  -9   6   0   84.19    2.23
  -9   6   0   80.16    2.28
   9  -6   0   83.63    2.24
  -3   9   0   80.29    2.22
  -3   9   0   82.24    2.27
  -6  -3   0   81.22    2.17
  -6  -3   0   84.25    2.25
   9  -6   0   83.50    2.22
  -6  -3   0   77.63    2.53
  -6  -3   0   85.05    2.12
  -6  -3   0   82.41    2.22
  -6  -3   0   86.17    2.23
  -3   9   0   83.34    2.25
  -6  -3   0   85.92    2.33
  -6  -3   0   83.33    2.25
   9  -6   0   79.92    2.26
   9  -6   0   84.10    2.24
  -3   9   0   83.47    2.25
   9  -6   0   84.92    2.21
  -6  -3   0   83.77    2.27
   9  -6   0   82.27    2.24
   9  -6   0   83.15    2.30
  -3   9   0   86.66    2.33
   2  -9   0    9.04    0.52
   2  -9   0    8.21    0.52
  -9   7   0    8.63    0.50
   7   2   0    8.66    0.37
   7   2   0    8.61    0.55
   2  -9   0    8.85    0.52
   7   2   0    9.12    0.54
   7   2   0    8.11    0.60
  -9   7   0    8.54    0.51
   7   2   0    9.14    0.56
   7   2   0    8.05    0.54
  -9   7   0    8.22    0.55
  -9   7   0    8.37    0.51
   2  -9   0    8.36    0.51
  -9   7   0    8.69    0.51
  -7  -2   0    8.18    0.50
  -7  -2   0    8.34    0.52
  -7  -2   0    8.89    0.50
  -7  -2   0    8.96    0.52
  -7  -2   0    8.70    0.41
  -2   9   0    8.69    0.54
   9  -7   0    8.33    0.50
  -2   9   0    8.28    0.57
   9  -7   0    9.72    0.52
   9  -7   0    8.63    0.53
   9  -7   0    8.22    0.51
  -2   9   0    8.48    0.54
   9  -7   0   10.20    0.72
  -7  -2   0    8.57    0.65
  -7  -2   0    8.83    0.51
  -7  -2   0    7.99    0.49
  -2   9   0    8.44    0.57
   9  -7   0    9.12    0.52
  -2   9   0    8.08    0.53
  -9   8   0    0.16    0.23
   1  -9   0   -0.03    0.24
   8   1   0    0.21    0.26
  -9   8   0    0.30    0.25
   1  -9   0    0.04    0.23
   1  -9   0    0.18    0.24
   1  -9   0    0.13    0.18
   8   1   0    0.23    0.26
   8   1   0    0.28    0.17
   8   1   0    0.01    0.19
  -9   8   0    0.07    0.24
   8   1   0    0.43    0.28
  -9   8   0    0.25    0.23
   8   1   0    0.22    0.22
   1  -9   0    0.09    0.23
  -9   8   0    0.13    0.25
   8   1   0    0.37    0.25
   8   1   0    0.22    0.27
   1  -9   0    0.02    0.24
   8   1   0    0.01    0.24
  -1   9   0   -0.07    0.25
  -8  -1   0    0.26    0.17
  -8  -1   0    0.24    0.24
  -8  -1   0    0.47    0.24
  -1   9   0    0.53    0.26
   9  -8   0    0.39    0.24
   9  -8   0    0.42    0.27
  -1   9   0   -0.13    0.23
   9  -8   0    0.45    0.26
   9  -8   0    0.21    0.21
  -8  -1   0    0.33    0.24
  -1   9   0    0.19    0.30
  -8  -1   0    0.15    0.23
  -8  -1   0    0.17    0.24
  -1   9   0    0.36    0.27
   9  -8   0    0.35    0.25
  -1   9   0   -0.08    0.26
  -8  -1   0    0.23    0.25
  -8  -1   0    0.35    0.24
   9  -8   0    0.06    0.24
   9   0   0  438.02   10.87
   9   0   0  449.10   10.87
   0  -9   0  436.24   10.87
   9   0   0  440.94   10.90
   9   0   0  439.50   10.78
   9   0   0  441.73   10.90
   0  -9   0  448.67   10.87
   0  -9   0  472.07   10.94
  -9   9   0  438.23   10.93
  -9   9   0  437.64   10.89
  -9   9   0  435.80   10.86
  -9   9   0  448.17   10.87
   9   0   0  420.87   10.89
   9   0   0  453.93   10.89
  -9   9   0  434.24   10.88
   9   0   0  432.68   10.88
   9   0   0  441.66   10.94
  -9   0   0  431.92   10.80
   9  -9   0  453.33   10.91
   9  -9   0  441.86   10.95
  -9   0   0  440.46   10.92
   0   9   0  451.75   10.91
  -9   0   0  436.56   10.89
   9  -9   0  448.82   10.96
  -9   0   0  454.03   10.93
  -9   0   0  444.59   10.90
   0   9   0  441.02   11.25
   0   9   0  435.66   10.93
  -9   0   0  432.28   10.78
   0   9   0  431.63   10.92
  -9   0   0  433.22   10.78
   9  -9   0  439.25   10.89
   9  -9   0  447.19   10.92
   9  -9   0  447.01   10.92
   0   9   0  459.77   10.91
 -10   1   0    1.10    0.34
   9 -10   0    1.14    0.54
 -10   1   0    1.96    0.23
   9 -10   0    0.41    0.29
   1   9   0    0.22    0.31
   9 -10   0    1.36    0.33
 -10   1   0    1.63    0.32
 -10   1   0    1.59    0.21
   1   9   0    0.93    0.34
   9 -10   0    1.10    0.33
   1   9   0    0.52    0.34
   1   9   0    0.42    0.30
   9 -10   0    1.55    0.33
   1   9   0    0.80    0.33
 -10   1   0    1.24    0.31
   9 -10   0    0.72    0.49
 -10   1   0    2.63    0.45
 -10   1   0    1.49    0.31
 -10   1   0    1.14    0.31
   1   9   0    0.90    0.38
 -10   1   0    1.30    0.32
  -9  10   0    0.67    0.33
  10  -1   0    1.32    0.35
  -1  -9   0    0.82    0.30
  -1  -9   0    0.83    0.32
  -9  10   0    0.99    0.31
  10  -1   0    0.71    0.30
  -9  10   0    0.94    0.31
  -1  -9   0    0.68    0.30
  -1  -9   0    1.58    0.56
  10  -1   0    0.70    0.31
  -9  10   0    0.92    0.53
  10  -1   0    0.91    0.31
  10  -1   0    0.88    0.33
  -9  10   0    0.85    0.31
  10  -1   0    1.21    0.23
  10  -1   0    1.21    0.30
  -1  -9   0    1.52    0.36
  -9  10   0    0.98    0.44
  10  -1   0    0.46    0.30
  -1  -9   0    1.00    0.32
 -10   2   0  129.49    3.38
   2   8   0  131.41    3.41
   8 -10   0  133.13    3.40
 -10   2   0  127.35    3.41
   8 -10   0  122.82    3.40
   8 -10   0  128.43    3.35
   8 -10   0  131.95    3.37
   8 -10   0  126.07    3.37
 -10   2   0  129.24    3.37
 -10   2   0  130.27    3.36
   2   8   0  132.85    3.39
   8 -10   0  130.31    3.42
   2   8   0  123.68    3.40
 -10   2   0  122.76    3.35
   2   8   0  130.77    3.45
   2   8   0  132.27    3.37
  -2  -8   0  126.95    3.37
  10  -2   0  126.96    3.25
  -8  10   0  130.77    3.33
  -2  -8   0  128.62    3.32
  10  -2   0  123.17    3.21
  10  -2   0  126.34    3.34
  -2  -8   0  126.62    3.36
  -8  10   0  124.58    3.33
  10  -2   0  125.39    3.33
  -8  10   0  125.78    3.33
  -2  -8   0  125.71    3.46
  10  -2   0  126.35    3.37
  -2  -8   0  132.38    3.32
  10  -2   0  127.07    3.31
  -2  -8   0  125.76    3.34
  10  -2   0  129.55    3.33
  -8  10   0  126.58    3.31
  10  -2   0  127.02    3.31
   3   7   0    6.56    0.58
   7 -10   0    6.92    0.53
 -10   3   0    7.52    0.54
 -10   3   0    8.36    0.58
 -10   3   0    8.39    0.55
   3   7   0    7.86    0.60
   7 -10   0    7.59    0.56
   3   7   0    7.57    0.58
   7 -10   0    8.63    0.53
 -10   3   0    8.20    0.53
 -10   3   0    8.15    0.52
   7 -10   0    7.59    0.56
   3   7   0    7.98    0.57
   3   7   0    7.31    0.56
 -10   3   0    8.29    0.56
   7 -10   0    7.08    0.52
   7 -10   0    7.88    0.55
  -7  10   0   10.20    0.75
  -7  10   0    7.23    0.68
  10  -3   0    7.91    0.55
  10  -3   0    8.28    0.58
  10  -3   0    7.52    0.55
  -7  10   0    7.51    0.56
  -7  10   0    6.88    0.53
  10  -3   0    8.57    0.51
  -3  -7   0    7.15    0.55
  10  -3   0    8.59    0.55
  -3  -7   0    8.06    0.53
  -7  10   0    7.22    0.54
  10  -3   0    8.09    0.57
  -7  10   0    7.49    0.56
  -3  -7   0    7.65    0.55
  10  -3   0    8.37    0.61
  10  -3   0    7.43    0.41
  -3  -7   0    8.13    0.56
  -3  -7   0    8.14    0.54
  -3  -7   0    8.38    0.56
  10  -3   0    7.76    0.43
   6 -10   0    1.91    0.31
   4   6   0    1.54    0.32
 -10   4   0    2.36    0.30
   6 -10   0    1.88    0.29
   4   6   0    1.88    0.48
   4   6   0    2.17    0.36
   4   6   0    1.52    0.32
 -10   4   0    2.14    0.31
 -10   4   0    2.32    0.34
   4   6   0    1.83    0.30
 -10   4   0    1.89    0.31
 -10   4   0    2.08    0.28
   4   6   0    1.29    0.30
   6 -10   0    1.88    0.30
   6 -10   0    1.84    0.30
 -10   4   0    1.54    0.28
   6 -10   0    1.38    0.29
  10  -4   0    2.18    0.33
  10  -4   0    2.24    0.33
  10  -4   0    1.51    0.29
  10  -4   0    2.52    0.24
  -6  10   0    1.48    0.29
  -6  10   0    1.48    0.30
  -6  10   0    1.40    0.29
  -4  -6   0    3.08    0.44
  -6  10   0    2.32    0.43
  -6  10   0    1.76    0.32
  -4  -6   0    2.48    0.32
  10  -4   0    1.96    0.32
  -4  -6   0    2.36    0.30
  10  -4   0    1.32    0.29
  -4  -6   0    2.12    0.31
  -6  10   0    2.63    0.51
  10  -4   0    2.11    0.25
  -4  -6   0    2.24    0.30
  -4  -6   0    2.15    0.32
  -4  -6   0    1.24    0.28
  -4  -6   0    2.35    0.34
  10  -4   0    2.47    0.32
  10  -4   0    2.22    0.32
  -4  -6   0    2.32    0.31
 -10   5   0   28.14    0.97
   5 -10   0   27.86    1.01
   5 -10   0   28.73    0.97
   5   5   0   28.89    0.96
 -10   5   0   28.00    0.97
 -10   5   0   27.69    1.00
   5 -10   0   27.27    0.99
   5 -10   0   27.99    0.97
   5   5   0   28.11    1.00
 -10   5   0   27.54    0.95
   5 -10   0   32.13    0.98
   5   5   0   27.08    1.00
 -10   5   0   27.93    1.00
   5   5   0   28.16    1.17
 -10   5   0   28.01    0.86
 -10   5   0   29.96    0.99
   5 -10   0   29.74    0.98
  -5  10   0   28.54    0.98
  10  -5   0   27.27    0.92
  -5  10   0   28.21    1.01
  -5  -5   0   28.94    1.01
  10  -5   0   28.23    0.98
  -5  -5   0   27.91    0.97
  10  -5   0   28.20    0.82
  10  -5   0   28.27    0.97
  -5  10   0   27.30    0.97
  10  -5   0   28.52    0.97
  -5  10   0   27.24    0.97
  -5  -5   0   29.32    0.99
  -5  -5   0   28.67    1.00
  10  -5   0   27.72    0.81
  -5  -5   0   27.13    0.97
  -5  10   0   27.53    0.97
  10  -5   0   29.19    1.02
  -5  -5   0   28.97    0.84
  -5  -5   0   28.49    0.91
  -5  -5   0   28.61    0.95
  10  -5   0   27.93    0.96
   6   4   0   13.77    0.70
 -10   6   0   15.33    0.66
 -10   6   0   13.63    0.66
   4 -10   0   14.53    0.66
 -10   6   0   14.55    0.62
   4 -10   0   14.66    0.68
 -10   6   0   14.77    0.67
 -10   6   0   13.78    0.70
 -10   6   0   14.04    0.71
   4 -10   0   15.39    0.69
 -10   6   0   15.10    0.66
   6   4   0   13.52    0.66
   6   4   0   13.04    0.69
   6   4   0   14.65    0.70
   4 -10   0   14.32    0.65
   4 -10   0   12.74    0.65
   4 -10   0   13.86    0.66
  10  -6   0   14.74    0.67
  -6  -4   0   12.71    0.62
  -6  -4   0   14.19    0.65
  -4  10   0   13.94    0.67
  -6  -4   0   14.89    0.65
  -6  -4   0   15.26    0.58
  -6  -4   0   13.89    0.66
  10  -6   0   13.06    0.65
  10  -6   0   13.77    0.65
  -4  10   0   13.39    0.66
  -6  -4   0   13.90    0.49
  -6  -4   0   13.68    0.66
  -4  10   0   13.39    0.68
  -4  10   0   13.46    0.67
  10  -6   0   14.28    0.62
  -6  -4   0   13.27    0.68
  -4  10   0   13.67    0.81
 -10   7   0    7.69    0.56
 -10   7   0    9.02    0.73
   7   3   0    6.42    0.65
   3 -10   0    7.28    0.53
   3 -10   0    8.93    0.71
 -10   7   0    7.28    0.60
   3 -10   0    6.60    0.51
   3 -10   0    6.10    0.51
 -10   7   0    8.10    0.53
 -10   7   0    7.54    0.52
   7   3   0    6.30    0.55
   3 -10   0    7.16    0.55
   7   3   0    6.38    0.54
   7   3   0    5.94    0.53
   7   3   0    6.49    0.57
   7   3   0    6.76    0.57
 -10   7   0    6.31    0.50
  -7  -3   0    6.17    0.55
  -7  -3   0    6.25    0.52
  10  -7   0    6.17    0.53
  -7  -3   0    6.94    0.52
  -7  -3   0    6.89    0.42
  -3  10   0    6.57    0.55
  -3  10   0    9.01    0.86
  -7  -3   0    6.21    0.52
  10  -7   0    6.89    0.54
  -7  -3   0    7.62    0.51
  -3  10   0    5.84    0.53
  -3  10   0    7.27    0.59
  10  -7   0    7.28    0.54
  -7  -3   0    6.39    0.54
  10  -7   0    6.98    0.59
  -7  -3   0    6.58    0.51
  10  -7   0    6.92    0.52
  10  -7   0    6.58    0.53
  -3  10   0    6.95    0.54
 -10   8   0  234.83    5.89
 -10   8   0  238.00    5.89
   2 -10   0  224.20    6.02
   8   2   0  244.29    5.92
   2 -10   0  235.89    5.95
   2 -10   0  238.90    5.89
   8   2   0  225.55    5.91
   2 -10   0  233.17    5.95
 -10   8   0  238.06    5.91
   8   2   0  231.41    5.95
   8   2   0  237.90    5.93
   2 -10   0  235.52    5.90
 -10   8   0  238.90    5.92
 -10   8   0  226.31    5.93
   8   2   0  233.43    5.93
   2 -10   0  236.27    5.91
 -10   8   0  237.74    5.95
   8   2   0  228.29    5.77
  -2  10   0  233.03    5.94
  10  -8   0  237.04    5.92
  -8  -2   0  242.01    6.00
  10  -8   0  234.22    5.91
  -8  -2   0  224.63    5.96
  -2  10   0  233.03    6.02
  -2  10   0  242.63    5.93
  10  -8   0  230.35    5.96
  -8  -2   0  236.13    5.92
  -8  -2   0  230.21    5.83
  10  -8   0  241.60    5.95
  -8  -2   0  237.28    5.94
  10  -8   0  238.97    5.94
  -8  -2   0  234.90    5.94
  -2  10   0  239.00    5.99
  -2  10   0  242.04    5.93
  -8  -2   0  230.94    5.91
  -8  -2   0  237.41    5.94
  -2  10   0  228.44    5.94
   9   1   0    5.69    0.57
   9   1   0    6.21    0.59
   9   1   0    7.47    0.82
   1 -10   0    5.33    0.52
 -10   9   0    5.39    0.60
   9   1   0    5.74    0.51
   1 -10   0    5.86    0.53
   1 -10   0    4.78    0.53
   1 -10   0    5.81    0.55
   1 -10   0    5.56    0.54
   9   1   0    5.93    0.57
 -10   9   0    5.77    0.53
 -10   9   0    4.88    0.53
   9   1   0    5.26    0.41
 -10   9   0    5.07    0.53
   9   1   0    5.63    0.64
 -10   9   0    5.73    0.58
   1 -10   0    5.39    0.55
 -10   9   0    4.75    0.58
   9   1   0    4.82    0.55
   9   1   0    5.82    0.39
   9   1   0    5.01    0.57
  -9  -1   0    5.35    0.53
  -1  10   0    5.03    0.43
  10  -9   0    5.16    0.54
  10  -9   0    6.04    0.56
  -9  -1   0    6.28    0.55
  -9  -1   0    5.89    0.38
  -9  -1   0    5.82    0.52
  -1  10   0    4.10    0.43
  -1  10   0    5.22    0.58
  10  -9   0    7.21    0.65
  -9  -1   0    5.87    0.59
  10  -9   0    5.99    0.60
  -1  10   0    4.54    0.46
  -1  10   0    5.43    0.61
  -9  -1   0    5.82    0.54
  10  -9   0    5.45    0.53
  -9  -1   0    6.25    0.39
  10  -9   0    4.35    0.42
  -1  10   0    5.05    0.58
  -9  -1   0    4.72    0.54
  -9  -1   0    6.10    0.39
   0 -10   0   21.85    0.89
   0 -10   0   22.62    0.89
  10   0   0   22.46    0.97
  10   0   0   22.53    0.90
 -10  10   0   22.02    0.88
  10   0   0   20.67    0.73
 -10  10   0   21.82    0.90
  10   0   0   21.78    0.92
  10   0   0   21.38    0.87
  10   0   0   21.04    0.89
  10   0   0   21.07    0.75
 -10  10   0   20.56    0.94
 -10  10   0   22.58    0.88
  10   0   0   21.35    0.97
   0 -10   0   20.98    0.88
   0 -10   0   22.85    0.87
   0 -10   0   21.42    0.90
 -10  10   0   21.04    0.86
  10   0   0   20.86    0.92
   0 -10   0   21.69    0.90
  10   0   0   22.06    0.87
  10 -10   0   21.77    0.89
 -10   0   0   21.71    0.89
  10 -10   0   22.75    0.90
 -10   0   0   21.81    0.94
 -10   0   0   23.32    0.91
   0  10   0   21.52    0.93
 -10   0   0   22.16    1.24
   0  10   0   21.97    0.96
 -10   0   0   22.10    0.71
  10 -10   0   21.17    0.92
 -10   0   0   22.22    0.72
  10 -10   0   23.25    0.90
   0  10   0   21.39    0.92
 -10   0   0   22.68    0.89
 -10   0   0   22.15    0.87
  10 -10   0   21.35    0.88
 -10   0   0   20.87    0.93
   0  10   0   24.30    0.95
   0  10   0   21.68    0.92
 -11   1   0  121.44    3.21
 -11   1   0  116.25    3.02
   1  10   0  116.09    3.23
  10 -11   0  120.93    3.25
  10 -11   0  123.38    3.22
 -11   1   0  117.45    3.02
 -11   1   0  122.20    3.20
 -11   1   0  121.02    3.22
   1  10   0  119.31    3.23
 -11   1   0  119.76    3.18
   1  10   0  119.08    3.27
  10 -11   0  118.14    3.18
   1  10   0  120.45    3.19
  10 -11   0  123.80    3.20
 -11   1   0  115.92    3.17
  10 -11   0  120.60    3.21
   1  10   0  122.93    3.22
 -11   1   0  118.03    3.24
 -10  11   0  120.22    3.14
  -1 -10   0  116.33    3.20
  -1 -10   0  118.59    3.21
 -10  11   0  114.97    3.15
  11  -1   0  120.62    3.18
  11  -1   0  115.72    3.09
  -1 -10   0  121.82    3.18
  -1 -10   0  118.09    3.14
  11  -1   0  114.19    3.07
  -1 -10   0  119.98    3.17
 -10  11   0  121.68    3.22
 -10  11   0  120.10    3.18
 -10  11   0  119.84    3.16
  11  -1   0  117.99    3.14
  11  -1   0  118.39    3.17
 -10  11   0  117.29    3.20
  11  -1   0  112.59    3.02
  -1 -10   0  120.08    3.14
  11  -1   0  116.84    3.21
  11  -1   0  116.80    3.15
  11  -1   0  118.03    3.23
   9 -11   0   19.72    0.86
 -11   2   0   19.43    0.84
 -11   2   0   19.32    0.90
   2   9   0   20.65    0.90
   9 -11   0   19.12    0.85
   2   9   0   20.09    0.91
   9 -11   0   19.86    0.85
   9 -11   0   18.80    0.87
 -11   2   0   20.91    0.86
 -11   2   0   20.57    0.84
 -11   2   0   20.39    0.84
   2   9   0   18.90    0.90
   2   9   0   19.39    0.93
   9 -11   0   21.42    0.85
 -11   2   0   21.58    0.91
  -2  -9   0   18.65    0.82
  -9  11   0   20.14    0.85
  -9  11   0   19.71    0.89
  11  -2   0   19.81    0.74
  -9  11   0   19.33    0.83
  -9  11   0   19.33    0.85
  11  -2   0   18.80    0.68
  -2  -9   0   20.20    0.85
  -9  11   0   18.40    0.89
  11  -2   0   20.12    0.81
  11  -2   0   20.59    0.86
  11  -2   0   19.43    0.82
  -2  -9   0   19.83    0.87
  11  -2   0   20.60    0.88
  -9  11   0   19.57    0.84
  11  -2   0   19.84    0.90
  -2  -9   0   18.94    0.83
  11  -2   0   19.16    0.93
  11  -2   0   20.39    0.88
  -2  -9   0   19.30    0.86
   3   8   0   13.96    0.76
 -11   3   0   15.41    0.71
   3   8   0   13.12    0.75
   8 -11   0   14.60    0.72
 -11   3   0   13.34    0.72
   3   8   0   13.25    0.81
   8 -11   0   13.45    0.75
   8 -11   0   14.08    0.70
   3   8   0   14.60    0.75
 -11   3   0   14.32    0.69
   8 -11   0   14.84    0.71
   8 -11   0   13.76    0.71
 -11   3   0   14.77    0.71
   3   8   0   13.24    0.76
 -11   3   0   14.32    0.71
  -3  -8   0   13.54    0.73
  11  -3   0   14.14    0.69
  -3  -8   0   13.90    0.70
  11  -3   0   16.12    0.93
  11  -3   0   14.21    0.60
  -8  11   0   12.91    0.75
  -8  11   0   14.41    0.71
  -3  -8   0   13.93    0.72
  11  -3   0   14.11    0.75
  -8  11   0   13.05    0.75
  11  -3   0   14.82    0.78
  -3  -8   0   14.46    0.73
  -3  -8   0   14.35    0.73
  11  -3   0   14.28    0.70
  -8  11   0   14.85    0.73
  11  -3   0   13.53    0.80
  -8  11   0   13.43    0.72
  -3  -8   0   14.69    0.75
  11  -3   0   14.50    0.73
  11  -3   0   13.53    0.56
  -8  11   0   13.77    0.78
 -11   4   0  278.35    6.91
   7 -11   0  270.59    6.86
   4   7   0  289.57    6.90
 -11   4   0  271.13    6.86
   7 -11   0  274.97    6.97
   4   7   0  271.51    6.94
   7 -11   0  281.82    6.88
 -11   4   0  269.13    6.92
   4   7   0  269.32    6.91
   7 -11   0  259.45    6.88
 -11   4   0  284.85    6.88
   4   7   0  271.21    6.95
   4   7   0  273.18    6.91
 -11   4   0  278.18    6.90
  -4  -7   0  285.35    6.94
  11  -4   0  268.72    6.81
  -7  11   0  276.24    6.85
  11  -4   0  270.81    6.81
  -4  -7   0  278.83    6.83
  11  -4   0  267.35    6.71
  11  -4   0  278.60    6.83
  -4  -7   0  274.61    6.76
  11  -4   0  262.81    6.66
  11  -4   0  272.02    6.88
  11  -4   0  267.13    6.66
  -7  11   0  261.59    6.87
  11  -4   0  274.06    6.84
  -4  -7   0  275.38    6.85
  -4  -7   0  270.91    6.82
  -4  -7   0  274.76    6.88
  11  -4   0  273.17    6.85
  -4  -7   0  272.98    6.85
  -7  11   0  277.55    6.82
  -7  11   0  276.37    6.82
  -7  11   0  269.84    6.88
  -7  11   0  261.80    6.82
 -11   5   0    0.02    0.30
   5   6   0   -0.44    0.31
   6 -11   0   -0.29    0.29
   6 -11   0    0.79    0.32
 -11   5   0    0.47    0.28
   6 -11   0   -0.37    0.27
 -11   5   0    0.48    0.31
   6 -11   0   -0.63    0.49
   5   6   0    0.43    0.30
   5   6   0    0.81    0.37
   5   6   0    0.44    0.33
   6 -11   0    0.97    0.42
 -11   5   0    0.51    0.29
   6 -11   0    0.41    0.32
   5   6   0    0.45    0.31
 -11   5   0    0.56    0.30
   5   6   0   -0.29    0.32
 -11   5   0    0.56    0.30
  11  -5   0    0.16    0.19
  -6  11   0   -0.27    0.30
  -6  11   0    0.29    0.31
  -5  -6   0    0.82    0.32
  -5  -6   0    0.58    0.32
  -6  11   0    0.20    0.32
  -5  -6   0    0.46    0.29
  -5  -6   0    0.49    0.51
  -5  -6   0   -0.07    0.26
  -5  -6   0    0.27    0.29
  11  -5   0    0.55    0.31
  11  -5   0   -0.02    0.27
  -5  -6   0    0.17    0.21
  -6  11   0    0.04    0.32
  11  -5   0    0.49    0.43
  -6  11   0    0.20    0.33
  11  -5   0    0.85    0.42
  11  -5   0   -0.08    0.28
  11  -5   0    0.39    0.28
  11  -5   0   -0.10    0.30
  -6  11   0   -0.09    0.30
  -5  -6   0    0.98    0.30
 -11   6   0    4.04    0.38
   6   5   0    4.24    0.66
   6   5   0    3.42    0.40
   5 -11   0    3.60    0.40
   5 -11   0    3.66    0.39
   6   5   0    2.56    0.39
 -11   6   0    3.58    0.38
   6   5   0    2.91    0.41
 -11   6   0    4.04    0.43
 -11   6   0    3.37    0.39
   6   5   0    4.14    0.41
   5 -11   0    5.12    0.48
 -11   6   0    3.76    0.39
   5 -11   0    3.11    0.34
 -11   6   0    4.27    0.43
   5 -11   0    4.67    0.43
   6   5   0    4.23    0.44
 -11   6   0    3.18    0.39
  -5  11   0    2.85    0.38
  -6  -5   0    4.19    0.42
  11  -6   0    3.36    0.36
  -6  -5   0    3.05    0.33
  -5  11   0    3.38    0.41
  -5  11   0    3.36    0.40
  -5  11   0    2.83    0.38
  -5  11   0    2.93    0.38
  11  -6   0    3.86    0.38
  11  -6   0    4.31    0.33
  11  -6   0    4.54    0.42
  -6  -5   0    3.60    0.38
  -6  -5   0    4.17    0.41
  11  -6   0    4.55    0.42
  11  -6   0    4.20    0.43
  11  -6   0    4.15    0.60
  11  -6   0    4.22    0.43
  -6  -5   0    3.29    0.36
  -6  -5   0    5.47    0.64
  -5  11   0    2.44    0.35
   4 -11   0  287.49    7.04
   7   4   0  291.94    7.04
 -11   7   0  281.11    7.01
 -11   7   0  284.18    7.04
   7   4   0  281.04    7.01
   4 -11   0  285.84    7.02
   4 -11   0  280.02    7.01
 -11   7   0  269.82    6.94
   4 -11   0  278.90    7.07
   4 -11   0  279.07    7.07
   7   4   0  279.80    7.05
   7   4   0  273.95    7.08
 -11   7   0  275.37    7.03
 -11   7   0  279.46    7.01
   7   4   0  278.68    7.08
 -11   7   0  281.01    7.08
   7   4   0  278.16    7.05
   4 -11   0  282.64    7.04
  -4  11   0  287.24    7.02
  11  -7   0  267.14    7.05
  -7  -4   0  276.94    7.01
  -4  11   0  275.83    7.07
  -4  11   0  275.12    7.03
  -7  -4   0  282.96    7.01
  11  -7   0  277.35    6.99
  -4  11   0  287.76    7.04
  -4  11   0  287.20    7.02
  11  -7   0  276.93    7.00
  -4  11   0  273.77    7.07
  -7  -4   0  278.25    7.07
  -7  -4   0  291.94    7.05
  11  -7   0  275.92    7.02
  -7  -4   0  278.77    6.95
  11  -7   0  285.77    7.01
  11  -7   0  283.90    7.05
  -7  -4   0  280.48    7.04
  -7  -4   0  282.09    7.08
 -11   8   0    2.45    0.39
   8   3   0    1.98    0.39
   3 -11   0    2.32    0.37
   3 -11   0    2.01    0.34
 -11   8   0    2.12    0.35
   3 -11   0    3.04    0.62
   3 -11   0    2.17    0.37
   8   3   0    2.04    0.37
 -11   8   0    2.13    0.35
   3 -11   0    2.35    0.34
 -11   8   0    2.13    0.35
 -11   8   0    2.54    0.36
 -11   8   0    2.30    0.35
   8   3   0    1.80    0.39
   8   3   0    1.70    0.34
   8   3   0    2.20    0.38
   3 -11   0    1.99    0.33
   8   3   0    1.84    0.37
  11  -8   0    2.87    0.37
  11  -8   0    1.98    0.35
  -3  11   0    2.07    0.37
  -3  11   0    1.72    0.37
  -8  -3   0    3.10    0.39
  11  -8   0    2.67    0.42
  11  -8   0    1.96    0.35
  -3  11   0    1.48    0.35
  -8  -3   0    2.40    0.35
  -8  -3   0    3.35    0.60
  -8  -3   0    2.51    0.37
  -3  11   0    2.03    0.40
  -3  11   0    1.65    0.35
  -8  -3   0    2.43    0.28
  -8  -3   0    2.00    0.33
  -3  11   0    1.26    0.35
  11  -8   0    2.72    0.54
  -8  -3   0    3.64    0.51
  -8  -3   0    3.72    0.49
  11  -8   0    1.45    0.56
 -11   9   0    5.58    0.56
   9   2   0    5.26    0.59
   9   2   0    5.91    0.37
   9   2   0    5.85    0.60
 -11   9   0    6.22    0.56
 -11   9   0    5.94    0.56
   2 -11   0    5.98    0.56
   9   2   0    5.33    0.60
   9   2   0    6.43    0.60
 -11   9   0    7.81    0.80
   2 -11   0    5.37    0.55
   2 -11   0    5.95    0.55
 -11   9   0    6.53    0.55
   9   2   0    5.83    0.54
   2 -11   0    5.62    0.55
 -11   9   0    5.79    0.65
   2 -11   0    6.08    0.58
   9   2   0    4.76    0.47
   9   2   0    6.03    0.61
   2 -11   0    5.68    0.56
   9   2   0    5.86    0.59
  -2  11   0    6.10    0.64
  -2  11   0    5.32    0.59
  11  -9   0    5.60    0.54
  11  -9   0    6.43    0.60
  -2  11   0    4.36    0.45
  -2  11   0    5.50    0.62
  11  -9   0    6.74    0.64
  11  -9   0    5.23    0.55
  -9  -2   0    6.35    0.58
  -9  -2   0    5.23    0.55
  -9  -2   0    4.83    0.44
  -9  -2   0    6.32    0.59
  11  -9   0    6.44    0.59
  -9  -2   0    6.57    0.56
  -9  -2   0    6.10    0.60
  -9  -2   0    6.11    0.57
  -9  -2   0    6.09    0.41
  -2  11   0    6.12    0.66
  -2  11   0    5.41    0.47
  10   1   0  117.06    3.15
  10   1   0  120.58    3.15
  10   1   0  117.36    3.16
 -11  10   0  117.95    3.14
  10   1   0  116.12    3.13
   1 -11   0  115.66    3.18
 -11  10   0  116.04    3.12
   1 -11   0  116.02    3.18
   1 -11   0  121.52    3.14
   1 -11   0  119.51    3.14
  10   1   0  116.32    3.17
  10   1   0  113.83    3.01
  10   1   0  114.54    3.14
  10   1   0  114.46    3.21
 -11  10   0  116.59    3.19
 -11  10   0  119.90    3.14
   1 -11   0  120.11    3.16
   1 -11   0  118.26    3.15
 -11  10   0  116.07    3.15
  11 -10   0  120.24    3.13
  11 -10   0  118.81    3.16
  -1  11   0  116.15    3.21
 -10  -1   0  113.80    3.01
 -10  -1   0  116.84    3.00
 -10  -1   0  116.90    3.15
 -10  -1   0  118.01    3.13
 -10  -1   0  116.94    3.00
 -10  -1   0  118.32    3.15
  -1  11   0  116.98    3.21
  -1  11   0  121.58    3.15
  -1  11   0  119.93    3.14
  -1  11   0  112.12    3.16
  11 -10   0  114.96    3.18
 -10  -1   0  115.93    3.16
 -10  -1   0  116.99    3.18
  -1  11   0  119.63    3.18
  11 -10   0  118.81    3.20
 -10  -1   0  117.25    3.13
  11 -10   0  118.01    3.16
  11 -10   0  117.23    3.12
 -11  11   0   43.14    1.45
  11   0   0   43.40    1.50
   0 -11   0   43.09    1.41
  11   0   0   43.38    1.37
  11   0   0   41.10    1.26
  11   0   0   42.65    1.41
  11   0   0   42.11    1.25
  11   0   0   41.95    1.45
  11   0   0   41.99    1.38
   0 -11   0   43.76    1.39
  11   0   0   44.27    1.40
 -11  11   0   44.36    1.41
 -11  11   0   42.78    1.39
 -11  11   0   41.75    1.39
   0 -11   0   43.35    1.38
  11   0   0   42.72    1.41
   0 -11   0   43.59    1.41
 -11  11   0   42.34    1.45
 -11  11   0   42.79    1.43
 -11   0   0   42.50    1.22
   0  11   0   45.76    1.44
   0  11   0   41.59    1.41
  11 -11   0   45.90    1.43
  11 -11   0   45.18    1.47
   0  11   0   40.46    1.47
   0  11   0   43.60    1.48
  11 -11   0   43.72    1.40
 -11   0   0   43.03    1.22
 -11   0   0   44.28    1.42
 -11   0   0   43.87    1.39
   0  11   0   42.56    1.45
 -11   0   0   43.95    1.39
 -11   0   0   41.74    1.46
 -11   0   0   43.86    1.41
  11 -11   0   42.62    1.39
 -11   0   0   44.33    1.42
  11 -11   0   43.59    1.41
   1  11   0   19.68    0.95
 -12   1   0   21.37    0.92
 -12   1   0   21.89    0.90
   1  11   0   21.53    1.03
 -12   1   0   19.57    0.96
 -12   1   0   19.74    0.68
  11 -12   0   19.43    0.95
  11 -12   0   21.15    0.91
   1  11   0   20.12    0.95
  11 -12   0   20.57    0.91
  11 -12   0   21.38    0.93
 -12   1   0   21.61    0.93
 -12   1   0   20.12    0.68
   1  11   0   20.64    0.99
 -12   1   0   22.38    0.93
 -12   1   0   20.47    0.89
 -12   1   0   20.69    0.98
   1  11   0   21.20    0.98
  11 -12   0   22.95    0.94
  12  -1   0   21.59    0.96
 -11  12   0   20.90    0.92
 -11  12   0   21.34    0.93
  -1 -11   0   19.56    0.91
  -1 -11   0   21.36    0.93
  -1 -11   0   21.57    0.93
  12  -1   0   19.47    0.74
 -11  12   0   22.83    0.94
  12  -1   0   20.16    0.91
 -11  12   0   21.21    0.99
  -1 -11   0   20.81    0.95
  12  -1   0   20.00    0.97
 -11  12   0   21.67    0.99
  -1 -11   0   21.84    0.90
 -11  12   0   24.40    1.34
  12  -1   0   19.51    0.79
  12  -1   0   21.74    0.97
  12  -1   0   19.17    0.88
  12  -1   0   21.92    0.95
 -12   2   0   23.22    0.95
 -12   2   0   21.86    0.91
 -12   2   0   22.12    0.97
   2  10   0   21.77    1.00
  10 -12   0   22.06    0.93
  10 -12   0   22.12    0.97
  10 -12   0   21.88    0.92
 -12   2   0   22.31    0.93
  10 -12   0   21.56    0.92
 -12   2   0   21.47    0.98
   2  10   0   20.80    0.96
   2  10   0   21.95    0.96
  10 -12   0   23.35    0.95
 -12   2   0   21.72    0.92
   2  10   0   21.67    0.99
  12  -2   0   22.46    0.97
  -2 -10   0   22.14    0.94
  12  -2   0   21.90    0.90
  12  -2   0   20.83    0.83
 -10  12   0   20.01    0.97
  -2 -10   0   23.22    0.97
  12  -2   0   21.36    0.76
  12  -2   0   21.41    1.02
 -10  12   0   22.69    0.95
 -10  12   0   22.41    0.94
 -10  12   0   22.93    1.00
  -2 -10   0   22.58    0.91
  12  -2   0   22.96    0.95
 -10  12   0   21.11    0.92
  12  -2   0   21.66    0.92
 -10  12   0   22.79    0.93
  -2 -10   0   24.04    0.95
  12  -2   0   22.97    0.95
  -2 -10   0   21.61    0.91
  12  -2   0   21.50    0.99
  12  -2   0   22.87    0.83
   3   9   0  120.18    3.33
   9 -12   0  120.31    3.31
 -12   3   0  123.20    3.25
 -12   3   0  125.13    3.29
   3   9   0  121.90    3.25
   9 -12   0  120.87    3.30
   3   9   0  118.90    3.29
   3   9   0  124.88    3.27
   9 -12   0  120.11    3.26
 -12   3   0  118.50    3.23
   9 -12   0  131.20    3.26
 -12   3   0  120.93    3.27
 -12   3   0  121.80    3.25
   3   9   0  119.34    3.29
 -12   3   0  118.23    3.29
   9 -12   0  120.26    3.24
   3   9   0  123.22    3.35
   9 -12   0  125.84    3.28
  12  -3   0  125.53    3.32
  -9  12   0  120.34    3.25
  -9  12   0  119.54    3.29
  -3  -9   0  121.47    3.25
  -9  12   0  121.92    3.24
  -3  -9   0  118.24    3.27
  12  -3   0  130.00    3.44
  -3  -9   0  117.81    3.22
  12  -3   0  119.92    3.30
  -3  -9   0  121.90    3.22
  -9  12   0  122.03    3.23
  12  -3   0  121.49    3.24
  -3  -9   0  123.34    3.26
  12  -3   0  121.18    3.22
  -9  12   0  115.96    3.23
  12  -3   0  117.75    3.10
  12  -3   0  120.86    3.22
  12  -3   0  120.94    3.13
  12  -3   0  120.98    3.25
 -12   4   0    0.73    0.42
   4   8   0    0.00    0.33
   8 -12   0   -0.30    0.31
   4   8   0    0.43    0.51
 -12   4   0    0.52    0.34
   8 -12   0   -0.17    0.29
   4   8   0   -0.15    0.31
   8 -12   0    0.06    0.31
   4   8   0   -0.26    0.33
 -12   4   0    0.07    0.29
 -12   4   0    0.20    0.30
 -12   4   0    0.14    0.29
   8 -12   0    0.41    0.33
 -12   4   0    0.70    0.31
   4   8   0   -0.01    0.32
   8 -12   0    0.20    0.30
   8 -12   0    0.69    0.30
   4   8   0   -0.56    0.35
  12  -4   0    0.09    0.53
  12  -4   0    0.49    0.31
  12  -4   0    0.32    0.31
  12  -4   0   -0.26    0.29
  -8  12   0   -0.03    0.33
  -4  -8   0   -0.15    0.29
  12  -4   0    0.12    0.28
  -4  -8   0    0.08    0.31
  -4  -8   0    0.06    0.32
  12  -4   0    0.00    0.29
  -4  -8   0    0.02    0.30
  -4  -8   0    0.86    0.32
  -8  12   0   -0.49    0.31
  -4  -8   0    0.41    0.24
  -4  -8   0    0.28    0.30
  12  -4   0    0.12    0.23
  -8  12   0    0.32    0.47
  -8  12   0   -0.02    0.32
  -4  -8   0   -0.47    0.28
  12  -4   0    0.71    0.35
  -8  12   0    0.35    0.32
  -8  12   0    0.32    0.33
   7 -12   0    0.55    0.32
   7 -12   0    0.96    0.31
   5   7   0    0.07    0.33
 -12   5   0    0.63    0.29
   5   7   0    0.50    0.37
   5   7   0   -0.26    0.33
   7 -12   0   -0.08    0.29
   5   7   0    0.52    0.37
   7 -12   0    0.57    0.33
 -12   5   0    1.35    0.46
   7 -12   0    0.31    0.29
   7 -12   0    0.56    0.33
 -12   5   0    0.79    0.32
 -12   5   0    0.36    0.30
 -12   5   0    0.93    0.30
   5   7   0    0.47    0.35
   5   7   0    0.41    0.31
 -12   5   0    0.83    0.35
  12  -5   0    0.25    0.56
  -7  12   0    0.40    0.34
  12  -5   0    0.45    0.33
  -7  12   0    0.66    0.45
  -7  12   0    0.54    0.46
  -7  12   0    0.40    0.32
  -5  -7   0    0.56    0.33
  12  -5   0    0.53    0.31
  -5  -7   0    0.56    0.32
  -5  -7   0    0.44    0.31
  -5  -7   0    0.78    0.33
  -7  12   0    0.16    0.32
  -5  -7   0    0.87    0.23
  -5  -7   0    0.31    0.31
  12  -5   0    1.21    0.31
  12  -5   0    0.72    0.36
  -5  -7   0    0.93    0.31
  -5  -7   0    1.04    0.43
  -5  -7   0    0.56    0.30
  12  -5   0    0.59    0.23
  12  -5   0    0.94    0.25
  12  -5   0    0.16    0.30
  -7  12   0    0.74    0.34
  12  -5   0    0.03    0.20
  12  -5   0    0.92    0.33
   6   6   0  157.02    4.18
   6   6   0  162.19    4.12
 -12   6   0  158.09    4.08
 -12   6   0  158.43    4.12
   6 -12   0  159.74    4.09
   6 -12   0  160.58    4.10
 -12   6   0  154.13    3.99
   6   6   0  154.50    4.13
 -12   6   0  154.18    4.14
 -12   6   0  157.50    4.16
   6   6   0  156.54    4.14
   6 -12   0  157.51    4.15
 -12   6   0  163.72    4.10
   6 -12   0  160.82    4.12
 -12   6   0  157.20    4.23
   6   6   0  154.54    4.09
   6 -12   0  155.22    4.15
   6 -12   0  160.43    4.12
  -6  -6   0  160.07    4.11
  12  -6   0  154.72    4.14
  -6  12   0  150.62    4.12
  12  -6   0  157.36    4.08
  12  -6   0  160.16    4.07
  -6  -6   0  165.63    4.12
  12  -6   0  158.58    4.10
  12  -6   0  145.77    3.92
  -6  12   0  159.75    4.08
  -6  12   0  154.19    4.09
  -6  -6   0  159.71    4.03
  12  -6   0  166.10    4.27
  -6  -6   0  155.63    4.06
  12  -6   0  153.63    3.91
  -6  -6   0  153.33    4.12
  12  -6   0  155.55    4.06
  -6  -6   0  156.18    3.94
  -6  12   0  154.55    4.09
  -6  -6   0  156.70    4.14
  -6  -6   0  160.62    4.08
  -6  12   0  158.32    4.08
 -12   7   0   42.74    1.34
   5 -12   0   42.82    1.35
   7   5   0   41.06    1.44
   7   5   0   40.02    1.38
 -12   7   0   41.75    1.40
 -12   7   0   41.29    1.34
   7   5   0   41.98    1.38
   5 -12   0   40.21    1.38
 -12   7   0   42.73    1.39
   5 -12   0   41.73    1.38
   5 -12   0   42.08    1.35
 -12   7   0   40.55    1.21
   5 -12   0   45.05    1.37
   5 -12   0   42.32    1.35
   7   5   0   39.61    1.37
 -12   7   0   40.53    1.33
   7   5   0   40.65    1.33
  12  -7   0   40.45    1.36
  -7  -5   0   42.22    1.33
  -7  -5   0   41.31    1.35
  -5  12   0   40.81    1.35
  -7  -5   0   41.76    1.35
  -5  12   0   39.34    1.34
  -7  -5   0   41.52    1.35
  12  -7   0   42.64    1.33
  12  -7   0   41.69    1.32
  12  -7   0   40.41    1.38
  -7  -5   0   40.11    1.31
  -5  12   0   40.63    1.35
  -7  -5   0   40.97    1.38
  -5  12   0   41.76    1.39
  -7  -5   0   40.30    1.14
  -5  12   0   39.79    1.33
  12  -7   0   40.02    1.28
  12  -7   0   40.03    1.16
   4 -12   0   20.53    0.87
   4 -12   0   20.89    0.92
   8   4   0   21.63    0.93
 -12   8   0   20.89    0.96
   8   4   0   21.57    1.01
   4 -12   0   20.22    0.90
 -12   8   0   21.94    0.91
 -12   8   0   22.04    0.89
   4 -12   0   20.76    0.88
 -12   8   0   22.61    0.93
   8   4   0   20.49    0.94
   8   4   0   21.10    0.88
   4 -12   0   20.34    0.88
   8   4   0   20.41    0.94
 -12   8   0   20.80    0.86
   8   4   0   20.74    0.94
 -12   8   0   20.45    0.75
  -4  12   0   21.30    0.90
  -4  12   0   20.45    0.96
  -8  -4   0   20.24    0.89
  -8  -4   0   21.97    0.89
  12  -8   0   22.04    0.89
  12  -8   0   20.75    0.96
  -4  12   0   20.16    0.92
  -4  12   0   20.85    0.91
  12  -8   0   21.14    0.85
  -4  12   0   21.22    0.93
  -8  -4   0   22.56    0.78
  -8  -4   0   20.04    0.91
  12  -8   0   20.64    0.91
  12  -8   0   19.99    0.89
  -8  -4   0   20.06    0.85
  12  -8   0   20.53    0.88
  -8  -4   0   22.37    0.89
 -12   9   0   58.94    1.77
   9   3   0   61.66    1.81
   9   3   0   58.91    1.88
   3 -12   0   61.26    1.78
   3 -12   0   58.77    1.77
 -12   9   0   61.25    1.94
 -12   9   0   58.54    1.83
   3 -12   0   61.75    1.80
   9   3   0   61.37    1.85
 -12   9   0   59.19    1.77
   9   3   0   60.52    1.82
   3 -12   0   61.02    1.81
   9   3   0   56.23    1.83
 -12   9   0   59.64    1.79
  12  -9   0   58.52    1.79
  12  -9   0   61.06    1.78
  12  -9   0   60.22    1.77
  -9  -3   0   59.36    1.83
  -3  12   0   60.63    1.86
  -9  -3   0   60.94    1.80
  -3  12   0   61.87    1.80
  -9  -3   0   60.77    1.81
  12  -9   0   55.31    1.81
  -3  12   0   55.89    1.84
  -3  12   0   60.06    1.80
  -3  12   0   60.69    1.82
  -3  12   0   57.83    1.81
  -9  -3   0   61.02    1.67
  -9  -3   0   59.15    1.78
  12  -9   0   61.68    1.81
  -9  -3   0   65.23    1.82
  12  -9   0   60.76    1.86
  -9  -3   0   59.31    1.77
 -12  10   0   28.94    1.06
  10   2   0   27.04    1.05
 -12  10   0   26.10    1.10
  10   2   0   27.77    1.09
 -12  10   0   27.84    1.05
 -12  10   0   26.52    1.09
  10   2   0   31.94    1.46
   2 -12   0   26.75    1.04
  10   2   0   24.96    0.84
  10   2   0   27.06    1.06
   2 -12   0   27.32    1.05
   2 -12   0   27.33    1.05
  10   2   0   28.39    1.08
   2 -12   0   28.05    1.05
   2 -12   0   27.56    1.08
 -12  10   0   28.67    1.05
   2 -12   0   27.10    1.09
  10   2   0   28.13    1.10
 -10  -2   0   26.85    1.05
 -10  -2   0   28.04    1.06
 -10  -2   0   25.92    1.01
  12 -10   0   28.39    1.06
  -2  12   0   27.49    1.08
  12 -10   0   28.04    1.07
  12 -10   0   25.68    1.08
 -10  -2   0   26.11    1.07
 -10  -2   0   28.48    1.07
  12 -10   0   29.53    1.07
 -10  -2   0   28.27    0.90
  -2  12   0   27.12    1.07
 -10  -2   0   27.99    1.06
  12 -10   0   27.27    1.04
  -2  12   0   25.76    1.13
  -2  12   0   27.55    1.09
 -10  -2   0   27.84    1.11
   1 -12   0    9.55    0.69
  11   1   0    8.54    0.73
  11   1   0    9.62    0.69
 -12  11   0   10.29    0.72
 -12  11   0    9.51    0.68
 -12  11   0    9.29    0.75
 -12  11   0    9.79    0.75
  11   1   0   10.20    0.83
  11   1   0    8.71    0.68
 -12  11   0   10.20    0.70
  11   1   0    8.40    0.64
 -12  11   0    8.57    0.66
  11   1   0   10.54    0.73
   1 -12   0   10.83    0.68
   1 -12   0    8.14    0.68
  11   1   0    8.33    0.49
  11   1   0   10.43    0.75
  11   1   0   10.10    0.73
   1 -12   0    8.61    0.67
 -11  -1   0    8.94    0.48
  -1  12   0    9.29    0.78
 -11  -1   0    9.04    0.67
 -11  -1   0    8.96    0.68
  12 -11   0    8.61    0.69
  12 -11   0   10.51    0.75
  -1  12   0    9.09    0.73
 -11  -1   0   12.77    1.08
 -11  -1   0   11.92    0.90
  -1  12   0    9.27    0.76
 -11  -1   0    9.38    0.71
 -11  -1   0    9.66    0.67
 -11  -1   0    9.22    0.50
  12 -11   0   10.20    0.68
  -1  12   0    9.44    0.78
 -11  -1   0    8.78    0.68
  -1  12   0    8.92    0.74
  12 -11   0    9.59    0.69
  12 -11   0   10.88    0.74
 -11  -1   0    9.01    0.48
   0 -12   0  121.40    3.32
 -12  12   0  121.47    3.34
   0 -12   0  121.88    3.28
  12   0   0  117.16    3.27
   0 -12   0  122.35    3.29
  12   0   0  121.08    3.23
 -12  12   0  119.41    3.25
  12   0   0  121.77    3.27
  12   0   0  117.05    3.13
 -12  12   0  127.18    3.28
  12   0   0  118.40    3.12
 -12  12   0  122.82    3.29
 -12  12   0  117.66    3.26
  12   0   0  118.21    3.34
  12   0   0  119.14    3.36
  12   0   0  122.72    3.31
   0 -12   0  124.76    3.26
  12   0   0  121.44    3.31
 -12  12   0  115.34    3.30
   0 -12   0  122.03    3.29
  12   0   0  124.03    3.29
  12 -12   0  127.12    3.36
 -12   0   0  119.02    3.37
 -12   0   0  119.51    3.33
 -12   0   0  125.15    3.36
 -12   0   0  123.40    3.32
   0  12   0  122.95    3.33
 -12   0   0  124.07    3.34
  12 -12   0  122.85    3.34
  12 -12   0  125.32    3.33
   0  12   0  123.86    3.42
   0  12   0  140.94    3.77
  12 -12   0  122.30    3.35
  12 -12   0  121.31    3.39
   0  12   0  121.34    3.37
 -12   0   0  120.02    3.14
   0  12   0  126.21    3.34
 -12   0   0  121.22    3.34
 -12   0   0  117.29    3.13
 -13   1   0    3.00    0.43
  12 -13   0    4.41    0.50
 -13   1   0    3.55    0.47
 -13   1   0    3.74    0.47
  12 -13   0    2.87    0.42
  12 -13   0    3.41    0.46
 -13   1   0    3.25    0.44
  12 -13   0    3.42    0.45
  12 -13   0    3.07    0.45
   1  12   0    3.16    0.50
 -13   1   0    4.16    0.50
   1  12   0    2.58    0.47
   1  12   0    2.25    0.47
 -13   1   0    3.52    0.36
 -13   1   0    3.14    0.44
   1  12   0    2.48    0.45
 -13   1   0    3.03    0.35
   1  12   0    2.00    0.52
  -1 -12   0    3.56    0.48
  13  -1   0    2.92    0.34
  -1 -12   0    4.78    0.65
  13  -1   0    2.77    0.44
 -12  13   0    2.54    0.45
 -12  13   0    3.12    0.48
  13  -1   0    2.54    0.42
  13  -1   0    3.40    0.44
 -12  13   0    4.49    0.80
  13  -1   0    2.08    0.53
  13  -1   0    2.34    0.45
  13  -1   0    3.07    0.45
  13  -1   0    2.87    0.49
  -1 -12   0    3.24    0.45
 -12  13   0    2.69    0.44
  -1 -12   0    3.16    0.45
 -12  13   0    3.43    0.54
  -1 -12   0    2.93    0.44
  13  -1   0    3.04    0.47
  13  -1   0    2.37    0.45
  -1 -12   0    3.47    0.44
 -13   2   0   44.56    1.57
   2  11   0   44.21    1.54
   2  11   0   48.64    1.57
  11 -13   0   47.49    1.56
  11 -13   0   48.98    1.54
   2  11   0   45.51    1.62
 -13   2   0   46.97    1.51
 -13   2   0   46.52    1.53
  11 -13   0   44.05    1.86
  11 -13   0   44.44    1.56
  11 -13   0   45.97    1.52
   2  11   0   52.19    1.98
 -13   2   0   47.55    1.64
   2  11   0   44.08    1.59
 -13   2   0   47.96    1.52
  11 -13   0   48.54    1.59
  13  -2   0   42.68    1.31
  13  -2   0   45.08    1.49
  13  -2   0   45.04    1.53
 -11  13   0   44.58    1.55
  13  -2   0   44.73    1.55
  -2 -11   0   46.63    1.48
 -11  13   0   46.62    1.48
  -2 -11   0   39.49    1.63
 -11  13   0   45.31    1.52
  -2 -11   0   45.94    1.54
 -11  13   0   45.01    1.50
  13  -2   0   44.11    1.40
  13  -2   0   45.27    1.48
  -2 -11   0   44.58    1.53
  13  -2   0   46.87    1.52
 -11  13   0   46.94    1.49
  13  -2   0   45.32    1.51
  -2 -11   0   47.07    1.51
  13  -2   0   45.57    1.44
  -2 -11   0   46.38    1.50
 -13   3   0    0.11    0.32
  10 -13   0   -0.04    0.31
   3  10   0    0.02    0.28
   3  10   0   -0.73    0.41
 -13   3   0   -0.21    0.31
 -13   3   0    0.12    0.30
  10 -13   0   -0.32    0.31
   3  10   0    0.14    0.39
   3  10   0   -0.70    0.35
  10 -13   0   -0.24    0.31
 -13   3   0   -0.11    0.32
 -13   3   0    0.28    0.34
 -13   3   0   -0.13    0.31
   3  10   0   -0.39    0.36
  10 -13   0   -0.04    0.54
  10 -13   0   -0.26    0.31
  10 -13   0   -0.24    0.30
  -3 -10   0    0.36    0.58
  13  -3   0   -0.49    0.34
  -3 -10   0   -0.33    0.29
  -3 -10   0   -0.34    0.30
 -10  13   0   -0.19    0.32
 -10  13   0    0.03    0.30
  13  -3   0   -0.05    0.36
  -3 -10   0   -0.01    0.31
 -10  13   0   -0.32    0.34
  13  -3   0    0.52    0.28
  13  -3   0   -0.25    0.31
  13  -3   0    0.09    0.35
  13  -3   0   -0.06    0.32
  13  -3   0   -0.06    0.34
  -3 -10   0   -0.01    0.33
  -3 -10   0   -0.34    0.30
  13  -3   0   -0.19    0.56
 -10  13   0   -0.42    0.34
 -10  13   0   -0.28    0.42
 -10  13   0   -0.45    0.35
  13  -3   0   -0.65    0.22
   4   9   0   -0.21    0.35
   9 -13   0    0.33    0.34
   9 -13   0    0.29    0.32
 -13   4   0    0.23    0.53
   4   9   0   -0.34    0.37
   4   9   0   -0.08    0.36
   9 -13   0   -0.01    0.31
   4   9   0   -0.18    0.34
   4   9   0    0.28    0.39
   9 -13   0   -0.15    0.32
 -13   4   0    0.40    0.43
 -13   4   0    0.20    0.32
 -13   4   0    0.06    0.31
 -13   4   0   -0.11    0.29
   9 -13   0    0.18    0.53
   4   9   0    0.46    0.35
   9 -13   0   -0.11    0.28
 -13   4   0   -0.06    0.31
  -9  13   0    0.14    0.34
  13  -4   0    0.43    0.32
  -4  -9   0   -0.02    0.56
  -9  13   0   -0.01    0.34
  -4  -9   0    0.05    0.32
  -9  13   0    0.38    0.36
  13  -4   0   -0.48    0.23
  -9  13   0    0.27    0.35
  13  -4   0    0.44    0.35
  -4  -9   0    0.21    0.30
  -4  -9   0    0.04    0.32
  13  -4   0    0.04    0.32
  13  -4   0    0.14    0.34
  -4  -9   0    0.01    0.57
  -4  -9   0   -0.07    0.29
  13  -4   0    0.23    0.35
  -4  -9   0   -0.11    0.31
  13  -4   0    0.10    0.33
  13  -4   0    0.25    0.31
  -9  13   0    0.14    0.34
  -9  13   0    0.02    0.39
 -13   5   0  128.87    3.52
   8 -13   0  129.46    3.55
 -13   5   0  132.41    3.49
   8 -13   0  133.83    3.50
 -13   5   0  133.71    3.57
   8 -13   0  133.55    3.53
   8 -13   0  132.22    3.49
   5   8   0  126.60    3.57
   5   8   0  134.18    3.60
   5   8   0  126.04    3.53
   5   8   0  137.97    3.54
   5   8   0  128.46    3.56
 -13   5   0  126.58    3.54
 -13   5   0  138.48    3.55
 -13   5   0  134.34    3.50
   8 -13   0  131.35    3.56
   8 -13   0  130.47    3.51
  -5  -8   0  132.92    3.54
  -8  13   0  133.31    3.51
  -8  13   0  132.84    3.58
  13  -5   0  129.66    3.52
  -5  -8   0  129.28    3.56
  -8  13   0  128.53    3.53
  -5  -8   0  130.23    3.46
  13  -5   0  134.01    3.55
  13  -5   0  128.01    3.37
  -5  -8   0  141.01    3.55
  -5  -8   0  129.36    3.50
  13  -5   0  132.32    3.49
  -8  13   0  136.21    3.52
  13  -5   0  131.40    3.50
  -5  -8   0  127.47    3.39
  -5  -8   0  138.25    3.53
  -5  -8   0  133.87    3.54
  13  -5   0  135.12    3.52
  -8  13   0  127.06    3.51
  13  -5   0  127.73    3.57
   7 -13   0   -0.47    0.28
   7 -13   0   -0.32    0.29
   6   7   0   -0.36    0.32
 -13   6   0   -0.02    0.20
   6   7   0    0.01    0.37
 -13   6   0    0.35    0.32
   6   7   0    0.81    0.67
   6   7   0    0.01    0.31
 -13   6   0    0.12    0.30
   7 -13   0    0.32    0.32
   7 -13   0    0.08    0.31
   6   7   0   -0.39    0.35
 -13   6   0   -0.02    0.30
 -13   6   0   -0.09    0.31
 -13   6   0    0.22    0.31
 -13   6   0   -0.34    0.30
   7 -13   0   -0.36    0.29
   6   7   0   -0.56    0.34
   7 -13   0   -0.69    0.40
  -6  -7   0    0.23    0.59
  13  -6   0    0.13    0.33
  -6  -7   0    0.10    0.29
  13  -6   0    0.06    0.34
  -6  -7   0    0.21    0.28
  -6  -7   0   -0.07    0.30
  -7  13   0   -0.45    0.33
  -7  13   0   -0.28    0.30
  -7  13   0    0.11    0.33
  13  -6   0    0.38    0.33
  -6  -7   0   -0.19    0.31
  13  -6   0    0.05    0.56
  -6  -7   0    0.02    0.27
  -6  -7   0    0.15    0.20
  -6  -7   0    0.07    0.33
  13  -6   0    0.02    0.31
  -7  13   0    0.18    0.30
  13  -6   0   -0.39    0.18
  -6  -7   0    0.15    0.31
  -7  13   0    0.21    0.34
  13  -6   0   -0.11    0.19
  13  -6   0    0.22    0.36
  -7  13   0   -0.35    0.35
  13  -6   0    0.13    0.30
   6 -13   0    0.38    0.57
 -13   7   0    0.25    0.32
   6 -13   0    0.58    0.32
   7   6   0   -0.02    0.32
 -13   7   0    0.37    0.33
   6 -13   0    0.71    0.33
 -13   7   0    0.21    0.32
   6 -13   0    0.49    0.33
 -13   7   0    0.77    0.24
 -13   7   0    0.41    0.34
 -13   7   0    0.58    0.35
   7   6   0    0.15    0.36
 -13   7   0   -0.03    0.30
   7   6   0    0.01    0.39
   7   6   0    0.16    0.27
   6 -13   0    0.11    0.32
   6 -13   0    0.52    0.35
   7   6   0    0.74    0.55
   7   6   0    0.14    0.39
  -7  -6   0    0.10    0.31
  13  -7   0    0.51    0.22
  -7  -6   0    0.86    0.21
  -6  13   0   -0.11    0.34
  -6  13   0    0.27    0.34
  -7  -6   0    0.67    0.60
  13  -7   0    0.53    0.32
  13  -7   0    0.40    0.32
  13  -7   0    0.46    0.45
  -7  -6   0    0.63    0.32
  -7  -6   0    0.50    0.28
  -6  13   0    0.72    0.38
  -6  13   0    0.34    0.35
  13  -7   0    0.24    0.30
  13  -7   0    0.38    0.32
  13  -7   0    0.25    0.34
  -7  -6   0    1.01    0.29
  -7  -6   0    0.35    0.34
  -6  13   0    0.44    0.35
  13  -7   0    0.50    0.36
  -7  -6   0    0.09    0.32
  -6  13   0    0.10    0.35
  -7  -6   0    0.26    0.33
  13  -7   0    0.36    0.21
   5 -13   0    2.56    0.41
 -13   8   0    2.26    0.37
 -13   8   0    1.97    0.38
 -13   8   0    2.65    0.44
   8   5   0    2.16    0.40
   8   5   0    3.27    0.60
 -13   8   0    2.78    0.45
   8   5   0    1.36    0.47
   8   5   0    1.83    0.42
   5 -13   0    2.24    0.38
   5 -13   0    2.70    0.40
 -13   8   0    2.66    0.36
   8   5   0    1.40    0.39
 -13   8   0    2.55    0.40
   8   5   0    1.64    0.44
   5 -13   0    2.49    0.39
   5 -13   0    4.20    0.62
 -13   8   0    2.50    0.39
  13  -8   0    2.39    0.38
  -5  13   0    2.04    0.41
  13  -8   0    2.58    0.39
  -8  -5   0    2.61    0.41
  -5  13   0    1.65    0.41
  13  -8   0    3.15    0.45
  13  -8   0    1.80    0.38
  -8  -5   0    2.66    0.41
  -8  -5   0    2.16    0.36
  -8  -5   0    2.85    0.42
  -8  -5   0    2.39    0.39
  -8  -5   0    2.73    0.40
  -8  -5   0    3.81    0.58
  -5  13   0    2.42    0.47
  -5  13   0    1.24    0.39
  13  -8   0    1.91    0.34
  13  -8   0    2.14    0.37
  -8  -5   0    3.16    0.35
  -5  13   0    2.05    0.41
  -5  13   0    1.75    0.40
 -13   9   0    7.17    0.67
 -13   9   0    8.54    0.65
   4 -13   0    7.67    0.66
 -13   9   0    8.54    0.65
   9   4   0    7.98    0.70
 -13   9   0    7.68    0.48
   9   4   0    8.01    0.70
 -13   9   0    7.75    0.63
   9   4   0    7.72    0.68
   4 -13   0    7.10    0.63
   9   4   0    8.30    0.92
   4 -13   0    8.18    0.65
   9   4   0    7.45    0.82
   9   4   0    7.76    0.70
   4 -13   0    8.70    0.66
 -13   9   0    8.43    0.73
   4 -13   0    7.53    0.67
 -13   9   0    9.66    0.92
  -4  13   0    8.14    0.72
  13  -9   0    7.62    0.67
  -9  -4   0    8.03    0.64
  -9  -4   0    7.51    0.64
  -4  13   0    7.02    0.70
  -4  13   0    8.51    0.75
  13  -9   0    8.80    0.68
  13  -9   0    8.03    0.72
  -9  -4   0    7.40    0.63
  -9  -4   0    7.56    0.66
  -9  -4   0    8.41    0.65
  -4  13   0    8.52    0.70
  -4  13   0    7.09    0.73
  -9  -4   0    8.18    0.63
  -4  13   0    6.52    0.72
  -9  -4   0    8.50    0.82
  13  -9   0    8.03    0.65
  13  -9   0    7.46    0.59
  13  -9   0    8.04    0.62
   3 -13   0   15.92    0.83
 -13  10   0   16.18    0.91
  10   3   0   16.64    0.91
  10   3   0   15.85    0.87
   3 -13   0   15.77    0.83
 -13  10   0   15.84    0.81
  10   3   0   14.72    0.87
  10   3   0   16.27    0.88
   3 -13   0   16.87    0.83
 -13  10   0   19.65    1.11
  10   3   0   16.28    0.90
 -13  10   0   16.21    0.84
   3 -13   0   15.53    0.82
 -13  10   0   16.18    0.81
 -13  10   0   15.61    0.83
 -10  -3   0   15.62    0.83
  -3  13   0   15.61    0.90
  13 -10   0   16.15    0.84
  13 -10   0   15.68    0.80
 -10  -3   0   16.46    0.83
  -3  13   0   14.89    0.86
  13 -10   0   14.75    0.86
  -3  13   0   19.85    1.15
  13 -10   0   15.99    0.82
 -10  -3   0   16.13    0.83
  -3  13   0   15.49    0.91
 -10  -3   0   15.63    0.83
 -10  -3   0   16.72    0.69
  13 -10   0   15.77    0.83
 -10  -3   0   15.16    0.85
  -3  13   0   16.92    0.88
 -10  -3   0   15.91    0.80
  -3  13   0   15.84    0.86
  11   2   0   62.08    1.90
   2 -13   0   52.53    1.99
 -13  11   0   61.62    1.87
  11   2   0   63.16    1.89
   2 -13   0   58.83    1.87
 -13  11   0   60.74    1.84
  11   2   0   59.87    1.88
 -13  11   0   60.23    1.91
  11   2   0   57.39    1.84
   2 -13   0   61.97    1.86
  11   2   0   63.08    1.87
  11   2   0   61.96    1.97
  11   2   0   62.55    1.90
  11   2   0   60.18    1.72
 -13  11   0   59.62    1.82
   2 -13   0   59.89    1.85
   2 -13   0   59.55    1.89
   2 -13   0   61.03    1.82
 -13  11   0   63.22    1.85
  11   2   0   58.23    1.90
  13 -11   0   63.64    1.85
  13 -11   0   62.35    1.87
 -11  -2   0   62.80    1.88
  -2  13   0   58.99    1.90
 -11  -2   0   58.13    1.89
 -11  -2   0   61.37    1.70
  13 -11   0   62.27    1.87
  -2  13   0   59.31    1.86
 -11  -2   0   61.61    1.93
  -2  13   0   63.26    1.87
 -11  -2   0   61.02    1.87
 -11  -2   0   59.88    1.69
  -2  13   0   60.27    1.94
  13 -11   0   60.29    1.91
  13 -11   0   59.82    2.17
 -11  -2   0   59.54    1.70
 -11  -2   0   60.48    1.86
 -11  -2   0   57.17    2.15
 -11  -2   0   62.78    1.87
   1 -13   0   12.54    0.79
   1 -13   0   11.79    0.76
  12   1   0   12.40    1.30
   1 -13   0   12.43    0.78
   1 -13   0   12.16    0.80
  12   1   0   11.66    0.82
  12   1   0   12.15    0.57
 -13  12   0   13.27    0.81
 -13  12   0   12.10    0.82
   1 -13   0   13.38    0.83
  12   1   0   13.16    0.83
  12   1   0   13.06    0.80
   1 -13   0   11.69    0.78
 -13  12   0   15.54    1.14
  12   1   0   12.62    0.79
  12   1   0   12.78    0.85
  12   1   0   11.54    0.93
 -13  12   0   13.39    0.84
 -13  12   0   12.53    0.86
  -1  13   0   11.37    1.28
  13 -12   0   12.36    0.84
  -1  13   0   13.28    0.86
 -12  -1   0   13.07    0.83
 -12  -1   0   13.40    0.80
 -12  -1   0   12.79    0.57
 -12  -1   0   12.74    0.58
 -12  -1   0   15.67    1.05
  -1  13   0   12.96    0.99
 -12  -1   0   12.87    0.79
  -1  13   0   12.54    0.87
  13 -12   0   13.67    0.81
  13 -12   0   13.16    0.80
  13 -12   0   12.14    0.79
 -12  -1   0   12.90    0.80
 -12  -1   0   12.86    0.79
  13 -12   0   12.77    0.81
  -1  13   0   13.06    0.87
  -1  13   0   11.63    0.92
 -12  -1   0   11.96    0.81
 -12  -1   0   13.12    0.58
  13 -12   0   12.11    0.85
  13   0   0    9.18    0.69
 -13  13   0   10.43    0.78
   0 -13   0    9.37    0.74
 -13  13   0    7.86    0.75
   0 -13   0    9.31    0.76
  13   0   0    8.00    0.75
  13   0   0    9.14    0.53
  13   0   0    7.83    0.73
  13   0   0    8.57    0.53
 -13  13   0    8.14    0.82
   0 -13   0    8.55    0.74
 -13  13   0    9.01    0.76
  13   0   0   10.16    1.17
   0 -13   0    7.22    0.71
  13   0   0    7.93    0.81
   0 -13   0    9.51    0.73
  13   0   0    7.18    0.87
 -13  13   0    8.59    0.72
   0 -13   0    9.00    0.72
  13   0   0    8.77    0.83
 -13  13   0    8.11    0.81
  13   0   0    9.07    0.78
   0  13   0    9.75    0.81
 -13   0   0    9.41    0.48
 -13   0   0    9.55    0.49
  13 -13   0    9.41    0.72
  13 -13   0    8.92    0.75
  13 -13   0    8.23    0.76
 -13   0   0    8.23    0.71
  13 -13   0    8.46    0.75
 -13   0   0    8.81    0.75
  13 -13   0    9.62    0.80
 -13   0   0    9.17    0.74
 -13   0   0    8.23    0.76
   0  13   0   11.08    0.81
   0  13   0    8.56    0.79
 -13   0   0    9.21    0.73
 -13   0   0    8.67    0.73
  13 -13   0    8.59    0.74
   0  13   0    8.97    0.83
 -13   0   0    8.42    0.76
   1  13   0    9.80    1.10
   1  13   0    6.98    0.77
   1  13   0    7.21    0.83
 -14   1   0    8.29    0.71
 -14   1   0    8.69    1.00
   1  13   0    5.78    0.62
  13 -14   0    7.67    0.72
 -14   1   0    8.33    0.72
  13 -14   0    6.27    0.76
 -14   1   0    8.65    0.74
  13 -14   0    8.29    0.75
   1  13   0    7.48    0.85
  13 -14   0    6.78    0.70
 -14   1   0    7.43    0.75
   1  13   0    6.03    0.63
 -14   1   0    8.30    0.76
 -14   1   0    8.23    0.44
 -14   1   0    7.60    0.70
  13 -14   0    6.68    0.74
 -13  14   0    9.91    1.18
 -13  14   0    7.51    0.76
  -1 -13   0    6.94    0.74
  14  -1   0    7.10    0.61
  -1 -13   0    7.69    0.73
 -13  14   0    8.23    0.73
  14  -1   0    6.64    0.69
 -13  14   0    6.48    0.80
  -1 -13   0    6.15    0.70
  14  -1   0    8.10    0.78
  14  -1   0    8.70    0.80
  -1 -13   0    6.74    0.72
  14  -1   0    5.75    0.62
 -13  14   0    7.06    0.79
  14  -1   0    7.41    0.55
  -1 -13   0    7.03    0.70
  14  -1   0    6.88    0.83
 -13  14   0    6.52    0.75
  14  -1   0    7.42    0.63
  14  -1   0    6.56    0.61
  14  -1   0    6.85    0.51
 -14   2   0    0.30    0.49
  12 -14   0    0.07    0.34
 -14   2   0   -0.07    0.36
 -14   2   0   -0.70    0.49
 -14   2   0    0.23    0.34
 -14   2   0    0.16    0.36
   2  12   0   -0.29    0.39
  12 -14   0   -0.61    0.34
  12 -14   0   -0.04    0.35
  12 -14   0   -0.24    0.36
  12 -14   0   -0.07    0.59
  12 -14   0    0.11    0.33
   2  12   0    0.08    0.39
   2  12   0   -0.01    0.42
 -14   2   0   -0.12    0.33
   2  12   0   -0.21    0.37
   2  12   0   -0.25    0.40
   2  12   0   -0.08    0.41
 -12  14   0   -0.57    0.63
  14  -2   0   -0.34    0.67
  -2 -12   0   -0.02    0.33
 -12  14   0   -0.01    0.35
  -2 -12   0   -0.22    0.35
  14  -2   0   -0.43    0.35
  -2 -12   0    0.16    0.34
  -2 -12   0    0.03    0.30
 -12  14   0   -0.37    0.38
  14  -2   0    0.17    0.39
  -2 -12   0    0.40    0.35
 -12  14   0    0.10    0.40
  14  -2   0   -0.47    0.37
 -12  14   0   -0.13    0.36
 -12  14   0   -0.27    0.71
  14  -2   0   -0.03    0.41
  14  -2   0   -0.19    0.24
  -2 -12   0   -0.32    0.33
  14  -2   0    0.33    0.40
  14  -2   0   -0.17    0.36
  14  -2   0   -0.03    0.27
  14  -2   0   -0.22    0.37
 -14   3   0    5.15    0.53
 -14   3   0    5.53    0.57
  11 -14   0    4.83    0.51
  11 -14   0    4.90    0.51
  11 -14   0    5.02    0.53
 -14   3   0    5.33    0.52
 -14   3   0    4.90    0.52
   3  11   0    5.34    0.65
  11 -14   0    3.49    0.46
   3  11   0    5.54    1.02
 -14   3   0    4.49    0.48
 -14   3   0    5.05    0.50
  11 -14   0    6.11    0.55
   3  11   0    4.07    0.55
   3  11   0    3.33    0.51
  11 -14   0    4.04    0.48
   3  11   0    3.63    0.52
  14  -3   0    4.81    0.45
  -3 -11   0    5.27    0.54
  -3 -11   0    4.76    0.49
  14  -3   0    5.29    0.55
  -3 -11   0    4.05    0.50
 -11  14   0    3.98    0.49
  14  -3   0    3.95    0.51
  14  -3   0    5.05    0.60
 -11  14   0    3.88    0.48
 -11  14   0    4.61    0.60
  -3 -11   0    3.70    0.48
 -11  14   0    5.22    0.54
 -11  14   0    6.55    0.72
  -3 -11   0    4.24    0.48
  14  -3   0    5.15    0.85
  14  -3   0    4.18    0.50
  14  -3   0    4.68    0.49
  -3 -11   0    4.41    0.49
  14  -3   0    3.15    0.45
  14  -3   0    4.16    0.51
 -11  14   0    4.80    0.80
  14  -3   0    4.15    0.52
  10 -14   0   32.54    1.21
  10 -14   0   35.14    1.27
 -14   4   0   34.81    1.26
 -14   4   0   32.17    1.28
 -14   4   0   32.90    1.29
 -14   4   0   34.33    1.37
   4  10   0   33.54    1.39
   4  10   0   34.45    1.29
  10 -14   0   33.76    1.23
   4  10   0   31.44    1.49
  10 -14   0   35.03    1.29
 -14   4   0   34.27    1.22
   4  10   0   30.93    1.30
 -14   4   0   33.41    1.24
   4  10   0   31.48    1.37
  10 -14   0   33.03    1.29
  10 -14   0   34.19    1.25
 -10  14   0   29.93    1.47
 -10  14   0   32.64    1.24
  14  -4   0   33.57    1.26
  -4 -10   0   32.84    1.21
  -4 -10   0   34.17    1.28
  14  -4   0   34.17    1.26
  -4 -10   0   32.36    1.22
 -10  14   0   33.67    1.23
  14  -4   0   34.71    1.25
 -10  14   0   31.25    1.22
  14  -4   0   32.46    1.29
  14  -4   0   32.85    1.19
  14  -4   0   32.20    1.33
  -4 -10   0   32.93    1.23
  14  -4   0   30.91    1.03
  -4 -10   0   32.32    1.12
  -4 -10   0   32.40    1.22
   5   9   0    1.85    0.41
   5   9   0    1.72    0.43
   9 -14   0    2.11    0.41
   9 -14   0    1.95    0.42
   9 -14   0    1.37    0.68
   5   9   0    1.25    0.45
   5   9   0    1.43    0.44
   5   9   0    1.74    0.77
   9 -14   0    1.88    0.41
 -14   5   0    2.26    0.40
   5   9   0    1.59    0.45
 -14   5   0    1.53    0.38
   9 -14   0    1.45    0.37
 -14   5   0    2.79    0.65
 -14   5   0    1.55    0.38
 -14   5   0    1.87    0.40
   9 -14   0    2.54    0.70
  -5  -9   0    2.25    0.40
  -5  -9   0    2.39    0.42
  -9  14   0    1.47    0.42
  -9  14   0    1.29    0.42
  -5  -9   0    2.01    0.33
  14  -5   0    1.45    0.40
  -5  -9   0    1.69    0.40
  14  -5   0    1.82    0.43
  -9  14   0    2.35    0.77
  -5  -9   0    2.40    0.44
  -9  14   0    1.07    0.40
  -5  -9   0    1.81    0.38
  14  -5   0    1.90    0.31
  14  -5   0    1.34    0.38
  14  -5   0    2.29    0.46
  -5  -9   0    1.55    0.36
  14  -5   0    2.02    0.39
  -5  -9   0    2.57    0.69
  14  -5   0    1.49    0.40
  -9  14   0    0.96    0.42
  -9  14   0    1.78    0.43
  14  -5   0    1.83    0.72
   6   8   0    2.76    0.48
   8 -14   0    3.25    0.66
   6   8   0    2.41    0.50
   8 -14   0    2.57    0.38
 -14   6   0    2.82    0.42
   8 -14   0    3.05    0.43
   6   8   0    3.05    0.45
 -14   6   0    3.44    0.47
 -14   6   0    2.74    0.48
 -14   6   0    2.63    0.40
   6   8   0    1.95    0.41
 -14   6   0    3.11    0.43
 -14   6   0    3.88    0.49
   8 -14   0    3.39    0.46
 -14   6   0    3.03    0.35
   6   8   0    3.13    0.49
   6   8   0    3.70    0.82
   8 -14   0    3.06    0.40
   8 -14   0    3.17    0.46
  -8  14   0    2.04    0.40
  -8  14   0    2.71    0.46
  14  -6   0    3.63    0.30
  -6  -8   0    2.67    0.58
  14  -6   0    3.26    0.46
  14  -6   0    2.20    0.41
  -6  -8   0    3.15    0.40
  14  -6   0    2.80    0.33
  -6  -8   0    3.60    0.47
  -6  -8   0    3.85    0.49
  -6  -8   0    2.73    0.43
  14  -6   0    3.09    0.35
  -6  -8   0    2.68    0.39
  -8  14   0    2.27    0.45
  14  -6   0    2.66    0.47
  14  -6   0    3.53    0.43
  -6  -8   0    2.82    0.41
  14  -6   0    3.82    0.71
  14  -6   0    3.50    0.49
  -8  14   0    2.27    0.43
  14  -6   0    3.68    0.47
  -6  -8   0    3.96    0.49
  -8  14   0    3.37    0.47
  -8  14   0    2.60    0.43
  -6  -8   0    4.05    0.69
 -14   7   0   51.05    1.71
   7 -14   0   52.00    1.71
   7   7   0   52.76    1.74
   7 -14   0   52.03    1.66
 -14   7   0   52.61    1.72
 -14   7   0   54.31    1.68
   7 -14   0   53.29    1.65
   7   7   0   51.87    1.78
   7 -14   0   51.57    1.66
   7 -14   0   54.94    1.89
 -14   7   0   52.45    1.65
 -14   7   0   53.19    1.65
 -14   7   0   51.44    1.66
   7 -14   0   50.23    1.69
 -14   7   0   50.85    1.46
   7   7   0   55.40    1.70
  14  -7   0   50.96    1.43
  14  -7   0   54.23    1.67
  -7  14   0   53.31    1.65
  -7  -7   0   52.55    1.44
  14  -7   0   50.73    1.43
  14  -7   0   51.80    1.72
  -7  14   0   50.17    1.87
  -7  -7   0   50.65    1.68
  14  -7   0   53.83    1.65
  -7  -7   0   50.49    1.66
  14  -7   0   52.87    1.68
  -7  -7   0   52.81    2.01
  14  -7   0   51.64    1.62
  -7  -7   0   53.15    1.67
  -7  14   0   55.64    1.69
  -7  -7   0   54.28    1.59
  -7  -7   0   52.28    1.71
  -7  14   0   51.49    1.67
  14  -7   0   53.26    1.77
  -7  -7   0   51.86    1.64
 -14   8   0   -0.38    0.34
   6 -14   0    0.46    0.34
 -14   8   0    0.32    0.22
   6 -14   0   -0.28    0.56
 -14   8   0   -0.18    0.36
   6 -14   0    0.22    0.37
 -14   8   0    0.23    0.33
 -14   8   0    0.01    0.35
   8   6   0   -0.60    0.39
   6 -14   0   -0.29    0.50
   6 -14   0   -0.02    0.31
   8   6   0   -0.41    0.33
   6 -14   0    0.23    0.34
   8   6   0   -0.18    0.31
   8   6   0    0.06    0.40
   8   6   0   -0.37    0.38
 -14   8   0    0.14    0.35
   8   6   0   -0.02    0.58
 -14   8   0   -0.08    0.34
  14  -8   0   -0.19    0.33
  14  -8   0    0.07    0.42
  -8  -6   0    0.64    0.30
  -6  14   0    0.33    0.39
  -8  -6   0    0.01    0.57
  14  -8   0   -0.02    0.35
  14  -8   0    0.21    0.22
  -6  14   0   -0.14    0.37
  -8  -6   0    0.18    0.33
  -6  14   0    0.19    0.39
  -8  -6   0    0.79    0.34
  -6  14   0   -0.50    0.36
  -8  -6   0    0.35    0.46
  -8  -6   0    0.47    0.34
  14  -8   0    0.08    0.34
  14  -8   0    0.39    0.24
  -8  -6   0    0.11    0.27
  -6  14   0   -0.01    0.50
  14  -8   0    0.17    0.37
  14  -8   0    0.12    0.30
  -6  14   0    0.12    0.39
  14  -8   0    0.47    0.39
  -8  -6   0    0.71    0.34
   5 -14   0    5.73    0.70
   9   5   0    7.32    0.76
 -14   9   0    6.01    0.67
   9   5   0    7.75    0.71
   5 -14   0    8.25    0.68
 -14   9   0    7.84    0.62
 -14   9   0    7.99    0.67
   9   5   0    7.23    0.73
 -14   9   0    7.11    0.75
   5 -14   0    7.50    0.70
   5 -14   0    7.00    0.65
   9   5   0    7.36    0.87
 -14   9   0    6.63    0.66
 -14   9   0    7.17    0.67
   9   5   0    6.68    0.75
 -14   9   0    7.46    0.48
  14  -9   0    7.28    0.66
  -9  -5   0    7.48    0.68
  -5  14   0    6.97    0.78
  -5  14   0    5.58    0.55
  -5  14   0    6.25    0.56
  -5  14   0    6.49    0.77
  -5  14   0    5.04    0.64
  -9  -5   0    6.59    0.65
  14  -9   0    7.14    0.74
  -9  -5   0    7.18    0.53
  14  -9   0    9.21    0.72
  -5  14   0    6.60    0.72
  -9  -5   0    7.38    0.65
  -9  -5   0    7.09    0.66
  14  -9   0    7.96    0.62
  14  -9   0    9.50    0.90
 -14  10   0   15.95    0.86
 -14  10   0   14.68    0.90
  10   4   0   16.05    0.96
  10   4   0   16.28    0.94
 -14  10   0   15.64    0.84
  10   4   0   15.11    1.00
 -14  10   0   15.23    0.83
   4 -14   0   15.94    0.84
 -14  10   0   14.35    1.33
   4 -14   0   14.25    0.83
   4 -14   0   16.20    0.84
   4 -14   0   14.69    0.85
 -14  10   0   14.33    0.67
   4 -14   0   15.57    0.86
 -14  10   0   14.75    0.91
  10   4   0   15.42    0.90
  14 -10   0   14.97    0.78
  14 -10   0   15.29    0.84
  -4  14   0   15.65    0.89
  14 -10   0   15.76    0.88
 -10  -4   0   14.57    0.88
 -10  -4   0   15.98    0.85
  14 -10   0   14.40    0.82
 -10  -4   0   14.82    0.89
 -10  -4   0   16.34    0.86
  -4  14   0   14.08    0.90
  -4  14   0   15.93    0.91
  -4  14   0   14.86    1.14
  -4  14   0   18.85    1.22
  14 -10   0   15.76    0.94
  -4  14   0   14.11    0.93
 -10  -4   0   15.97    0.70
  14 -10   0   16.32    0.86
 -10  -4   0   15.05    0.81
 -10  -4   0   15.63    0.85
 -10  -4   0   16.60    0.87
  11   3   0    9.98    0.81
 -14  11   0    9.58    0.75
   3 -14   0    8.67    0.72
 -14  11   0    9.50    0.75
 -14  11   0    9.08    1.11
  11   3   0    9.28    0.74
   3 -14   0    8.62    0.71
 -14  11   0    9.21    0.77
  11   3   0    8.81    0.88
   3 -14   0    9.84    0.73
   3 -14   0    8.40    0.75
   3 -14   0    8.46    0.70
 -14  11   0    8.48    0.71
  11   3   0   10.66    0.83
  11   3   0    8.92    0.77
   3 -14   0    8.87    0.72
 -14  11   0    9.29    0.81
  11   3   0    8.28    0.79
  -3  14   0    8.16    0.77
 -11  -3   0    8.61    0.71
  14 -11   0    9.35    0.76
  14 -11   0    9.41    0.78
 -11  -3   0    9.90    0.73
  -3  14   0    7.17    0.81
  14 -11   0    9.36    0.73
  -3  14   0    9.56    0.83
 -11  -3   0    9.31    0.73
 -11  -3   0    9.20    0.54
 -11  -3   0   10.12    0.74
 -11  -3   0    8.66    0.72
  14 -11   0    9.55    0.73
 -11  -3   0    7.92    0.73
  -3  14   0    7.99    0.92
  14 -11   0    9.84    0.73
  -3  14   0    7.75    0.99
   2 -14   0    4.73    0.51
 -14  12   0    2.71    0.45
  12   2   0    4.01    0.73
  12   2   0    3.39    0.50
   2 -14   0    3.23    0.47
   2 -14   0    3.57    0.47
  12   2   0    4.53    0.59
 -14  12   0    3.59    0.49
 -14  12   0    4.33    0.55
 -14  12   0    6.23    0.90
   2 -14   0    3.39    0.42
   2 -14   0    4.02    0.51
  12   2   0    3.51    0.56
  12   2   0    5.63    0.88
  12   2   0    3.23    0.51
 -14  12   0    4.20    0.49
  12   2   0    2.87    0.47
  12   2   0    3.65    0.56
   2 -14   0    4.42    0.49
 -14  12   0    4.31    0.52
  14 -12   0    4.65    0.52
 -12  -2   0    4.79    0.52
 -12  -2   0    4.83    0.53
 -12  -2   0    4.56    0.48
  14 -12   0    3.55    0.47
 -12  -2   0    5.12    0.54
 -12  -2   0    4.06    0.47
  14 -12   0    4.02    0.48
 -12  -2   0    3.84    0.48
  -2  14   0    2.97    0.52
  14 -12   0    4.33    0.51
  -2  14   0    3.10    0.52
 -12  -2   0    4.90    0.46
 -12  -2   0    3.86    0.48
  -2  14   0    3.88    0.51
  -2  14   0    2.99    0.52
 -12  -2   0    4.03    0.45
  -2  14   0    3.59    0.54
 -12  -2   0    5.18    0.55
  14 -12   0    3.88    0.50
  14 -12   0    4.22    0.49
  -2  14   0    4.15    0.53
  13   1   0    8.23    0.81
  13   1   0    9.45    0.83
 -14  13   0    6.79    0.82
   1 -14   0    8.48    0.75
  13   1   0   10.87    1.16
 -14  13   0    8.17    0.73
   1 -14   0    8.80    0.79
  13   1   0    7.56    0.72
   1 -14   0    8.19    0.77
 -14  13   0    8.01    0.76
  13   1   0    7.85    0.73
 -14  13   0    8.87    0.74
  13   1   0    8.69    0.77
  13   1   0    7.83    0.83
   1 -14   0    7.45    0.72
 -14  13   0    7.94    0.76
   1 -14   0    6.94    0.73
 -14  13   0    9.10    0.84
  13   1   0    7.97    0.49
  13   1   0    9.43    0.80
  -1  14   0    7.25    0.81
 -13  -1   0    9.40    0.75
 -13  -1   0    9.73    0.51
 -13  -1   0    8.62    0.74
  14 -13   0    8.73    0.73
 -13  -1   0    8.51    0.49
  14 -13   0    8.41    0.75
  -1  14   0    8.52    0.89
  -1  14   0    8.07    0.80
 -13  -1   0    7.88    0.76
  14 -13   0    8.53    0.81
 -13  -1   0    7.65    0.74
  -1  14   0    9.15    0.83
  14 -13   0    7.33    0.85
  14 -13   0    7.55    0.72
  14 -13   0    9.18    0.78
 -13  -1   0   10.05    0.83
 -13  -1   0    8.72    0.76
 -13  -1   0    8.18    0.81
   0 -14   0   -0.74    0.35
 -14  14   0    0.07    0.40
  14   0   0   -0.56    0.63
 -14  14   0   -0.60    0.76
 -14  14   0   -0.68    0.38
  14   0   0    0.02    0.25
 -14  14   0   -0.59    0.42
  14   0   0    0.05    0.43
   0 -14   0   -0.12    0.37
   0 -14   0    0.37    0.39
  14   0   0   -0.48    0.37
  14   0   0   -0.68    0.41
  14   0   0   -0.45    0.37
 -14  14   0   -0.30    0.41
   0 -14   0    0.02    0.39
 -14  14   0    0.31    0.39
   0 -14   0   -0.34    0.29
  14   0   0    0.12    0.38
  14   0   0   -0.44    0.42
   0 -14   0   -0.23    0.37
  14   0   0   -0.07    0.37
 -14   0   0   -0.25    0.36
   0  14   0   -0.53    0.43
  14 -14   0   -1.24    0.61
 -14   0   0   -0.48    0.37
  14 -14   0   -0.46    0.36
   0  14   0   -0.06    0.45
  14 -14   0   -0.26    0.34
 -14   0   0   -0.04    0.37
   0  14   0   -0.32    0.39
 -14   0   0   -0.02    0.22
 -14   0   0   -0.11    0.39
   0  14   0   -0.26    0.47
 -14   0   0   -0.38    0.38
   0  14   0   -0.44    0.45
 -14   0   0    0.06    0.23
  14 -14   0   -0.58    0.36
 -14   0   0   -0.50    0.36
  14 -14   0   -0.36    0.37
   0  14   0   -0.55    0.42
 -14   0   0   -0.25    0.33
  14 -14   0   -0.21    0.36
  14 -15   0    3.88    0.71
 -15   1   0    2.36    0.47
  14 -15   0    2.06    0.49
 -15   1   0    3.33    0.49
  14 -15   0    3.28    0.54
  14 -15   0    2.50    0.47
   1  14   0    1.73    0.48
  14 -15   0    2.33    0.49
 -15   1   0    2.55    0.77
 -15   1   0    2.12    0.47
   1  14   0    1.59    0.53
   1  14   0    1.82    0.54
   1  14   0    1.18    0.52
   1  14   0    1.74    0.53
 -15   1   0    3.48    0.55
   1  14   0    1.40    0.49
  14 -15   0    1.72    0.47
  15  -1   0    1.80    0.50
  15  -1   0    1.91    0.48
  15  -1   0    2.16    0.48
 -14  15   0    1.41    0.71
  15  -1   0    3.03    0.39
  -1 -14   0    1.97    0.46
 -14  15   0    1.83    0.51
  -1 -14   0    1.65    0.44
  15  -1   0    1.49    0.51
  -1 -14   0    2.34    0.50
  15  -1   0    2.44    0.51
  -1 -14   0    2.33    0.49
  15  -1   0    2.66    0.38
  15  -1   0    3.20    0.47
 -14  15   0    2.68    0.51
  -1 -14   0    3.72    0.72
  15  -1   0    2.29    0.70
  -1 -14   0    2.23    0.48
  15  -1   0    1.72    0.53
 -14  15   0    2.63    0.54
 -14  15   0    1.85    0.50
 -14  15   0    3.07    0.77
  13 -15   0    2.71    0.48
  13 -15   0    3.23    0.67
  13 -15   0    2.55    0.44
 -15   2   0    1.75    0.43
 -15   2   0    2.42    0.47
 -15   2   0    1.92    0.46
 -15   2   0    2.08    0.47
 -15   2   0    3.14    0.49
 -15   2   0    2.43    0.46
  13 -15   0    2.32    0.50
  13 -15   0    1.56    0.46
  13 -15   0    2.25    0.46
   2  13   0    1.21    0.44
   2  13   0    1.63    0.54
   2  13   0    0.73    0.61
   2  13   0    1.39    0.48
   2  13   0    1.43    0.49
   2  13   0    1.73    0.47
  15  -2   0    1.20    0.46
 -13  15   0    1.61    0.47
 -13  15   0    1.70    0.44
  -2 -13   0    1.41    0.42
  15  -2   0    1.40    0.45
  15  -2   0    2.04    0.48
 -13  15   0    1.75    0.48
  -2 -13   0    1.48    0.43
  -2 -13   0    2.35    0.62
  15  -2   0    1.14    0.45
  -2 -13   0    1.62    0.44
  -2 -13   0    1.62    0.43
 -13  15   0    1.43    0.46
 -13  15   0    2.23    0.64
  -2 -13   0    2.81    0.52
 -13  15   0    1.94    0.68
  15  -2   0    2.30    0.40
  15  -2   0    1.05    0.46
  15  -2   0    2.06    0.53
  15  -2   0    1.88    0.35
  15  -2   0    1.76    0.33
  15  -2   0    2.27    0.49
  12 -15   0   33.56    1.27
 -15   3   0   31.55    1.30
   3  12   0   34.29    1.46
  12 -15   0   34.08    1.30
   3  12   0   35.05    1.37
   3  12   0   31.06    1.34
  12 -15   0   33.12    1.30
   3  12   0   32.49    1.35
 -15   3   0   33.54    1.27
 -15   3   0   33.64    1.27
 -15   3   0   32.75    1.29
  12 -15   0   32.97    1.27
 -15   3   0   32.81    1.27
  12 -15   0   35.06    1.59
 -12  15   0   35.27    1.32
  -3 -12   0   32.99    1.25
  15  -3   0   33.64    1.32
  15  -3   0   33.29    1.30
  15  -3   0   30.42    1.34
  15  -3   0   31.50    1.28
  15  -3   0   32.69    1.05
 -12  15   0   31.74    1.29
 -12  15   0   33.65    1.35
  15  -3   0   30.24    1.16
 -12  15   0   34.21    1.32
 -12  15   0   33.56    1.28
  15  -3   0   34.66    1.42
  -3 -12   0   26.87    1.64
  15  -3   0   31.73    1.26
 -12  15   0   31.37    1.35
  -3 -12   0   33.05    1.26
  -3 -12   0   32.48    1.27
  -3 -12   0   33.10    1.28
  15  -3   0   30.46    1.22
  11 -15   0   -0.38    0.37
  11 -15   0   -0.32    0.37
 -15   4   0    0.24    0.37
  11 -15   0    0.63    0.37
  11 -15   0    0.26    0.34
   4  11   0   -0.38    0.34
   4  11   0   -0.11    0.41
  11 -15   0   -0.15    0.37
 -15   4   0    0.45    0.39
 -15   4   0    0.25    0.37
   4  11   0    0.01    0.45
 -15   4   0    0.02    0.36
  11 -15   0    0.34    0.38
   4  11   0    0.40    0.47
 -15   4   0    0.35    0.35
   4  11   0    0.52    0.45
 -15   4   0    0.40    0.40
  15  -4   0    0.39    0.38
  15  -4   0   -0.02    0.39
  15  -4   0   -0.22    0.34
 -11  15   0    0.04    0.39
  15  -4   0    0.23    0.39
  15  -4   0    0.28    0.41
 -11  15   0   -0.31    0.37
  -4 -11   0    0.03    0.64
  -4 -11   0   -0.10    0.39
 -11  15   0   -0.27    0.41
 -11  15   0    0.03    0.40
 -11  15   0   -0.31    0.42
  -4 -11   0   -0.11    0.35
  -4 -11   0    0.43    0.40
  -4 -11   0    0.13    0.37
 -11  15   0    0.24    0.38
  15  -4   0    0.28    0.42
  -4 -11   0   -0.54    0.35
  -4 -11   0    0.39    0.37
  15  -4   0   -0.07    0.26
  15  -4   0    0.11    0.45
  -4 -11   0   -0.06    0.30
  10 -15   0    0.71    0.37
   5  10   0    0.74    0.44
   5  10   0    0.73    0.42
   5  10   0    0.75    0.40
 -15   5   0    1.16    0.41
 -15   5   0    0.92    0.38
 -15   5   0    0.69    0.36
   5  10   0    0.12    0.40
  10 -15   0    0.98    0.43
 -15   5   0    1.11    0.37
  10 -15   0    0.90    0.40
   5  10   0    1.38    0.49
  10 -15   0    0.77    0.36
  10 -15   0    1.03    0.39
   5  10   0    1.02    0.45
 -15   5   0    0.62    0.47
 -15   5   0    0.60    0.41
  10 -15   0    0.89    0.37
  -5 -10   0    0.74    0.36
  15  -5   0    0.35    0.28
 -10  15   0    0.66    0.41
  15  -5   0    0.66    0.41
  -5 -10   0    0.78    0.39
  15  -5   0    1.05    0.42
 -10  15   0    0.68    0.40
  -5 -10   0    1.03    0.40
  -5 -10   0    1.01    0.37
  -5 -10   0    1.18    0.41
  15  -5   0    1.11    0.41
 -10  15   0    0.85    0.43
 -10  15   0    0.76    0.40
  -5 -10   0    0.72    0.41
  15  -5   0    0.66    0.38
  15  -5   0    0.20    0.38
  -5 -10   0    0.77    0.30
  -5 -10   0    0.57    0.37
 -10  15   0    0.71    0.42
  15  -5   0    0.98    0.58
  -5 -10   0    0.89    0.37
 -10  15   0    0.92    0.43
   6   9   0  105.72    3.04
   6   9   0  108.19    3.11
   9 -15   0  119.24    3.06
   9 -15   0  110.35    3.05
   9 -15   0  111.60    3.08
 -15   6   0  112.88    3.10
   6   9   0  116.16    3.12
 -15   6   0  107.25    3.03
   9 -15   0  107.30    3.12
 -15   6   0  109.20    3.07
   9 -15   0  109.04    3.06
   6   9   0  109.02    3.12
 -15   6   0  110.48    3.05
  15  -6   0  108.26    3.10
  15  -6   0  108.10    2.99
  -6  -9   0  106.96    3.01
  -6  -9   0  103.27    3.05
  -6  -9   0  110.82    3.06
  -9  15   0  109.08    3.10
  -6  -9   0  107.89    3.09
  -9  15   0  111.08    3.01
  -6  -9   0  109.40    3.01
  -9  15   0  105.06    3.02
  15  -6   0  109.00    3.04
  -9  15   0  110.40    3.05
  15  -6   0  106.20    3.00
  15  -6   0  106.33    2.85
  -6  -9   0  108.37    2.96
  -6  -9   0  104.33    2.84
  15  -6   0  115.69    3.07
  -6  -9   0  108.00    3.03
  15  -6   0  112.58    3.03
  -9  15   0  114.90    3.04
  -9  15   0  103.06    3.08
  -6  -9   0  111.59    3.05
   7   8   0    3.31    0.55
 -15   7   0    4.12    0.48
   7   8   0    3.81    0.57
   8 -15   0    4.19    0.49
 -15   7   0    4.68    0.52
   8 -15   0    3.46    0.46
 -15   7   0    4.00    0.47
   7   8   0    2.40    0.50
 -15   7   0    4.78    0.55
 -15   7   0    3.22    0.38
   8 -15   0    4.17    0.48
   7   8   0    2.68    0.48
 -15   7   0    3.04    0.47
   7   8   0    3.38    0.51
   8 -15   0    3.94    0.47
   8 -15   0    4.08    0.52
   8 -15   0    3.37    0.46
  15  -7   0    3.29    0.46
  -7  -8   0    3.73    0.47
  15  -7   0    3.22    0.44
  -7  -8   0    3.10    0.43
  -8  15   0    3.10    0.49
  -8  15   0    5.29    0.70
  -8  15   0    3.12    0.49
  -8  15   0    2.59    0.46
  -7  -8   0    4.77    0.55
  -7  -8   0    3.98    0.50
  15  -7   0    5.19    0.79
  -7  -8   0    4.15    0.49
  -7  -8   0    3.36    0.46
  15  -7   0    3.17    0.37
  15  -7   0    3.49    0.48
  15  -7   0    3.60    0.50
  15  -7   0    3.07    0.30
  -7  -8   0    4.67    0.53
  -7  -8   0    2.84    0.39
  15  -7   0    3.43    0.37
  15  -7   0    3.71    0.46
  -8  15   0    3.54    0.64
  15  -7   0    3.70    0.63
  -7  -8   0    4.02    0.45
  -8  15   0    3.21    0.49
   7 -15   0    0.31    0.35
   7 -15   0    0.55    0.35
 -15   8   0    0.09    0.24
 -15   8   0    0.11    0.36
   8   7   0    0.05    0.43
   7 -15   0    0.38    0.37
   7 -15   0    0.09    0.31
 -15   8   0    0.44    0.42
   8   7   0    0.68    0.53
   8   7   0    1.10    0.44
 -15   8   0    0.41    0.36
 -15   8   0    0.06    0.34
 -15   8   0    0.69    0.37
   7 -15   0    1.29    0.39
   7 -15   0    0.48    0.38
   8   7   0   -0.10    0.35
   8   7   0    0.47    0.44
   8   7   0    0.34    0.41
  15  -8   0    0.05    0.24
  -8  -7   0    0.47    0.37
  -8  -7   0    0.39    0.33
  15  -8   0    0.20    0.36
  15  -8   0    0.38    0.40
  -7  15   0    0.23    0.54
  15  -8   0    0.11    0.35
  15  -8   0    0.52    0.37
  -7  15   0    0.28    0.40
  15  -8   0    0.13    0.23
  -7  15   0    0.50    0.40
  -7  15   0    0.42    0.41
  -8  -7   0    0.56    0.36
  -8  -7   0    0.07    0.35
  -8  -7   0    0.39    0.36
  -7  15   0    0.36    0.41
  -7  15   0    0.60    0.46
  15  -8   0    0.19    0.41
  -8  -7   0   -0.01    0.21
  15  -8   0    0.69    0.61
  -8  -7   0    0.51    0.35
  15  -8   0    0.07    0.36
  -8  -7   0    0.32    0.33
  -8  -7   0    0.36    0.35
 -15   9   0   78.11    2.53
 -15   9   0   81.15    2.31
   6 -15   0   78.77    2.38
   9   6   0   78.88    2.44
 -15   9   0   79.73    2.40
   6 -15   0   82.54    2.35
   6 -15   0   78.87    2.31
 -15   9   0   79.31    2.35
 -15   9   0   82.02    2.36
   9   6   0   80.49    2.31
   9   6   0   83.58    2.36
   9   6   0   77.22    2.37
   6 -15   0   79.74    2.33
   9   6   0   76.59    2.38
 -15   9   0   82.23    2.33
   6 -15   0   78.57    2.38
   9   6   0   77.31    2.41
 -15   9   0   77.02    2.15
  -9  -6   0   75.11    2.36
  15  -9   0   81.31    2.37
  -6  15   0   82.78    2.35
  15  -9   0   76.74    2.11
  -9  -6   0   80.43    2.35
  -9  -6   0   78.17    2.39
  -6  15   0   80.09    2.37
  15  -9   0   79.64    2.33
  15  -9   0   81.90    2.51
  -9  -6   0   82.21    2.32
  -6  15   0   78.20    2.37
  15  -9   0   78.90    2.34
  -9  -6   0   80.32    2.35
  -6  15   0   80.67    2.33
  15  -9   0   78.58    2.30
  -9  -6   0   77.66    2.30
  15  -9   0   85.44    2.30
  15  -9   0   77.90    2.12
  -6  15   0   77.33    2.40
  -9  -6   0   79.95    2.35
  -9  -6   0   79.05    2.22
 -15  10   0    4.19    0.50
  10   5   0    5.53    0.78
   5 -15   0    4.03    0.48
 -15  10   0    4.03    0.45
 -15  10   0    4.79    0.74
  10   5   0    3.64    0.47
   5 -15   0    4.29    0.50
 -15  10   0    4.01    0.51
   5 -15   0    2.96    0.43
   5 -15   0    5.47    0.60
  10   5   0    2.69    0.49
  10   5   0    4.36    0.54
   5 -15   0    4.10    0.48
 -15  10   0    4.43    0.56
 -15  10   0    3.87    0.51
 -15  10   0    4.06    0.49
  10   5   0    3.36    0.51
  10   5   0    4.15    0.57
 -10  -5   0    3.74    0.47
  15 -10   0    4.36    0.53
  15 -10   0    3.97    0.49
 -10  -5   0    3.86    0.40
  15 -10   0    5.76    0.80
  -5  15   0    2.77    0.50
  15 -10   0    2.36    0.69
  -5  15   0    3.64    0.50
  -5  15   0    2.42    0.46
 -10  -5   0    3.10    0.46
  -5  15   0    3.47    0.50
 -10  -5   0    3.95    0.47
 -10  -5   0    3.46    0.46
  15 -10   0    4.43    0.50
 -10  -5   0    3.77    0.48
  -5  15   0    3.26    0.53
  -5  15   0    3.43    0.54
  15 -10   0    3.41    0.43
 -10  -5   0    3.25    0.46
 -10  -5   0    5.07    0.58
 -15  11   0    0.56    0.41
   4 -15   0   -0.16    0.67
  11   4   0    0.46    0.66
 -15  11   0    0.49    0.37
  11   4   0   -0.01    0.42
  11   4   0    0.68    0.48
 -15  11   0    0.22    0.38
   4 -15   0   -0.02    0.36
 -15  11   0    0.15    0.39
 -15  11   0    0.11    0.38
  11   4   0   -0.68    0.43
   4 -15   0    0.45    0.38
  11   4   0    0.34    0.37
   4 -15   0    1.07    0.44
  11   4   0   -0.11    0.45
 -15  11   0    0.62    0.42
   4 -15   0    0.46    0.37
  11   4   0    0.71    0.39
   4 -15   0    0.47    0.37
 -15  11   0    1.08    0.31
  15 -11   0    0.16    0.36
  -4  15   0    0.19    0.45
  15 -11   0    0.51    0.38
  15 -11   0    0.37    0.37
 -11  -4   0    0.95    0.39
  -4  15   0    0.33    0.43
 -11  -4   0    0.77    0.42
  15 -11   0    0.27    0.36
  -4  15   0    0.82    0.47
 -11  -4   0    0.17    0.52
  -4  15   0    0.52    0.45
  -4  15   0    0.29    0.44
 -11  -4   0    0.61    0.40
  -4  15   0   -0.02    0.40
 -11  -4   0    0.58    0.37
 -11  -4   0    1.01    0.31
 -11  -4   0    0.60    0.37
 -11  -4   0    0.24    0.39
  15 -11   0    0.09    0.65
  15 -11   0   -0.21    0.40
 -15  12   0    6.83    0.75
  12   3   0    5.21    0.56
  12   3   0    6.44    0.61
  12   3   0    6.09    0.64
  12   3   0    6.77    0.64
   3 -15   0    7.00    0.69
   3 -15   0    9.19    0.98
 -15  12   0    7.19    0.74
 -15  12   0    7.55    0.63
   3 -15   0    7.17    0.72
   3 -15   0    6.20    0.59
  12   3   0    6.08    0.58
   3 -15   0    6.74    0.71
 -15  12   0    7.65    0.65
 -15  12   0    6.32    0.60
 -15  12   0    7.57    0.79
  12   3   0    7.16    0.81
 -12  -3   0    6.29    0.72
 -12  -3   0    7.63    0.53
  15 -12   0    6.85    0.75
  15 -12   0    7.02    0.82
 -12  -3   0    7.28    0.53
  15 -12   0    8.29    0.71
  15 -12   0    7.22    0.73
 -12  -3   0    7.67    0.77
  15 -12   0    7.70    0.72
  -3  15   0    6.35    0.63
 -12  -3   0    6.29    0.68
  -3  15   0    6.12    0.65
  15 -12   0    6.32    0.65
  -3  15   0    8.13    0.97
  15 -12   0    7.33    0.64
 -12  -3   0    7.46    0.53
 -12  -3   0    7.66    0.72
  -3  15   0    6.72    0.66
  -3  15   0    7.36    0.79
 -12  -3   0    8.05    0.74
 -12  -3   0    6.67    0.61
 -15  13   0   -0.55    0.40
 -15  13   0   -0.11    0.38
 -15  13   0   -0.82    0.37
  13   2   0   -0.43    0.47
 -15  13   0   -0.27    0.39
  13   2   0    0.03    0.41
  13   2   0   -0.72    0.41
   2 -15   0   -0.39    0.41
  13   2   0   -0.16    0.39
   2 -15   0   -0.26    0.38
  13   2   0   -0.61    0.43
  13   2   0   -0.32    0.42
 -15  13   0   -0.26    0.41
  13   2   0   -0.10    0.46
 -15  13   0    0.24    0.43
   2 -15   0   -0.16    0.37
   2 -15   0   -0.39    0.36
   2 -15   0    0.03    0.39
   2 -15   0   -0.01    0.37
 -13  -2   0   -0.59    0.36
 -13  -2   0    0.26    0.40
  -2  15   0   -0.45    0.42
 -13  -2   0    0.03    0.26
  15 -13   0   -0.38    0.36
  15 -13   0   -0.42    0.36
  15 -13   0   -0.24    0.41
  -2  15   0   -0.21    0.56
 -13  -2   0    0.01    0.39
 -13  -2   0    0.10    0.37
 -13  -2   0    0.16    0.25
  -2  15   0   -0.34    0.41
 -13  -2   0   -0.03    0.32
  -2  15   0   -0.14    0.48
  15 -13   0   -0.07    0.38
  -2  15   0   -0.82    0.43
  15 -13   0   -0.44    0.36
 -13  -2   0   -0.30    0.38
  -2  15   0   -0.29    0.41
  15 -13   0   -0.49    0.40
 -13  -2   0    0.20    0.26
 -13  -2   0   -0.19    0.37
  14   1   0    0.22    0.23
   1 -15   0   -0.28    0.47
  14   1   0    0.22    0.43
 -15  14   0   -0.64    0.40
  14   1   0    0.00    0.44
   1 -15   0   -0.07    0.38
  14   1   0   -0.11    0.45
  14   1   0    0.01    0.42
   1 -15   0   -0.16    0.40
 -15  14   0   -0.44    0.47
  14   1   0   -0.16    0.38
  14   1   0    0.07    0.46
 -15  14   0   -0.35    0.43
   1 -15   0   -0.47    0.40
 -15  14   0    0.36    0.42
 -15  14   0   -0.44    0.43
 -15  14   0   -0.28    0.42
  14   1   0   -0.76    0.76
   1 -15   0   -0.26    0.38
  14   1   0    0.36    0.44
   1 -15   0   -0.29    0.38
  -1  15   0   -0.05    0.50
  15 -14   0   -0.14    0.39
 -14  -1   0   -0.33    0.37
  -1  15   0   -0.48    0.42
  15 -14   0   -0.16    0.40
 -14  -1   0    0.04    0.38
 -14  -1   0    0.09    0.25
  -1  15   0   -0.72    0.47
  15 -14   0   -0.29    0.41
  -1  15   0   -0.46    0.46
  -1  15   0   -0.26    0.43
 -14  -1   0   -0.38    0.38
 -14  -1   0    0.18    0.39
  -1  15   0   -0.48    0.51
  15 -14   0   -0.31    0.40
  15 -14   0   -0.40    0.37
  15 -14   0   -0.60    0.38
 -14  -1   0   -0.14    0.38
 -14  -1   0   -0.32    0.37
 -14  -1   0   -0.60    0.30
  15   0   0   25.39    1.22
 -15  15   0   25.14    1.17
  15   0   0   26.58    1.24
  15   0   0   24.01    1.13
   0 -15   0   21.35    1.11
   0 -15   0   24.87    1.14
  15   0   0   21.81    0.87
  15   0   0   22.77    1.22
 -15  15   0   23.23    1.15
   0 -15   0   24.47    1.20
 -15  15   0   24.11    1.15
 -15  15   0   23.43    1.24
 -15  15   0   25.45    1.19
   0 -15   0   23.36    1.16
  15   0   0   24.71    1.18
   0 -15   0   24.35    1.13
   0 -15   0   22.76    1.10
  15   0   0   24.95    1.05
   0  15   0   26.28    1.24
 -15   0   0   27.37    1.40
  15 -15   0   22.82    1.21
 -15   0   0   24.91    1.15
   0  15   0   22.01    1.21
  15 -15   0   25.53    1.14
   0  15   0   21.78    1.27
 -15   0   0   23.88    0.84
  15 -15   0   25.17    1.17
 -15   0   0   24.93    1.17
  15 -15   0   24.11    1.12
 -15   0   0   23.18    1.13
  15 -15   0   26.29    1.22
   0  15   0   26.36    1.23
 -15   0   0   25.16    1.24
 -15   0   0   24.44    0.83
 -15   0   0   23.68    1.11
 -15   0   0   27.87    1.16
   0  15   0   29.48    1.59
  15 -15   0   24.69    1.23
   0  15   0   24.20    1.24
  15 -16   0    5.12    0.60
   1  15   0    4.35    0.63
   1  15   0    3.56    0.66
  15 -16   0    5.59    0.60
   1  15   0    4.04    0.66
 -16   1   0    4.12    0.55
 -16   1   0    5.01    0.59
   1  15   0    3.23    0.58
 -16   1   0    6.33    0.65
  15 -16   0    4.73    0.62
 -16   1   0    6.38    0.66
  15 -16   0    3.74    0.54
   1  15   0    4.24    0.63
  15 -16   0    4.43    0.58
  15 -16   0    5.39    0.64
  16  -1   0    5.04    0.62
 -15  16   0    3.70    0.54
  -1 -15   0    3.17    0.54
 -15  16   0    4.73    0.64
  16  -1   0    5.20    0.54
 -15  16   0    4.09    0.61
  -1 -15   0    4.27    0.59
  16  -1   0    4.48    0.67
  16  -1   0    5.23    0.66
  16  -1   0    6.19    1.03
  -1 -15   0    3.78    0.55
  16  -1   0    5.00    0.60
  -1 -15   0    3.99    0.53
 -15  16   0    4.40    0.64
 -15  16   0    4.34    0.58
  16  -1   0    5.71    0.65
  16  -1   0    4.85    0.66
 -15  16   0    3.77    0.59
  16  -1   0    4.09    0.52
  -1 -15   0    3.92    0.55
  16  -1   0    4.70    0.63
  -1 -15   0    6.46    0.82
  14 -16   0    4.01    0.57
  14 -16   0    3.87    0.57
   2  14   0    3.20    0.59
 -16   2   0    4.13    0.55
  14 -16   0    2.62    0.52
  14 -16   0    3.26    0.52
 -16   2   0    3.93    0.54
   2  14   0    3.53    0.58
   2  14   0    4.63    0.70
 -16   2   0    3.77    0.56
   2  14   0    4.22    0.71
 -16   2   0    3.36    0.52
 -16   2   0    2.54    0.54
  14 -16   0    4.43    0.56
   2  14   0    3.46    0.62
  14 -16   0    4.54    0.61
   2  14   0    2.93    0.56
  -2 -14   0    3.87    0.59
 -14  16   0    2.53    0.52
  16  -2   0    3.83    0.43
  16  -2   0    2.73    0.49
  16  -2   0    2.22    0.50
 -14  16   0    4.62    0.81
 -14  16   0    3.16    0.57
  16  -2   0    3.03    0.58
  16  -2   0    4.04    0.48
  -2 -14   0    3.08    0.50
  16  -2   0    4.57    0.77
 -14  16   0    3.09    0.56
 -14  16   0    4.29    0.58
  -2 -14   0    3.07    0.53
  16  -2   0    3.55    0.39
  -2 -14   0    3.88    0.54
  16  -2   0    3.71    0.59
  16  -2   0    4.71    0.86
 -14  16   0    3.51    0.59
  -2 -14   0    3.24    0.54
  16  -2   0    3.72    0.91
  -2 -14   0    3.82    0.53
  13 -16   0   -0.23    0.42
  13 -16   0   -0.96    0.39
  13 -16   0    0.15    0.43
  13 -16   0    0.13    0.37
   3  13   0   -0.58    0.48
 -16   3   0    0.08    0.43
   3  13   0   -0.27    0.45
 -16   3   0    0.10    0.41
 -16   3   0   -0.23    0.38
 -16   3   0    0.30    0.42
 -16   3   0   -0.03    0.41
  13 -16   0    0.23    0.41
   3  13   0    0.18    0.45
   3  13   0   -0.29    0.47
 -16   3   0   -0.27    0.38
   3  13   0    0.35    0.56
   3  13   0   -0.61    0.49
  13 -16   0    0.14    0.39
 -13  16   0    0.30    0.46
  16  -3   0    0.17    0.37
 -13  16   0    0.10    0.51
  16  -3   0   -0.22    0.46
 -13  16   0   -0.55    0.43
  16  -3   0   -0.67    0.40
 -13  16   0    0.27    0.49
  16  -3   0    0.05    0.28
  16  -3   0   -0.25    0.60
  -3 -13   0    0.02    0.40
  16  -3   0    0.30    0.32
  16  -3   0    0.01    0.42
  -3 -13   0   -0.07    0.37
 -13  16   0   -0.31    0.43
 -13  16   0   -0.20    0.43
  -3 -13   0   -0.13    0.38
  -3 -13   0   -0.09    0.41
  -3 -13   0    0.21    0.45
  16  -3   0   -0.10    0.42
  -3 -13   0   -0.14    0.38
  16  -3   0   -0.12    0.47
  16  -3   0   -0.13    0.42
 -16   4   0    3.43    0.50
  12 -16   0    2.63    0.48
  12 -16   0    1.31    0.45
   4  12   0    3.29    0.57
 -16   4   0    3.47    0.50
 -16   4   0    2.25    0.48
 -16   4   0    2.89    0.50
   4  12   0    3.05    0.77
  12 -16   0    2.78    0.49
   4  12   0    1.80    0.54
 -16   4   0    3.04    0.53
  12 -16   0    2.85    0.47
   4  12   0    3.21    0.99
  12 -16   0    2.13    0.50
 -16   4   0    2.77    0.54
  12 -16   0    2.42    0.47
   4  12   0    1.87    0.68
 -12  16   0    2.00    0.50
  16  -4   0    2.08    0.49
  -4 -12   0    2.52    0.47
  -4 -12   0    2.36    0.46
  -4 -12   0    2.71    0.48
  16  -4   0    2.21    0.47
  -4 -12   0    2.32    0.47
  -4 -12   0    2.94    0.44
  -4 -12   0    2.01    0.46
  16  -4   0    3.35    0.54
 -12  16   0    1.78    0.73
  16  -4   0    2.56    0.52
  -4 -12   0    3.42    0.53
  16  -4   0    2.79    0.85
  -4 -12   0    2.66    0.50
 -12  16   0    2.54    0.55
  -4 -12   0    2.42    0.47
  16  -4   0    2.30    0.55
  16  -4   0    2.69    0.41
  16  -4   0    2.44    0.36
 -12  16   0    2.61    0.51
  16  -4   0    2.33    0.49
 -12  16   0    2.34    0.55
  11 -16   0  103.17    2.91
  11 -16   0  101.77    2.90
   5  11   0  103.85    2.92
   5  11   0  101.97    3.07
 -16   5   0  104.05    2.89
 -16   5   0  106.23    2.95
  11 -16   0  100.99    2.97
   5  11   0  100.46    2.96
  11 -16   0   99.26    2.96
  11 -16   0  100.64    2.87
 -16   5   0   98.72    2.97
 -16   5   0   94.88    2.94
   5  11   0  105.36    2.94
 -16   5   0  105.17    2.94
 -16   5   0   97.81    2.86
  11 -16   0  105.07    2.94
  16  -5   0   97.78    2.94
 -11  16   0  103.32    2.88
  16  -5   0  103.29    2.87
  16  -5   0  101.40    2.85
  -5 -11   0   96.82    2.82
 -11  16   0  106.24    2.87
  -5 -11   0   99.64    2.91
  -5 -11   0  100.59    2.89
  -5 -11   0  103.76    2.89
  -5 -11   0   97.21    2.80
 -11  16   0   96.05    2.94
  16  -5   0   98.54    2.88
  -5 -11   0   96.67    2.72
  16  -5   0   97.70    2.82
  16  -5   0   97.46    2.65
  -5 -11   0  100.15    2.87
  16  -5   0  100.32    2.95
 -11  16   0   98.37    2.87
  16  -5   0  101.96    2.89
  -5 -11   0  100.63    2.92
  -5 -11   0  101.89    2.85
   6  10   0    1.08    0.47
   6  10   0    1.27    0.47
 -16   6   0    1.24    0.65
   6  10   0    0.64    0.43
 -16   6   0    1.07    0.41
  10 -16   0    1.34    0.71
  10 -16   0    1.03    0.40
  10 -16   0    1.88    0.45
  10 -16   0    0.19    0.36
   6  10   0    1.36    0.46
   6  10   0    2.33    0.89
  16  -6   0    0.86    0.40
  -6 -10   0    1.48    0.44
  16  -6   0    0.24    0.29
  -6 -10   0    1.05    0.40
  -6 -10   0    0.67    0.42
  -6 -10   0    0.37    0.39
 -10  16   0    2.54    0.85
  16  -6   0    0.47    0.36
  -6 -10   0    0.72    0.40
  16  -6   0    1.35    0.44
 -10  16   0    1.38    0.46
  16  -6   0    0.76    0.41
 -10  16   0    1.15    0.45
  16  -6   0    0.90    0.43
  -6 -10   0    2.03    0.78
 -10  16   0    1.14    0.45
 -16   7   0    1.11    0.41
   9 -16   0    0.49    0.43
   7   9   0    0.25    0.43
 -16   7   0    1.30    0.42
   9 -16   0    0.73    0.41
 -16   7   0    0.70    0.40
 -16   7   0    1.01    0.40
   9 -16   0    0.74    0.40
   9 -16   0    0.63    0.48
   7   9   0    0.85    0.46
   9 -16   0    0.97    0.40
   7   9   0    1.75    0.49
   7   9   0    0.39    0.48
   7   9   0    1.73    0.70
 -16   7   0    0.83    0.43
   9 -16   0    0.30    0.39
  -7  -9   0    0.88    0.36
  -7  -9   0    0.09    0.40
  -7  -9   0    0.82    0.37
  16  -7   0    0.85    0.44
  -7  -9   0    1.14    0.40
  -7  -9   0    1.09    0.42
  -7  -9   0    0.76    0.39
  16  -7   0    1.18    0.39
  -9  16   0    1.28    0.61
  -9  16   0    1.12    0.44
  -9  16   0    0.86    0.46
  -7  -9   0    0.98    0.44
  16  -7   0    0.45    0.46
  16  -7   0    1.47    0.41
  16  -7   0    0.91    0.43
  -9  16   0    0.90    0.46
  16  -7   0   -0.03    0.40
  -7  -9   0    0.49    0.37
  -9  16   0    1.05    0.43
  -9  16   0    0.64    0.45
  16  -7   0    0.78    0.40
  16  -7   0    0.09    0.30
  -7  -9   0    0.74    0.26
   8 -16   0   53.28    1.74
   8   8   0   53.93    1.88
 -16   8   0   52.88    1.81
   8 -16   0   51.32    1.71
 -16   8   0   49.35    1.48
 -16   8   0   52.80    1.74
 -16   8   0   55.25    1.74
   8   8   0   51.41    1.82
 -16   8   0   55.06    1.73
   8 -16   0   45.39    2.20
   8 -16   0   51.27    1.70
   8 -16   0   56.40    1.80
 -16   8   0   52.43    1.79
   8 -16   0   54.05    1.74
   8   8   0   52.72    1.81
   8   8   0   57.80    1.81
 -16   8   0   51.65    1.76
  -8  16   0   50.86    1.75
  -8  16   0   54.80    1.72
  16  -8   0   50.18    1.45
  -8  -8   0   51.44    1.74
  16  -8   0   53.52    1.71
  -8  -8   0   51.50    1.45
  -8  -8   0   51.78    1.71
  -8  16   0   51.16    1.81
  16  -8   0   56.19    2.05
  16  -8   0   51.86    1.74
  16  -8   0   53.61    1.77
  16  -8   0   53.72    1.72
  16  -8   0   48.78    1.44
  16  -8   0   52.74    1.82
  -8  16   0   53.59    1.77
  -8  -8   0   51.28    1.62
  -8  16   0   54.92    1.76
  -8  -8   0   54.28    1.71
  -8  -8   0   51.97    1.74
  -8  -8   0   53.69    1.75
  -8  -8   0   52.71    1.79
   9   7   0    0.70    0.45
   9   7   0   -0.47    0.42
   9   7   0   -0.11    0.46
 -16   9   0    0.41    0.24
 -16   9   0    0.58    0.41
   7 -16   0    0.48    0.39
   7 -16   0    0.86    0.70
 -16   9   0   -0.75    0.37
   7 -16   0   -0.08    0.37
 -16   9   0    0.70    0.39
 -16   9   0    0.55    0.38
   9   7   0    0.14    0.45
   9   7   0    0.43    0.40
   9   7   0    0.43    0.41
 -16   9   0    0.38    0.42
   7 -16   0    0.39    0.39
 -16   9   0    0.40    0.38
  -7  16   0    0.11    0.41
  -9  -7   0    0.25    0.33
  -9  -7   0    0.28    0.39
  16  -9   0    0.13    0.44
  -9  -7   0    1.46    0.66
  16  -9   0    0.54    0.40
  16  -9   0    0.27    0.25
  -7  16   0    0.09    0.44
  16  -9   0   -0.01    0.24
  -9  -7   0    0.14    0.38
  -9  -7   0    0.53    0.37
  16  -9   0    0.37    0.40
  16  -9   0    0.52    0.38
  16  -9   0   -0.41    0.72
  16  -9   0   -0.09    0.42
  -7  16   0   -0.03    0.44
  16  -9   0   -0.11    0.65
  -7  16   0    0.05    0.43
  -9  -7   0    0.75    0.38
  -7  16   0    0.14    0.39
  -9  -7   0    0.28    0.39
  -9  -7   0    0.30    0.37
  -7  16   0    0.56    0.42
 -16  10   0    1.62    0.42
   6 -16   0    1.83    0.43
 -16  10   0    1.45    0.44
  10   6   0    1.73    0.43
 -16  10   0    1.37    0.38
   6 -16   0    2.06    0.48
  10   6   0    1.53    0.53
   6 -16   0    1.78    0.79
 -16  10   0    0.51    0.42
  10   6   0    0.95    0.51
   6 -16   0    1.72    0.44
 -16  10   0    2.04    0.32
  10   6   0    1.81    0.50
 -16  10   0    2.01    0.47
 -16  10   0    2.08    0.45
  10   6   0    1.78    0.53
  10   6   0    0.97    0.37
   6 -16   0    1.45    0.38
  -6  16   0    0.77    0.49
  -6  16   0    1.50    0.49
 -10  -6   0    1.85    0.48
 -10  -6   0    1.66    0.39
  -6  16   0    1.44    0.48
  -6  16   0    0.94    0.46
  16 -10   0    1.80    0.62
  16 -10   0    2.18    0.45
  16 -10   0    2.25    0.66
 -10  -6   0    1.46    0.39
  -6  16   0    2.12    0.48
  16 -10   0    2.57    0.53
 -10  -6   0    1.41    0.34
 -10  -6   0    2.03    0.44
  16 -10   0    1.16    0.47
  16 -10   0    0.97    0.43
  16 -10   0    1.67    0.43
  -6  16   0    0.78    0.46
 -10  -6   0    1.31    0.36
  16 -10   0    2.42    0.34
 -10  -6   0    1.71    0.44
  16 -10   0    2.12    0.32
 -10  -6   0    1.32    0.43
   5 -16   0    1.59    0.44
   5 -16   0    3.09    0.55
   5 -16   0    1.86    0.43
 -16  11   0    1.63    0.49
   5 -16   0    2.09    0.47
  11   5   0    2.49    0.66
  11   5   0    1.85    0.44
 -16  11   0    2.07    0.48
 -16  11   0    1.62    0.45
  11   5   0    1.42    0.48
  11   5   0    1.32    0.56
   5 -16   0    2.84    0.49
  11   5   0    1.59    0.53
 -16  11   0    2.32    0.46
  11   5   0    1.38    0.50
  11   5   0    2.05    0.61
 -16  11   0    1.53    0.45
 -16  11   0    3.12    0.86
   5 -16   0    1.51    0.44
 -11  -5   0    1.98    0.42
 -11  -5   0    2.51    0.47
  16 -11   0    1.74    0.49
 -11  -5   0    2.40    0.47
  16 -11   0    1.85    0.45
 -11  -5   0    2.36    0.47
  16 -11   0    1.28    0.78
 -11  -5   0    2.50    0.49
  16 -11   0    1.66    0.44
  -5  16   0    2.06    0.48
  -5  16   0    1.47    0.45
  -5  16   0    0.96    0.48
  -5  16   0    1.85    0.50
  16 -11   0    2.21    0.48
  -5  16   0    1.81    0.50
  16 -11   0    1.30    0.48
 -11  -5   0    1.73    0.45
 -11  -5   0    2.50    0.38
 -11  -5   0    2.29    0.48
   4 -16   0    2.17    0.48
 -16  12   0    1.26    0.43
 -16  12   0    2.91    0.49
  12   4   0    3.55    0.69
 -16  12   0    2.20    0.48
   4 -16   0    2.22    0.47
  12   4   0    2.52    0.56
 -16  12   0    2.69    0.53
 -16  12   0    2.58    0.50
 -16  12   0    3.58    0.56
   4 -16   0    4.06    0.69
 -16  12   0    3.11    0.40
  12   4   0    2.47    0.57
  12   4   0    2.11    0.58
  12   4   0    1.10    0.53
   4 -16   0    2.45    0.48
  12   4   0    2.53    0.54
   4 -16   0    2.55    0.51
  12   4   0    1.85    0.47
   4 -16   0    2.32    0.48
  -4  16   0    1.20    0.44
  16 -12   0    2.01    0.46
  -4  16   0    2.35    0.50
 -12  -4   0    3.05    0.50
  -4  16   0    1.91    0.74
  16 -12   0    2.20    0.50
 -12  -4   0    2.05    0.43
  16 -12   0    2.71    0.48
  -4  16   0    1.43    0.51
  16 -12   0    3.02    0.48
 -12  -4   0    2.56    0.49
  16 -12   0    2.81    0.49
 -12  -4   0    3.53    0.57
  -4  16   0    0.95    0.62
  -4  16   0    1.73    0.55
 -12  -4   0    2.21    0.45
  16 -12   0    3.15    0.81
 -12  -4   0    4.07    0.71
 -12  -4   0    2.89    0.50
 -12  -4   0    2.67    0.37
  13   3   0    0.13    0.46
   3 -16   0   -0.11    0.38
 -16  13   0    0.07    0.42
  13   3   0   -0.42    0.41
 -16  13   0   -0.53    0.44
   3 -16   0   -0.22    0.40
   3 -16   0   -0.38    0.38
  13   3   0   -0.64    0.48
   3 -16   0   -0.03    0.39
  13   3   0    0.12    0.51
  13   3   0   -0.21    0.48
 -16  13   0   -0.58    0.60
 -16  13   0   -0.26    0.59
 -16  13   0   -0.30    0.45
 -16  13   0   -0.24    0.42
  13   3   0    0.09    0.80
 -16  13   0    0.16    0.27
   3 -16   0   -0.44    0.50
  13   3   0   -0.17    0.50
   3 -16   0   -0.52    0.35
 -13  -3   0   -0.28    0.37
  16 -13   0   -0.47    0.42
  16 -13   0   -0.37    0.37
  16 -13   0   -0.57    0.37
  16 -13   0    0.14    0.40
 -13  -3   0   -0.09    0.50
  16 -13   0   -0.24    0.65
  -3  16   0   -0.18    0.48
 -13  -3   0   -0.37    0.39
  -3  16   0   -0.43    0.47
  -3  16   0   -0.17    0.43
 -13  -3   0   -0.13    0.28
 -13  -3   0    0.17    0.31
  16 -13   0   -0.06    0.40
 -13  -3   0   -0.09    0.42
 -13  -3   0   -0.18    0.52
 -13  -3   0    0.02    0.40
 -13  -3   0   -0.20    0.40
  -3  16   0   -1.04    0.43
 -13  -3   0   -0.18    0.27
  -3  16   0   -0.42    0.52
  -3  16   0   -0.32    0.48
  16 -13   0   -0.51    0.39
 -16  14   0    5.46    0.88
   2 -16   0    4.07    0.58
  14   2   0    3.77    0.60
 -16  14   0    4.28    0.57
 -16  14   0    3.92    0.56
   2 -16   0    4.22    0.58
 -16  14   0    3.52    0.56
 -16  14   0    3.07    0.54
  14   2   0    3.49    0.64
   2 -16   0    3.11    0.51
   2 -16   0    4.08    0.57
   2 -16   0    4.11    0.55
 -16  14   0    4.38    0.63
  14   2   0    3.91    0.62
  14   2   0    4.14    0.65
  14   2   0    4.04    0.63
  14   2   0    3.05    0.55
   2 -16   0    2.56    0.47
  14   2   0    4.33    0.69
  -2  16   0    3.15    0.57
 -14  -2   0    4.60    0.49
  -2  16   0    3.11    0.61
 -14  -2   0    4.44    0.56
 -14  -2   0    4.35    0.47
  16 -14   0    3.41    0.51
 -14  -2   0    4.83    0.59
  16 -14   0    3.67    0.55
  -2  16   0    2.47    0.58
  16 -14   0    4.39    0.58
  -2  16   0    3.36    0.58
 -14  -2   0    4.09    0.55
 -14  -2   0    5.61    0.91
  16 -14   0    5.91    0.77
 -14  -2   0    4.49    0.60
 -14  -2   0    4.07    0.54
  16 -14   0    3.76    0.53
  -2  16   0    4.55    0.73
  16 -14   0    4.04    0.57
  -2  16   0    3.49    0.64
 -14  -2   0    4.13    0.57
  15   1   0    1.48    0.51
  15   1   0    1.77    0.53
 -16  15   0    1.55    0.51
 -16  15   0    1.10    0.51
  15   1   0    2.14    0.78
   1 -16   0    0.83    0.46
 -16  15   0    0.88    0.43
   1 -16   0    0.91    0.44
   1 -16   0    0.90    0.46
  15   1   0    0.95    0.28
 -16  15   0    1.13    0.52
  15   1   0    0.83    0.44
   1 -16   0    1.04    0.41
  15   1   0    1.10    0.52
 -16  15   0    1.60    0.48
 -16  15   0    0.57    0.44
  15   1   0    1.09    0.55
  15   1   0    1.76    0.52
  15   1   0   -0.18    0.50
   1 -16   0    0.70    0.45
   1 -16   0    1.31    0.50
 -15  -1   0    1.06    0.46
  -1  16   0    1.13    0.55
  16 -15   0    1.37    0.47
  16 -15   0    1.20    0.50
  -1  16   0    0.16    0.54
  -1  16   0    0.35    0.52
  -1  16   0    0.87    0.49
 -15  -1   0    0.99    0.39
  16 -15   0    2.67    0.69
 -15  -1   0    1.44    0.45
 -15  -1   0    1.66    0.48
 -15  -1   0    2.06    0.53
 -15  -1   0    2.30    0.73
  -1  16   0    0.60    0.55
 -15  -1   0    1.07    0.46
 -15  -1   0    1.71    0.32
  16 -15   0    1.73    0.48
  16 -15   0    0.50    0.40
 -15  -1   0    1.23    0.32
  16 -15   0    1.40    0.46
  -1  16   0    1.04    0.52
 -16  16   0    7.74    0.89
   0 -16   0    7.93    0.91
   0 -16   0    8.72    0.89
 -16  16   0   12.56    1.29
  16   0   0    8.43    0.79
   0 -16   0    8.60    0.85
  16   0   0    8.94    1.09
 -16  16   0   10.71    0.95
 -16  16   0    6.94    0.72
   0 -16   0   10.12    0.91
  16   0   0    9.55    0.98
  16   0   0    9.27    1.01
  16   0   0    9.07    0.89
  16   0   0    8.51    0.99
 -16  16   0    9.69    0.89
  16   0   0    8.58    0.87
 -16  16   0    7.75    0.77
  16   0   0    8.08    0.58
   0 -16   0    9.51    0.90
  16   0   0    9.31    1.02
   0 -16   0    7.88    0.86
 -16   0   0    8.41    1.01
   0  16   0   12.91    1.47
 -16   0   0    8.68    0.95
   0  16   0    7.46    0.79
   0  16   0    7.68    0.76
  16 -16   0    8.20    0.88
 -16   0   0    8.43    0.89
   0  16   0    7.09    0.79
  16 -16   0   10.23    0.90
  16 -16   0    8.48    0.94
 -16   0   0    9.21    0.83
 -16   0   0    9.19    0.88
  16 -16   0    9.48    1.00
 -16   0   0    8.03    0.51
 -16   0   0    9.27    0.89
 -16   0   0    9.72    0.93
   0  16   0    6.51    0.74
  16 -16   0    8.43    0.89
   1  16   0   53.39    1.87
  16 -17   0   50.40    1.89
 -17   1   0   50.88    1.81
 -17   1   0   50.40    1.80
  16 -17   0   49.99    1.90
   1  16   0   51.25    1.89
  16 -17   0   51.24    1.88
  16 -17   0   51.81    2.20
 -17   1   0   50.58    1.87
   1  16   0   49.46    1.89
  16 -17   0   51.60    1.85
   1  16   0   49.41    1.96
 -17   1   0   51.28    1.90
  16 -17   0   49.48    1.77
   1  16   0   48.67    1.94
 -17   1   0   48.43    1.83
  -1 -16   0   47.09    1.75
  17  -1   0   52.37    1.89
 -16  17   0   52.15    1.93
  17  -1   0   51.34    1.78
  17  -1   0   49.27    1.94
  17  -1   0   51.22    1.84
  -1 -16   0   50.65    1.87
  -1 -16   0   47.66    1.79
  -1 -16   0   48.26    1.78
  17  -1   0   50.15    1.86
  -1 -16   0   50.15    1.77
  17  -1   0   51.02    1.65
 -16  17   0   48.46    1.90
  -1 -16   0   48.56    2.16
 -16  17   0   51.48    1.81
 -16  17   0   47.76    1.79
 -16  17   0   50.49    1.83
  17  -1   0   46.64    1.52
  15 -17   0    0.56    0.47
 -17   2   0    0.17    0.44
  15 -17   0   -0.35    0.39
   2  15   0   -0.18    0.55
 -17   2   0   -0.01    0.55
  15 -17   0    0.15    0.45
 -17   2   0    0.35    0.63
  15 -17   0   -0.04    0.52
  15 -17   0   -0.47    0.43
   2  15   0   -0.05    0.44
 -17   2   0    0.25    0.47
   2  15   0    0.24    0.54
   2  15   0    0.05    0.57
  15 -17   0    0.09    0.43
 -17   2   0   -0.10    0.42
   2  15   0    0.07    0.60
 -17   2   0    0.32    0.51
   2  15   0   -1.22    0.49
  17  -2   0   -0.63    0.52
 -15  17   0   -0.14    0.47
 -15  17   0   -0.59    0.45
  17  -2   0   -0.45    0.82
  17  -2   0   -0.27    0.68
 -15  17   0   -0.33    0.49
  17  -2   0   -0.03    0.31
  -2 -15   0    0.07    0.45
  17  -2   0   -0.21    0.49
 -15  17   0    0.00    0.52
  17  -2   0    0.00    0.48
  17  -2   0   -0.91    0.51
  17  -2   0   -0.17    0.45
  -2 -15   0    0.21    0.71
 -15  17   0   -0.38    0.50
  17  -2   0    0.19    0.33
 -15  17   0   -0.32    0.50
  -2 -15   0   -0.39    0.42
  -2 -15   0   -0.12    0.45
  17  -2   0    0.13    0.38
  -2 -15   0   -0.08    0.43
  -2 -15   0   -0.06    0.39
  14 -17   0   -0.08    0.43
 -17   3   0   -0.33    0.41
 -17   3   0    0.08    0.45
  14 -17   0   -0.09    0.43
 -17   3   0    0.06    0.44
 -17   3   0   -0.57    0.43
   3  14   0   -1.02    0.51
 -17   3   0   -0.41    0.48
 -17   3   0   -0.37    0.68
  14 -17   0   -0.20    0.41
   3  14   0   -0.13    0.51
   3  14   0   -0.58    0.51
   3  14   0    0.15    0.51
   3  14   0   -0.94    0.48
  14 -17   0   -0.52    0.44
  14 -17   0   -0.23    0.41
  14 -17   0    0.19    0.43
   3  14   0   -0.57    0.48
  -3 -14   0   -0.23    0.41
  17  -3   0   -0.35    0.44
  -3 -14   0   -0.69    0.39
  17  -3   0   -0.91    0.81
  -3 -14   0    0.00    0.43
  17  -3   0   -0.07    0.35
  17  -3   0   -0.47    0.46
  17  -3   0   -0.37    0.30
 -14  17   0    0.26    0.48
 -14  17   0   -1.17    0.43
 -14  17   0   -0.61    0.44
  -3 -14   0    0.30    0.42
  -3 -14   0   -0.25    0.40
  17  -3   0   -1.11    0.48
 -14  17   0   -0.64    0.49
 -14  17   0   -0.59    0.46
 -14  17   0   -1.03    0.45
  17  -3   0   -0.38    0.42
  17  -3   0   -0.47    0.46
  17  -3   0    0.04    0.31
  17  -3   0   -0.21    0.50
  -3 -14   0   -0.34    0.44
 -17   4   0    7.50    0.88
   4  13   0    6.94    0.71
  13 -17   0    7.32    0.87
 -17   4   0    8.49    0.70
   4  13   0    6.28    0.74
   4  13   0    6.55    0.74
 -17   4   0    8.79    0.84
   4  13   0    6.72    0.77
  13 -17   0    7.94    0.83
  13 -17   0    7.73    0.80
 -17   4   0    7.80    0.85
  13 -17   0    7.74    0.69
 -17   4   0    7.32    0.64
 -17   4   0    7.46    0.69
   4  13   0    9.99    1.23
  13 -17   0    6.09    0.64
  13 -17   0    7.90    0.91
   4  13   0    6.85    0.70
 -13  17   0    5.41    0.62
  17  -4   0    7.79    0.93
  -4 -13   0    6.42    0.64
  -4 -13   0    6.84    0.65
  -4 -13   0    7.35    0.76
  17  -4   0    8.39    0.90
  17  -4   0    6.23    0.63
  -4 -13   0    9.68    1.08
  17  -4   0    8.04    0.78
  -4 -13   0    6.79    0.68
 -13  17   0    7.95    0.70
  17  -4   0    7.11    0.55
  17  -4   0    7.82    0.70
  -4 -13   0    7.42    0.84
  -4 -13   0    7.69    0.68
 -13  17   0    6.83    0.70
  17  -4   0    7.13    0.73
  17  -4   0    7.03    0.67
  -4 -13   0    6.39    0.62
  17  -4   0    7.82    1.19
 -13  17   0    8.32    0.76
 -13  17   0    7.44    0.69
  -4 -13   0    8.52    0.70
  12 -17   0   12.20    1.15
 -17   5   0    9.00    0.85
  12 -17   0    9.63    0.92
   5  12   0    8.90    0.99
 -17   5   0   10.58    0.89
 -17   5   0    8.64    0.83
 -17   5   0    9.97    0.95
   5  12   0    8.97    0.96
   5  12   0   11.35    0.99
   5  12   0    8.84    0.94
  12 -17   0    9.72    0.85
 -17   5   0    8.84    0.83
  12 -17   0    9.20    0.88
  12 -17   0    9.10    0.86
  12 -17   0    9.24    0.84
 -17   5   0    9.81    0.95
   5  12   0    9.96    1.07
  17  -5   0    8.90    0.59
 -12  17   0    9.61    0.94
  17  -5   0   10.16    0.92
 -12  17   0    9.35    0.97
  17  -5   0   10.59    0.92
 -12  17   0    9.55    0.90
 -12  17   0    9.13    0.88
  -5 -12   0    8.21    0.84
  -5 -12   0    8.62    0.78
  -5 -12   0    9.14    0.88
  17  -5   0    9.25    0.91
  -5 -12   0    8.63    0.83
  -5 -12   0    8.06    0.80
  17  -5   0    8.79    0.94
  17  -5   0   11.97    1.27
  -5 -12   0    9.17    0.87
  -5 -12   0    8.30    0.86
 -12  17   0    9.19    0.91
  -5 -12   0    8.74    0.66
  -5 -12   0   10.21    0.85
  17  -5   0    8.77    0.77
  17  -5   0    9.82    0.87
   6  11   0    3.70    0.60
 -17   6   0    4.09    0.55
   6  11   0    4.12    0.77
 -17   6   0    5.55    0.90
  11 -17   0    4.55    0.55
  11 -17   0    3.41    0.54
  11 -17   0    4.09    0.54
  11 -17   0    2.66    0.47
  11 -17   0    3.67    0.52
  11 -17   0    4.67    0.72
 -17   6   0    3.68    0.54
 -17   6   0    4.00    0.54
 -17   6   0    3.84    0.55
 -17   6   0    3.75    0.52
  -6 -11   0    2.90    0.50
  17  -6   0    4.54    0.61
  17  -6   0    2.45    0.51
  -6 -11   0    2.94    0.39
 -11  17   0    3.34    0.56
  -6 -11   0    3.66    0.56
 -11  17   0    3.67    0.74
  17  -6   0    3.48    0.54
 -11  17   0    3.93    0.54
 -11  17   0    4.19    0.60
  -6 -11   0    2.87    0.49
  17  -6   0    2.50    0.37
  17  -6   0    3.23    0.53
  -6 -11   0    3.14    0.49
  17  -6   0    2.89    0.50
  -6 -11   0    2.96    0.50
  -6 -11   0    4.11    0.71
  17  -6   0    2.38    0.52
  -6 -11   0    3.66    0.54
   7  10   0  122.09    3.49
 -17   7   0  116.39    3.31
  10 -17   0  118.68    3.31
   7  10   0  119.16    3.40
  10 -17   0  116.25    3.33
  10 -17   0  119.57    3.35
  10 -17   0  115.61    3.39
   7  10   0  125.59    3.40
   7  10   0  119.06    3.41
 -17   7   0  118.78    3.31
 -17   7   0  122.26    3.39
 -17   7   0  118.74    3.35
 -17   7   0  118.33    3.41
  10 -17   0  118.88    3.32
 -17   7   0  112.88    3.38
 -10  17   0  119.73    3.27
  -7 -10   0  119.08    3.30
  -7 -10   0  115.41    3.28
  17  -7   0  113.39    3.06
  17  -7   0  119.07    3.31
  -7 -10   0  120.19    3.27
  17  -7   0  119.26    3.30
  -7 -10   0  112.22    3.23
 -10  17   0  122.58    3.30
  -7 -10   0  108.89    3.27
  17  -7   0  114.77    3.23
  -7 -10   0  109.93    3.31
 -10  17   0  117.70    3.30
  -7 -10   0  115.61    3.19
  17  -7   0  118.68    3.25
 -10  17   0  114.53    3.29
  -7 -10   0  114.87    3.04
 -10  17   0  119.86    3.38
  17  -7   0  117.39    3.28
  17  -7   0  112.64    3.35
   8   9   0   11.22    0.98
   9 -17   0   11.92    0.94
 -17   8   0   12.52    0.91
 -17   8   0   13.22    0.93
 -17   8   0   10.98    0.95
   9 -17   0   11.49    0.85
   9 -17   0   10.97    0.83
   8   9   0   13.30    0.99
   9 -17   0   12.03    0.90
   9 -17   0   11.40    0.87
 -17   8   0   11.69    0.96
   8   9   0   10.34    1.01
   8   9   0   11.93    0.99
 -17   8   0   11.76    0.88
   9 -17   0   12.22    0.91
 -17   8   0   12.29    0.89
  -8  -9   0   13.33    0.92
  -8  -9   0   11.51    0.86
  17  -8   0   10.81    0.79
  -9  17   0   11.02    0.90
  -9  17   0   10.53    0.89
  -8  -9   0   10.00    0.82
  -9  17   0   12.85    1.24
  -9  17   0   11.37    0.92
  -8  -9   0   10.64    0.86
  17  -8   0    9.95    0.92
  -8  -9   0   11.53    0.87
  17  -8   0   10.01    0.65
  -8  -9   0    9.78    0.53
  -8  -9   0   12.74    0.91
  17  -8   0   11.98    0.90
  17  -8   0   12.44    0.98
  -8  -9   0   10.41    0.75
  -8  -9   0   12.52    0.84
  17  -8   0   11.91    0.84
  -9  17   0   11.11    0.89
  17  -8   0   10.46    0.52
  17  -8   0   10.43    0.52
  -9  17   0   12.56    1.00
  17  -8   0   12.26    0.90
  17  -8   0   12.68    1.01
   9   8   0   13.78    1.12
 -17   9   0   13.98    1.02
 -17   9   0   12.24    0.58
 -17   9   0   13.54    1.00
   8 -17   0   12.96    0.89
   9   8   0   13.74    1.03
   8 -17   0   12.38    0.89
   9   8   0   13.01    1.12
   8 -17   0   12.70    0.90
   8 -17   0   16.53    1.22
   8 -17   0   12.18    0.91
 -17   9   0   12.25    0.86
   9   8   0   14.08    0.97
 -17   9   0   12.78    0.92
 -17   9   0   14.26    0.94
 -17   9   0   13.57    0.94
   9   8   0   11.97    1.00
   9   8   0   11.90    0.89
  17  -9   0   13.57    0.89
  17  -9   0   13.37    0.59
  -9  -8   0   12.18    0.90
  17  -9   0   17.35    1.47
  17  -9   0   14.19    0.96
  -9  -8   0   11.82    0.86
  -9  -8   0   16.82    1.15
  17  -9   0   12.78    0.93
  -9  -8   0   13.41    0.77
  -8  17   0   13.66    1.06
  -9  -8   0   12.85    0.89
  17  -9   0   13.81    1.02
  -8  17   0   14.17    0.96
  -9  -8   0   13.60    0.87
  17  -9   0   11.68    0.57
  -8  17   0   13.41    1.03
  17  -9   0   13.16    0.84
  -8  17   0   12.57    0.98
  -9  -8   0   11.48    0.85
  -8  17   0   11.69    0.93
  -8  17   0   14.02    1.01
  17  -9   0   13.09    0.90
  10   7   0    1.90    0.60
   7 -17   0    3.13    0.67
 -17  10   0    2.34    0.47
  10   7   0    0.97    0.55
  10   7   0    1.80    0.57
 -17  10   0    1.46    0.46
 -17  10   0    2.85    0.51
   7 -17   0    2.60    0.50
 -17  10   0    4.12    0.76
   7 -17   0    2.41    0.48
   7 -17   0    1.74    0.45
  10   7   0    2.38    0.52
  10   7   0    1.93    0.54
   7 -17   0    3.15    0.53
 -17  10   0    1.65    0.51
 -17  10   0    2.65    0.47
  10   7   0    1.54    0.46
 -17  10   0    2.84    0.41
  17 -10   0    1.83    0.52
 -10  -7   0    2.18    0.39
  17 -10   0    2.25    0.52
  17 -10   0    2.13    0.48
  17 -10   0    2.60    0.33
  -7  17   0    2.06    0.51
 -10  -7   0    1.68    0.44
  17 -10   0    2.54    0.33
 -10  -7   0    2.13    0.44
  17 -10   0    2.30    0.51
  -7  17   0    2.52    0.50
  17 -10   0    2.49    0.48
  -7  17   0    1.47    0.52
 -10  -7   0    1.97    0.49
 -10  -7   0    2.29    0.49
  17 -10   0    2.55    0.49
 -10  -7   0    1.69    0.48
  17 -10   0    2.32    0.58
 -10  -7   0    1.83    0.47
  -7  17   0    2.22    0.55
 -10  -7   0    1.94    0.44
  -7  17   0    1.59    0.50
  -7  17   0    1.43    0.71
   6 -17   0    0.46    0.42
 -17  11   0    1.19    0.31
 -17  11   0    0.41    0.45
  11   6   0    0.72    0.51
   6 -17   0    0.96    0.42
 -17  11   0    0.79    0.44
   6 -17   0   -0.15    0.40
   6 -17   0    1.27    0.45
  11   6   0    0.52    0.40
 -17  11   0    1.11    0.46
  11   6   0    0.54    0.53
   6 -17   0    0.68    0.41
 -17  11   0    0.70    0.45
   6 -17   0    0.72    0.45
  11   6   0   -0.06    0.52
  11   6   0    1.05    0.55
 -17  11   0    1.66    0.54
 -17  11   0    0.98    0.60
  11   6   0    0.34    0.43
  -6  17   0    0.68    0.73
  17 -11   0    0.44    0.46
  17 -11   0    0.92    0.47
 -11  -6   0    0.25    0.42
  17 -11   0    1.48    0.45
  17 -11   0    1.24    0.31
  -6  17   0    0.33    0.47
 -11  -6   0    0.93    0.43
 -11  -6   0    0.47    0.42
  17 -11   0    0.24    0.40
 -11  -6   0    0.42    0.35
 -11  -6   0    0.90    0.41
 -11  -6   0    1.21    0.45
  -6  17   0    0.95    0.52
  17 -11   0    0.49    0.46
  -6  17   0    0.61    0.47
  17 -11   0    0.78    0.44
  -6  17   0    0.45    0.51
 -11  -6   0    1.10    0.36
 -11  -6   0    1.22    0.44
  17 -11   0    0.44    0.49
  -6  17   0    0.74    0.49
  12   5   0    0.18    0.52
  12   5   0    0.37    0.50
 -17  12   0    0.79    0.46
 -17  12   0    0.60    0.45
  12   5   0   -0.06    0.56
   5 -17   0    1.01    0.49
   5 -17   0   -0.03    0.41
  12   5   0    1.17    0.49
 -17  12   0    0.88    0.46
   5 -17   0    0.78    0.43
   5 -17   0    0.55    0.43
 -17  12   0    0.74    0.31
 -17  12   0    0.79    0.56
  12   5   0    0.29    0.43
  12   5   0    0.28    0.57
 -17  12   0    0.79    0.46
  12   5   0    0.14    0.50
   5 -17   0    1.23    0.78
   5 -17   0    1.06    0.46
 -17  12   0    1.23    0.75
  17 -12   0    1.20    0.63
 -12  -5   0    0.58    0.32
 -12  -5   0    1.00    0.46
 -12  -5   0    0.27    0.39
  17 -12   0    0.96    0.41
 -12  -5   0    0.29    0.42
 -12  -5   0    0.74    0.40
  -5  17   0    0.48    0.51
  17 -12   0    1.20    0.46
  -5  17   0    0.71    0.49
  -5  17   0    0.57    0.51
  17 -12   0    0.12    0.40
  -5  17   0    0.32    0.49
 -12  -5   0    1.16    0.76
  -5  17   0    0.67    0.52
  17 -12   0    1.13    0.47
  17 -12   0    0.70    0.46
 -12  -5   0    0.38    0.42
 -12  -5   0    0.53    0.46
  -5  17   0   -0.03    0.50
  13   4   0   48.45    1.83
 -17  13   0   44.33    1.51
   4 -17   0   48.80    1.68
  13   4   0   50.21    1.85
 -17  13   0   50.18    1.74
   4 -17   0   47.53    1.71
   4 -17   0   47.79    1.70
  13   4   0   51.57    1.81
 -17  13   0   51.38    1.83
  13   4   0   50.73    1.79
  13   4   0   50.64    1.76
 -17  13   0   48.93    1.71
   4 -17   0   47.05    1.76
 -17  13   0   48.94    1.71
 -17  13   0   51.50    1.75
   4 -17   0   44.87    1.68
 -17  13   0   47.23    1.80
 -13  -4   0   51.30    1.75
  -4  17   0   47.27    1.78
 -13  -4   0   51.01    1.72
  -4  17   0   47.64    1.88
 -13  -4   0   48.83    1.79
  -4  17   0   51.02    1.75
  17 -13   0   52.31    1.77
  17 -13   0   51.18    1.73
  -4  17   0   52.42    1.80
 -13  -4   0   50.83    1.76
  17 -13   0   50.31    1.70
 -13  -4   0   46.69    1.50
  -4  17   0   47.07    1.78
 -13  -4   0   48.00    1.78
 -13  -4   0   48.25    1.51
 -13  -4   0   47.54    1.68
  17 -13   0   51.26    1.75
  -4  17   0   47.70    1.86
 -13  -4   0   50.36    1.75
  17 -13   0   49.56    1.66
 -13  -4   0   47.82    1.51
 -17  14   0    0.52    0.49
   3 -17   0    0.23    0.44
  14   3   0    0.21    0.54
  14   3   0   -0.26    0.52
   3 -17   0    0.39    0.45
 -17  14   0    0.61    0.46
  14   3   0    0.18    0.53
   3 -17   0    0.69    0.44
 -17  14   0   -0.34    0.42
  14   3   0    0.05    0.47
  14   3   0    0.36    0.44
   3 -17   0    0.65    0.43
 -17  14   0   -0.02    0.58
   3 -17   0    0.09    0.44
  14   3   0   -0.15    0.51
 -17  14   0    0.59    0.31
  14   3   0    0.58    0.51
 -17  14   0    0.25    0.47
 -17  14   0    0.16    0.50
   3 -17   0    0.17    0.40
 -14  -3   0   -0.19    0.42
  17 -14   0    0.10    0.42
 -14  -3   0    0.33    0.46
 -14  -3   0   -0.18    0.30
  17 -14   0    0.23    0.44
 -14  -3   0    0.17    0.36
 -14  -3   0    0.28    0.43
  17 -14   0    0.41    0.45
  -3  17   0   -0.15    0.50
  17 -14   0    0.23    0.43
  -3  17   0    0.78    0.62
  17 -14   0    0.54    0.48
 -14  -3   0    0.44    0.31
  -3  17   0    0.03    0.53
  -3  17   0    0.32    0.54
  -3  17   0    0.81    0.55
  -3  17   0    0.22    0.51
  17 -14   0    0.38    0.43
 -14  -3   0   -0.15    0.42
 -14  -3   0   -0.42    0.73
 -14  -3   0    0.26    0.43
 -14  -3   0    0.32    0.41
  15   2   0    0.11    0.52
   2 -17   0    0.68    0.46
 -17  15   0    0.59    0.44
 -17  15   0    0.50    0.46
 -17  15   0    0.39    0.48
   2 -17   0    0.35    0.44
  15   2   0    0.13    0.55
  15   2   0    0.83    0.50
 -17  15   0    0.00    0.49
 -17  15   0    0.93    0.53
   2 -17   0    0.80    0.48
   2 -17   0    0.67    0.73
  15   2   0    0.75    0.56
   2 -17   0    0.57    0.43
  15   2   0   -0.23    0.75
 -17  15   0    0.02    0.55
   2 -17   0    0.46    0.48
  15   2   0    0.85    0.52
  15   2   0    0.65    0.53
 -15  -2   0    0.36    0.49
  -2  17   0    0.41    0.54
 -15  -2   0    1.18    0.34
  -2  17   0   -0.62    0.53
  -2  17   0    0.43    0.57
  17 -15   0    1.28    0.48
 -15  -2   0    0.54    0.43
 -15  -2   0    0.41    0.57
 -15  -2   0    0.31    0.50
 -15  -2   0    0.66    0.31
  -2  17   0    1.05    0.59
  17 -15   0    1.21    0.51
  17 -15   0    0.33    0.59
 -15  -2   0    0.35    0.49
  17 -15   0    0.51    0.43
  -2  17   0   -0.03    1.06
 -15  -2   0    0.22    0.67
  -2  17   0   -0.41    0.51
  17 -15   0    0.89    0.78
 -15  -2   0    0.37    0.45
  17 -15   0    0.94    0.49
  16   1   0   33.88    1.15
  16   1   0   36.52    1.68
   1 -17   0   36.48    1.47
  16   1   0   38.51    1.61
  16   1   0   38.24    1.60
   1 -17   0   33.58    1.48
 -17  16   0   35.69    1.60
 -17  16   0   39.94    1.63
 -17  16   0   38.30    1.52
   1 -17   0   37.56    1.59
 -17  16   0   36.96    1.50
 -17  16   0   39.64    1.60
  16   1   0   37.07    1.44
   1 -17   0   36.77    1.54
   1 -17   0   37.51    1.52
   1 -17   0   36.27    1.90
  16   1   0   36.53    1.63
  17 -16   0   39.94    1.61
  17 -16   0   38.85    1.61
 -16  -1   0   37.33    1.50
 -16  -1   0   37.97    1.52
  -1  17   0   39.09    1.70
 -16  -1   0   39.78    1.64
  -1  17   0   35.95    1.61
 -16  -1   0   37.49    1.55
  -1  17   0   36.60    1.71
  17 -16   0   40.61    1.63
  -1  17   0   36.36    1.58
  17 -16   0   37.04    1.49
 -16  -1   0   37.34    1.19
 -16  -1   0   36.68    1.59
  -1  17   0   41.22    1.65
 -16  -1   0   38.60    1.52
  -1  17   0   39.12    1.65
 -16  -1   0   37.44    1.18
   0 -17   0    9.55    0.94
  17   0   0    7.69    0.80
   0 -17   0   10.37    0.90
  17   0   0    9.11    0.93
 -17  17   0   10.83    1.04
 -17  17   0   10.43    1.02
  17   0   0    8.74    0.97
  17   0   0    8.69    0.82
  17   0   0    7.82    0.58
   0 -17   0    8.39    0.97
  17   0   0    7.20    0.82
   0 -17   0    8.92    0.97
   0 -17   0    9.71    0.97
 -17  17   0    7.18    0.76
 -17  17   0   11.51    1.14
   0 -17   0    7.25    0.75
  17   0   0   10.62    1.01
  17   0   0    8.93    1.08
 -17  17   0   10.12    1.02
  17 -17   0   10.29    0.96
  17 -17   0   12.57    1.36
 -17   0   0    7.93    0.75
  17 -17   0    8.69    0.97
 -17   0   0    8.56    0.52
  17 -17   0   10.31    1.01
  17 -17   0    8.41    0.92
  17 -17   0    9.69    0.95
   0  17   0   10.19    1.22
   0  17   0    6.80    0.79
 -17   0   0    9.77    0.95
   0  17   0    8.39    1.04
 -17   0   0    8.78    0.94
   0  17   0    7.81    0.85
   0  17   0    7.24    0.81
 -17   0   0    9.43    0.89
  17 -18   0    1.76    0.59
 -18   1   0    1.86    0.57
   1  17   0    2.38    1.21
   1  17   0    1.24    0.61
 -18   1   0    2.21    0.55
 -18   1   0    2.03    0.56
 -18   1   0    2.69    0.63
  17 -18   0    2.90    0.62
  17 -18   0    1.71    0.52
 -18   1   0    2.83    0.55
  17 -18   0    2.59    0.57
   1  17   0    1.08    0.63
  17 -18   0    1.95    0.54
   1  17   0    0.88    0.61
   1  17   0    1.63    0.66
 -18   1   0    1.37    0.43
   1  17   0    1.16    0.61
  17 -18   0    1.65    0.53
  -1 -17   0    2.26    0.62
  -1 -17   0    1.54    0.51
  18  -1   0    1.97    0.51
 -17  18   0    1.42    0.54
  -1 -17   0    1.65    0.52
  18  -1   0    1.47    0.64
 -17  18   0    0.90    0.63
  -1 -17   0    1.29    0.53
  18  -1   0    2.10    0.59
 -17  18   0    2.39    0.60
 -17  18   0    2.56    0.61
  18  -1   0    2.07    0.63
  18  -1   0    1.70    0.36
 -17  18   0    2.21    0.61
 -17  18   0    1.38    0.60
  18  -1   0    2.00    0.56
  -1 -17   0    1.00    0.69
  -1 -17   0    1.18    0.52
  18  -1   0    2.03    0.59
  18  -1   0    1.21    0.55
 -18   2   0    0.59    0.48
  16 -18   0   -0.27    0.47
   2  16   0   -0.93    0.54
   2  16   0   -0.01    0.61
 -18   2   0    0.30    0.51
   2  16   0    0.01    0.60
 -18   2   0    0.05    0.46
   2  16   0    0.55    0.80
   2  16   0    0.21    0.65
  16 -18   0    0.22    0.50
   2  16   0   -0.03    0.60
  16 -18   0   -0.42    0.84
 -18   2   0    0.27    0.79
 -18   2   0    0.89    0.50
 -18   2   0    0.13    0.44
  16 -18   0    0.29    0.45
  16 -18   0    0.32    0.46
  16 -18   0    0.76    0.48
 -16  18   0    0.09    0.55
  18  -2   0    0.33    0.54
  18  -2   0    0.72    0.58
 -16  18   0   -0.15    0.46
  -2 -16   0    0.24    0.50
  -2 -16   0    0.38    0.40
  -2 -16   0   -0.33    0.46
  18  -2   0    0.22    0.56
  18  -2   0    0.23    0.33
  18  -2   0   -0.27    0.57
  18  -2   0   -0.15    0.49
 -16  18   0    0.06    0.50
  -2 -16   0   -0.57    0.44
  18  -2   0   -0.84    0.53
  -2 -16   0    0.29    0.53
 -16  18   0   -0.16    0.52
  -2 -16   0   -0.04    0.46
 -16  18   0    0.18    0.52
  18  -2   0    0.08    0.41
  18  -2   0    0.30    0.51
 -16  18   0   -0.55    0.53
  18  -2   0    0.03    0.32
  15 -18   0   35.83    1.42
   3  15   0   30.54    1.57
  15 -18   0   30.13    1.92
 -18   3   0   33.95    1.45
 -18   3   0   31.69    1.37
  15 -18   0   31.42    2.02
 -18   3   0   39.34    1.73
   3  15   0   31.13    1.52
 -18   3   0   33.66    1.43
  15 -18   0   32.37    1.47
   3  15   0   31.96    1.49
   3  15   0   30.11    1.51
 -18   3   0   36.64    1.45
  15 -18   0   33.29    1.41
 -18   3   0   33.54    1.39
  -3 -15   0   31.18    1.43
  18  -3   0   33.67    1.49
 -15  18   0   30.99    1.41
  -3 -15   0   30.28    1.39
 -15  18   0   33.28    1.45
 -15  18   0   33.70    1.46
  -3 -15   0   33.59    1.39
 -15  18   0   31.75    1.51
  18  -3   0   33.18    1.40
  18  -3   0   30.99    1.36
  -3 -15   0   29.17    1.35
  18  -3   0   32.16    1.49
  18  -3   0   32.78    1.48
  18  -3   0   30.55    1.21
  18  -3   0   33.60    1.56
  18  -3   0   32.53    1.11
  -3 -15   0   34.41    1.45
 -18   4   0   -0.41    0.42
   4  14   0   -1.08    0.53
   4  14   0   -0.59    0.48
 -18   4   0   -0.66    0.45
  14 -18   0   -0.90    0.44
  14 -18   0   -0.90    0.42
 -18   4   0   -0.10    0.43
   4  14   0   -1.19    0.56
  14 -18   0   -0.78    0.44
 -18   4   0   -0.30    0.76
 -18   4   0   -0.23    0.40
   4  14   0   -0.84    0.57
  14 -18   0   -0.15    0.54
   4  14   0   -0.51    0.54
 -18   4   0    0.20    0.46
  14 -18   0   -0.01    0.43
  14 -18   0   -0.90    0.63
 -14  18   0   -0.70    0.47
  -4 -14   0   -0.35    0.49
  18  -4   0   -1.17    0.48
  18  -4   0   -0.69    0.52
  18  -4   0    0.26    0.40
 -14  18   0   -0.75    0.52
  -4 -14   0   -0.37    0.46
  -4 -14   0   -0.51    0.37
  -4 -14   0   -0.81    0.43
  -4 -14   0   -0.19    0.52
 -14  18   0   -0.92    0.50
 -14  18   0   -0.81    0.47
  18  -4   0   -0.26    0.31
  18  -4   0   -0.11    0.49
  -4 -14   0   -0.29    0.57
  -4 -14   0   -0.20    0.43
 -14  18   0   -0.92    0.50
  18  -4   0   -0.06    0.45
  -4 -14   0   -0.40    0.46
 -14  18   0   -0.36    0.50
  18  -4   0   -0.20    0.46
  -4 -14   0   -0.02    0.37
  18  -4   0   -0.08    0.43
 -18   5   0    3.09    0.54
  13 -18   0    3.35    0.55
 -18   5   0    4.49    0.90
 -18   5   0    4.69    0.95
 -18   5   0    3.15    0.54
   5  13   0    2.89    0.63
   5  13   0    1.75    0.62
  13 -18   0    3.09    0.57
 -18   5   0    3.44    0.62
 -18   5   0    3.32    0.56
  13 -18   0    3.00    0.72
   5  13   0    3.39    0.82
  13 -18   0    2.42    0.56
  13 -18   0    5.00    0.81
   5  13   0    1.85    0.58
  13 -18   0    3.23    0.59
   5  13   0    2.51    0.61
 -13  18   0    2.18    0.58
  -5 -13   0    2.66    0.55
  -5 -13   0    3.11    0.55
  18  -5   0    3.72    0.49
  -5 -13   0    5.62    1.03
  -5 -13   0    2.94    0.57
  18  -5   0    3.65    0.59
  18  -5   0    2.46    0.56
  18  -5   0    3.24    0.66
  18  -5   0    4.75    0.81
 -13  18   0    3.20    0.59
  -5 -13   0    3.37    0.88
  18  -5   0    2.24    0.56
 -13  18   0    4.02    0.61
 -13  18   0    2.88    0.64
  -5 -13   0    3.12    0.53
  -5 -13   0    3.87    0.48
  18  -5   0    2.16    0.54
  18  -5   0    2.99    0.40
  -5 -13   0    2.46    0.49
 -13  18   0    3.11    0.60
 -13  18   0    1.84    0.55
  18  -5   0    3.26    0.56
  -5 -13   0    3.25    0.54
   6  12   0   23.82    1.28
   6  12   0   25.24    1.31
  12 -18   0   26.12    1.16
   6  12   0   23.85    1.29
  12 -18   0   23.27    1.21
 -18   6   0   24.82    1.21
 -18   6   0   23.80    1.18
  12 -18   0   25.30    1.20
  12 -18   0   24.18    1.17
 -18   6   0   24.98    1.26
 -18   6   0   28.21    1.51
   6  12   0   23.40    1.41
 -18   6   0   25.65    1.23
  12 -18   0   22.49    1.24
  18  -6   0   26.86    1.28
  -6 -12   0   23.34    0.94
  18  -6   0   24.24    1.13
  18  -6   0   22.98    1.22
  18  -6   0   23.16    1.18
 -12  18   0   22.48    1.32
  18  -6   0   23.50    0.91
  -6 -12   0   24.15    1.19
  -6 -12   0   24.02    1.21
  -6 -12   0   23.96    1.20
 -12  18   0   24.92    1.24
 -12  18   0   24.90    1.35
  -6 -12   0   25.55    1.27
 -12  18   0   22.55    1.19
  -6 -12   0   22.85    1.21
  -6 -12   0   25.65    1.12
  -6 -12   0   22.91    1.13
  -6 -12   0   24.43    1.21
 -12  18   0   24.47    1.23
  18  -6   0   25.30    1.26
 -12  18   0   25.56    1.25
  18  -6   0   24.90    1.35
   7  11   0    0.44    0.54
 -18   7   0    2.13    0.84
   7  11   0    2.31    0.59
  11 -18   0    0.95    0.48
  11 -18   0    0.85    0.47
   7  11   0    0.07    0.70
   7  11   0    1.39    0.55
  11 -18   0    1.66    0.47
 -18   7   0    1.61    0.48
 -18   7   0    1.64    0.49
  11 -18   0    1.40    0.48
  11 -18   0    1.13    0.51
 -18   7   0    1.81    0.51
 -18   7   0    1.86    0.53
 -18   7   0    1.40    0.49
  11 -18   0    2.01    0.51
   7  11   0    0.70    0.56
   7  11   0    0.43    0.51
 -11  18   0    0.40    0.52
  18  -7   0    1.52    0.56
  -7 -11   0    1.19    0.46
  18  -7   0    1.55    0.75
  -7 -11   0    0.78    0.45
 -11  18   0    0.07    0.45
  18  -7   0    1.30    0.35
 -11  18   0    0.49    0.51
  -7 -11   0    0.59    0.43
  -7 -11   0    1.45    0.52
  -7 -11   0    0.70    0.47
  18  -7   0    0.78    0.46
  18  -7   0    1.15    0.49
 -11  18   0    1.29    0.54
  -7 -11   0    1.10    0.47
  18  -7   0    1.16    0.50
  18  -7   0    1.63    0.55
  18  -7   0    2.06    0.50
  -7 -11   0    1.65    0.43
  -7 -11   0    1.35    0.50
 -11  18   0    0.76    0.57
 -11  18   0    1.54    0.53
   8  10   0    0.94    0.96
  10 -18   0    2.04    0.49
  10 -18   0    1.08    0.45
  10 -18   0    1.37    0.51
   8  10   0    1.32    0.58
   8  10   0    0.63    0.59
 -18   8   0    1.64    0.49
 -18   8   0    1.83    0.53
   8  10   0    1.53    0.58
 -18   8   0    1.62    0.59
  10 -18   0    2.09    0.52
 -18   8   0    1.63    0.52
  10 -18   0    0.85    0.47
   8  10   0    0.00    0.49
  10 -18   0    0.79    0.39
 -18   8   0    1.64    0.51
 -18   8   0    1.64    0.49
   8  10   0    0.82    0.56
  18  -8   0    0.72    0.43
  18  -8   0    2.20    0.58
  18  -8   0    1.28    0.45
  -8 -10   0    1.31    0.51
 -10  18   0    0.53    0.52
  18  -8   0    0.97    0.50
  18  -8   0    1.61    0.37
  18  -8   0    0.79    1.00
  -8 -10   0    2.36    0.84
  18  -8   0    1.43    0.49
  -8 -10   0    0.99    0.44
 -10  18   0    1.34    0.54
  18  -8   0    1.20    0.50
 -10  18   0    1.44    0.54
  -8 -10   0    1.13    0.47
  -8 -10   0    0.91    0.44
  -8 -10   0    1.31    0.47
  -8 -10   0    1.08    0.47
 -10  18   0    0.95    0.54
 -10  18   0    0.78    0.89
 -10  18   0    1.01    0.52
  -8 -10   0    2.10    0.46
 -18   9   0   14.61    0.97
   9 -18   0   15.71    0.97
 -18   9   0   14.48    0.99
   9 -18   0   14.03    0.99
   9 -18   0   12.14    0.96
 -18   9   0   13.02    1.04
   9   9   0   11.87    1.07
   9   9   0   13.25    0.99
 -18   9   0   13.42    1.02
 -18   9   0   12.85    0.95
   9   9   0   14.01    1.10
   9   9   0   15.56    1.09
   9 -18   0   13.51    0.92
   9   9   0   17.96    1.50
 -18   9   0   12.66    0.99
   9 -18   0   14.14    0.95
   9   9   0   13.32    1.07
  -9  -9   0   14.55    1.22
  -9  -9   0   15.06    0.98
  18  -9   0   11.97    0.88
  18  -9   0   12.24    0.95
  -9  -9   0   13.00    0.95
  -9  18   0   13.23    1.03
  18  -9   0   13.33    0.59
  18  -9   0   13.15    1.26
  -9  -9   0   13.57    0.95
  -9  -9   0   13.90    0.92
  -9  18   0   13.46    1.10
  -9  -9   0   15.12    0.81
  18  -9   0   13.97    0.73
  -9  18   0   13.90    1.01
  -9  18   0   14.78    1.03
  18  -9   0   14.17    0.98
  -9  18   0   12.27    1.04
  18  -9   0   15.56    1.02
  -9  -9   0   12.21    0.98
  -9  -9   0   13.28    0.91
  -9  18   0   14.13    1.13
  18  -9   0   13.70    0.59
  18  -9   0   11.81    1.03
  10   8   0    0.92    0.49
  10   8   0    1.93    0.64
 -18  10   0    2.00    0.51
   8 -18   0    2.26    0.52
   8 -18   0    2.30    0.87
 -18  10   0    2.55    0.55
 -18  10   0    2.00    0.52
 -18  10   0    2.13    0.51
 -18  10   0    3.15    0.56
  10   8   0    0.75    0.52
  10   8   0    1.97    0.61
 -18  10   0    2.53    0.32
   8 -18   0    2.86    0.52
   8 -18   0    2.67    0.53
  10   8   0    2.16    0.59
   8 -18   0    1.80    0.53
 -18  10   0    0.91    0.46
  10   8   0    1.56    0.59
 -10  -8   0    1.82    0.51
  18 -10   0    2.47    0.54
 -10  -8   0    0.75    0.38
  -8  18   0    1.85    0.76
  18 -10   0    1.35    0.52
  -8  18   0    1.36    0.55
  -8  18   0    1.77    0.58
 -10  -8   0    1.36    0.44
  -8  18   0    0.95    0.53
 -10  -8   0    1.54    0.47
 -10  -8   0    1.47    0.47
 -10  -8   0    2.46    0.43
  18 -10   0    2.25    0.57
  18 -10   0    1.29    0.50
 -10  -8   0    1.09    0.46
  18 -10   0    2.13    0.55
  -8  18   0    1.66    0.56
  18 -10   0    2.23    0.53
 -10  -8   0    1.65    0.48
  18 -10   0    2.08    0.58
  -8  18   0    1.34    0.56
 -18  11   0    0.05    0.43
   7 -18   0    0.09    0.41
   7 -18   0   -0.06    0.42
 -18  11   0    0.01    0.43
   7 -18   0   -0.60    0.42
  11   7   0   -1.32    0.44
  11   7   0   -0.53    0.52
  11   7   0    0.61    0.52
 -18  11   0    0.33    0.44
  11   7   0   -0.23    0.53
   7 -18   0   -0.89    0.39
 -18  11   0    0.02    0.46
 -18  11   0   -0.66    0.44
  11   7   0    0.55    0.59
   7 -18   0    0.05    0.37
  11   7   0   -1.03    0.95
 -18  11   0   -0.20    0.26
 -18  11   0   -0.16    0.46
   7 -18   0   -0.42    0.43
 -11  -7   0   -0.40    0.40
 -11  -7   0   -0.43    0.41
  18 -11   0    0.27    0.28
 -11  -7   0   -0.33    0.40
  -7  18   0   -0.68    0.48
  18 -11   0    0.36    0.50
  -7  18   0    0.08    0.51
  -7  18   0    0.23    0.73
  18 -11   0    0.16    0.30
 -11  -7   0   -0.09    0.42
  -7  18   0   -0.27    0.51
  18 -11   0    0.01    0.48
  18 -11   0   -0.76    0.40
  18 -11   0   -0.05    0.44
 -11  -7   0   -0.03    0.40
 -11  -7   0   -0.28    0.31
 -11  -7   0   -0.32    0.42
  -7  18   0    0.12    0.50
  18 -11   0    0.39    0.52
  -7  18   0   -0.76    0.48
  18 -11   0   -0.07    0.44
 -11  -7   0   -0.30    0.33
  18 -11   0   -0.45    0.43
  12   6   0   44.44    1.87
 -18  12   0   45.68    1.51
 -18  12   0   53.20    1.79
 -18  12   0   48.99    1.86
   6 -18   0   49.53    1.84
   6 -18   0   50.61    1.76
   6 -18   0   50.38    1.79
   6 -18   0   50.50    1.75
  12   6   0   52.75    1.99
  12   6   0   51.26    1.85
  12   6   0   48.70    1.92
 -18  12   0   51.31    1.75
 -18  12   0   53.13    1.90
 -18  12   0   52.70    1.81
 -18  12   0   51.76    1.78
  12   6   0   49.01    1.84
   6 -18   0   50.89    1.77
  12   6   0   49.11    1.76
  12   6   0   50.36    1.86
  18 -12   0   50.10    1.51
  18 -12   0   50.41    1.75
  18 -12   0   48.94    1.74
  -6  18   0   51.81    1.84
  18 -12   0   48.08    1.49
 -12  -6   0   50.33    1.80
  18 -12   0   51.38    1.70
 -12  -6   0   50.76    1.75
 -12  -6   0   48.59    1.77
  -6  18   0   52.81    1.94
  -6  18   0   47.48    1.81
 -12  -6   0   48.19    1.81
  -6  18   0   48.34    1.89
  18 -12   0   50.59    1.89
 -12  -6   0   49.82    1.57
  -6  18   0   51.05    1.79
  18 -12   0   52.52    1.81
 -12  -6   0   47.72    1.73
  18 -12   0   51.85    1.87
 -12  -6   0   48.86    1.78
  -6  18   0   53.73    1.84
 -18  13   0    2.72    0.58
 -18  13   0    2.87    0.59
  13   5   0    2.49    0.66
 -18  13   0    2.98    0.58
   5 -18   0    3.47    0.90
   5 -18   0    2.40    0.51
  13   5   0    1.78    0.47
 -18  13   0    3.30    0.55
   5 -18   0    2.28    0.52
  13   5   0    2.73    0.63
 -18  13   0    2.53    0.53
 -18  13   0    2.53    0.54
  13   5   0    2.37    0.70
   5 -18   0    2.84    0.78
   5 -18   0    1.84    0.54
 -18  13   0    2.22    0.38
  13   5   0    2.63    0.62
  13   5   0    3.31    0.64
   5 -18   0    2.81    0.54
 -13  -5   0    2.80    0.42
 -13  -5   0    2.44    0.84
  18 -13   0    2.42    0.59
  18 -13   0    3.47    0.57
  -5  18   0    4.13    0.86
 -13  -5   0    4.25    0.95
  -5  18   0    2.20    0.57
 -13  -5   0    3.82    0.93
 -13  -5   0    3.35    0.56
  -5  18   0    3.12    0.64
  -5  18   0    0.97    0.56
  18 -13   0    2.47    0.64
  18 -13   0    2.56    0.54
  -5  18   0    2.84    0.62
  18 -13   0    2.09    0.52
  18 -13   0    2.59    0.52
 -13  -5   0    2.56    0.52
  -5  18   0    2.50    0.60
 -13  -5   0    2.26    0.51
 -13  -5   0    2.92    0.60
 -18  14   0    6.35    0.89
  14   4   0    6.39    0.76
   4 -18   0    6.17    0.67
  14   4   0    4.76    0.63
   4 -18   0    8.09    0.92
  14   4   0    8.45    0.90
  14   4   0    6.33    0.78
  14   4   0    6.19    0.77
 -18  14   0    7.41    0.78
   4 -18   0    5.69    0.84
 -18  14   0    8.42    0.98
  14   4   0    7.89    1.01
 -18  14   0    6.76    0.70
   4 -18   0    6.43    0.68
   4 -18   0    6.63    0.75
 -18  14   0    5.34    0.58
   4 -18   0    7.23    1.10
 -18  14   0    9.24    0.93
 -18  14   0    7.86    0.87
  -4  18   0    6.26    0.75
 -14  -4   0    5.71    0.63
 -14  -4   0    9.39    0.93
 -14  -4   0    8.42    0.97
  -4  18   0    7.20    0.98
  18 -14   0    8.40    0.89
 -14  -4   0    7.94    0.95
  -4  18   0    5.05    0.73
  -4  18   0    9.88    1.04
 -14  -4   0    6.97    0.88
 -14  -4   0    6.99    0.64
  18 -14   0    4.82    0.97
  18 -14   0    7.38    0.80
  -4  18   0    5.47    0.71
 -14  -4   0    6.24    0.62
  -4  18   0    9.41    1.13
 -14  -4   0    6.36    0.69
 -14  -4   0    5.98    0.60
 -14  -4   0    7.87    0.89
  18 -14   0    9.09    1.02
 -18  15   0   58.23    2.07
   3 -18   0   53.99    1.94
  15   3   0   56.82    2.06
  15   3   0   53.69    1.95
 -18  15   0   58.49    1.97
 -18  15   0   61.12    1.99
 -18  15   0   57.46    2.34
 -18  15   0   55.57    1.95
   3 -18   0   50.70    2.40
   3 -18   0   57.17    1.96
  15   3   0   52.17    2.06
  15   3   0   53.64    2.28
  15   3   0   56.65    2.03
   3 -18   0   56.85    1.94
  15   3   0   56.20    1.98
   3 -18   0   55.31    1.95
  -3  18   0   54.98    2.06
  -3  18   0   57.44    2.14
 -15  -3   0   58.81    1.98
  18 -15   0   59.84    2.03
 -15  -3   0   50.58    1.88
  -3  18   0   58.89    2.09
  18 -15   0   55.36    1.87
  18 -15   0   59.99    2.15
  -3  18   0   58.38    2.46
 -15  -3   0   57.80    1.96
  18 -15   0   55.37    1.97
  -3  18   0   55.63    1.98
  18 -15   0   57.60    1.94
 -15  -3   0   53.87    1.65
 -15  -3   0   51.50    1.99
 -15  -3   0   56.51    2.07
 -15  -3   0   53.58    1.66
  18 -15   0   58.36    1.98
  -3  18   0   51.96    2.11
 -15  -3   0   60.35    2.20
  16   2   0    0.38    0.63
   2 -18   0    0.80    0.48
 -18  16   0    0.38    0.55
   2 -18   0    0.89    0.52
  16   2   0    0.65    0.57
 -18  16   0    0.69    0.56
   2 -18   0    0.97    0.52
 -18  16   0    0.04    0.49
 -18  16   0    0.39    0.56
   2 -18   0    1.30    0.50
 -18  16   0    0.37    0.54
   2 -18   0    0.74    0.92
  16   2   0    0.70    0.62
  16   2   0    0.49    0.51
   2 -18   0    1.45    0.51
  16   2   0   -0.13    0.52
 -18  16   0    0.81    0.73
  16   2   0    0.92    0.61
  16   2   0   -0.04    0.55
  18 -16   0    0.57    0.46
 -16  -2   0    0.92    0.48
 -16  -2   0    0.81    0.32
 -16  -2   0    0.51    0.50
  18 -16   0    0.34    0.48
  -2  18   0    2.32    0.96
 -16  -2   0    0.52    0.49
  -2  18   0   -0.31    0.59
  18 -16   0    1.31    0.68
  -2  18   0    1.53    0.87
  18 -16   0    0.36    0.52
 -16  -2   0    1.12    0.55
 -16  -2   0    0.91    0.54
  -2  18   0    0.71    0.66
 -16  -2   0    0.10    0.47
 -16  -2   0    0.53    0.55
  18 -16   0    0.39    0.47
  -2  18   0    1.62    0.65
  -2  18   0    1.32    0.66
  18 -16   0    0.57    0.48
 -18  17   0    4.14    0.67
  17   1   0    2.08    0.53
  17   1   0    3.39    0.72
 -18  17   0    3.15    0.64
   1 -18   0    3.23    0.57
   1 -18   0    3.24    0.98
 -18  17   0    2.86    0.59
   1 -18   0    2.82    0.57
 -18  17   0    3.94    0.67
  17   1   0    3.21    0.63
  17   1   0    3.45    0.63
   1 -18   0    5.12    0.70
   1 -18   0    3.72    0.65
  17   1   0    1.57    0.65
 -18  17   0    3.67    0.68
   1 -18   0    2.97    0.58
  17   1   0    3.09    1.01
 -18  17   0    5.66    0.98
  17   1   0    3.35    0.66
 -17  -1   0    2.37    0.60
 -17  -1   0    4.53    0.83
 -17  -1   0    3.51    0.60
 -17  -1   0    3.68    0.63
  18 -17   0    3.24    0.65
  18 -17   0    4.28    0.64
 -17  -1   0    4.04    0.60
  18 -17   0    3.57    0.59
  18 -17   0    3.85    0.64
 -17  -1   0    4.54    0.47
  -1  18   0    2.84    0.67
  -1  18   0    3.45    0.72
  18 -17   0    5.26    0.89
 -17  -1   0    3.43    0.37
  -1  18   0    3.45    0.76
  -1  18   0    3.35    0.69
 -17  -1   0    2.91    0.56
 -17  -1   0    3.53    0.64
  -1  18   0    3.60    0.73
  -1  18   0    2.89    0.67
  18 -17   0    3.49    0.61
 -18  18   0   38.10    1.66
   0 -18   0   38.53    1.65
  18   0   0   40.30    1.79
   0 -18   0   36.89    2.23
  18   0   0   39.61    1.71
   0 -18   0   35.50    1.55
   0 -18   0   38.71    1.60
  18   0   0   36.64    1.75
   0 -18   0   35.91    1.63
  18   0   0   39.14    1.81
  18   0   0   39.44    1.71
  18   0   0   36.67    1.60
 -18  18   0   43.58    2.01
  18   0   0   35.75    1.19
   0 -18   0   38.28    1.71
 -18  18   0   39.41    1.65
 -18  18   0   40.71    1.67
  18   0   0   39.71    1.48
  18   0   0   41.49    1.81
 -18  18   0   40.20    1.68
   0  18   0   40.68    1.77
 -18   0   0   40.96    1.61
   0  18   0   35.31    1.69
 -18   0   0   38.82    1.69
 -18   0   0   39.52    1.65
   0  18   0   38.81    1.73
  18 -18   0   42.18    1.74
  18 -18   0   41.39    1.69
  18 -18   0   39.71    1.60
 -18   0   0   38.54    1.69
   0  18   0   40.34    1.93
  18 -18   0   40.57    1.73
 -18   0   0   38.94    1.61
  18 -18   0   39.06    1.67
   0  18   0   41.02    1.76
  18 -19   0    0.27    0.48
 -19   1   0    0.35    0.52
  18 -19   0    0.66    0.51
  18 -19   0    0.80    0.54
   1  18   0    0.57    0.67
 -19   1   0    0.59    0.52
  18 -19   0    0.42    0.52
   1  18   0    0.21    0.76
  18 -19   0    0.36    0.54
   1  18   0    0.13    0.64
   1  18   0    0.44    0.69
   1  18   0    0.13    0.65
   1  18   0    0.63    0.70
 -19   1   0    0.62    0.53
 -19   1   0    1.22    0.56
 -19   1   0    0.93    0.57
  18 -19   0    1.05    0.54
 -18  19   0    0.95    0.62
  -1 -18   0    1.01    0.52
  19  -1   0    0.39    0.85
  19  -1   0    0.28    0.64
  19  -1   0    0.79    0.66
 -18  19   0    0.75    0.64
  -1 -18   0    1.26    1.05
  19  -1   0    0.79    0.70
  19  -1   0    0.68    0.32
  19  -1   0    0.75    0.61
  -1 -18   0    0.44    0.51
  19  -1   0    0.60    0.67
 -18  19   0    0.26    0.54
  -1 -18   0    0.83    0.54
 -18  19   0    0.05    0.73
  19  -1   0    1.10    0.64
  19  -1   0    0.83    0.49
  -1 -18   0    0.75    0.55
  -1 -18   0    0.85    0.53
 -18  19   0    1.15    0.59
   2  17   0   22.92    1.47
   2  17   0   26.16    2.11
  17 -19   0   24.95    1.39
   2  17   0   27.68    1.47
  17 -19   0   25.48    1.30
 -19   2   0   25.86    1.37
   2  17   0   24.16    1.42
   2  17   0   25.02    1.77
  17 -19   0   24.21    1.39
 -19   2   0   24.02    1.31
  17 -19   0   25.45    1.33
   2  17   0   23.78    1.46
  17 -19   0   23.82    1.85
 -19   2   0   25.80    1.32
 -19   2   0   23.66    1.28
  17 -19   0   24.57    1.34
  19  -2   0   24.94    1.28
  19  -2   0   26.16    1.49
  19  -2   0   25.80    1.79
  19  -2   0   23.28    1.47
  -2 -17   0   23.69    1.34
  -2 -17   0   22.81    1.31
  19  -2   0   24.72    1.40
 -17  19   0   24.47    1.36
  19  -2   0   25.39    1.34
  -2 -17   0   22.98    1.64
  19  -2   0   22.12    0.98
  19  -2   0   24.25    1.04
  -2 -17   0   24.89    1.40
  -2 -17   0   23.63    1.29
 -17  19   0   28.20    1.39
  -2 -17   0   22.55    1.27
 -17  19   0   25.63    1.36
 -17  19   0   25.43    1.48
 -17  19   0   25.87    1.38
 -19   3   0    0.09    0.47
   3  16   0   -0.57    0.59
  16 -19   0   -0.04    0.49
  16 -19   0    0.53    0.50
   3  16   0   -0.05    0.84
  16 -19   0    0.05    0.64
  16 -19   0   -0.23    0.50
 -19   3   0    0.39    0.43
 -19   3   0    0.29    0.51
   3  16   0    0.34    0.63
   3  16   0   -0.19    0.51
  16 -19   0   -0.42    0.47
 -19   3   0    0.30    0.51
 -19   3   0    0.49    0.50
  16 -19   0   -0.32    0.48
   3  16   0   -0.67    0.61
   3  16   0   -0.95    0.55
 -19   3   0   -0.67    0.46
  19  -3   0    0.15    0.56
 -16  19   0   -0.75    0.72
  19  -3   0   -0.12    0.73
 -16  19   0   -0.96    0.55
  -3 -16   0   -0.05    0.55
  -3 -16   0   -0.22    0.47
 -16  19   0   -0.08    0.53
  -3 -16   0    0.54    0.56
  -3 -16   0    0.03    0.50
  19  -3   0   -0.14    0.32
  19  -3   0   -0.79    0.58
  -3 -16   0    0.28    0.45
  -3 -16   0    0.14    0.66
  19  -3   0    0.10    0.52
  19  -3   0    0.03    0.33
  19  -3   0    0.09    0.53
  19  -3   0   -0.44    0.54
  -3 -16   0   -0.37    0.47
 -16  19   0   -0.29    0.56
 -16  19   0    0.11    0.58
 -16  19   0    0.07    0.51
  19  -3   0    0.27    0.53
  -3 -16   0   -0.07    0.53
  -3 -16   0    0.32    0.44
 -19   4   0   -0.11    0.49
 -19   4   0   -0.18    0.50
 -19   4   0    0.76    0.48
   4  15   0   -0.63    0.55
 -19   4   0    0.32    0.43
   4  15   0   -0.37    0.59
  15 -19   0   -0.31    0.45
  15 -19   0   -0.43    0.46
   4  15   0   -1.06    0.55
  15 -19   0   -0.39    0.63
 -19   4   0    0.08    0.49
   4  15   0   -0.39    0.64
 -19   4   0   -0.20    0.46
   4  15   0   -0.52    0.57
   4  15   0   -0.11    0.60
  15 -19   0   -0.06    0.47
  15 -19   0   -0.14    0.46
  15 -19   0   -0.78    0.48
  19  -4   0    0.01    0.67
 -15  19   0   -0.37    0.49
 -15  19   0   -0.43    0.53
  -4 -15   0   -0.13    0.47
 -15  19   0   -0.84    0.77
  19  -4   0   -0.50    0.56
  19  -4   0   -0.71    0.45
  -4 -15   0   -0.28    0.47
  19  -4   0   -0.07    0.65
  -4 -15   0   -0.08    0.45
 -15  19   0   -0.70    0.53
  -4 -15   0    0.04    0.49
  -4 -15   0   -0.40    0.64
  19  -4   0    0.43    0.95
  -4 -15   0   -0.28    0.46
 -15  19   0   -0.43    0.54
  -4 -15   0   -0.02    0.50
  19  -4   0   -0.01    0.32
  -4 -15   0    0.21    0.41
 -15  19   0   -0.53    0.53
  19  -4   0   -0.18    0.55
  19  -4   0    0.22    0.52
  19  -4   0   -0.37    0.50
 -19   5   0   11.35    0.97
 -19   5   0   10.53    0.98
 -19   5   0   11.69    1.06
 -19   5   0    9.94    0.95
   5  14   0    9.95    1.11
   5  14   0    8.13    0.86
  14 -19   0   11.72    0.97
  14 -19   0   14.49    1.57
   5  14   0   10.57    1.24
  14 -19   0   11.42    1.30
  14 -19   0   11.18    1.07
  14 -19   0   10.14    0.97
   5  14   0   13.57    1.49
  14 -19   0   11.27    0.98
 -19   5   0   11.27    1.03
   5  14   0   10.11    1.08
  -5 -14   0   10.15    0.98
 -14  19   0   10.55    1.17
  -5 -14   0   10.58    1.04
 -14  19   0   11.16    1.07
  -5 -14   0   10.63    0.95
  19  -5   0   11.81    1.17
  19  -5   0    9.48    0.79
  -5 -14   0   11.65    1.11
 -14  19   0   10.55    1.02
  19  -5   0   10.38    1.01
  -5 -14   0    9.76    0.97
 -14  19   0   10.68    1.15
  -5 -14   0   11.72    0.77
  19  -5   0   11.15    0.97
  19  -5   0   11.65    1.06
 -14  19   0   11.46    1.09
  19  -5   0   14.87    1.34
 -14  19   0   10.57    0.98
  -5 -14   0   11.28    0.98
  19  -5   0   12.17    1.06
  -5 -14   0   10.65    0.90
  19  -5   0   12.83    0.94
  -5 -14   0   11.58    1.04
  19  -5   0   11.21    0.66
  13 -19   0   -0.74    0.45
   6  13   0   -0.77    0.46
 -19   6   0   -0.28    0.46
 -19   6   0   -0.18    0.46
  13 -19   0   -0.68    0.55
 -19   6   0   -0.17    0.47
  13 -19   0   -0.96    0.51
 -19   6   0   -0.90    0.45
  13 -19   0   -0.57    0.40
  13 -19   0   -0.52    0.42
   6  13   0   -0.81    1.05
 -19   6   0   -0.16    0.42
   6  13   0   -1.61    0.54
 -19   6   0   -0.62    0.44
  13 -19   0   -0.49    0.46
  19  -6   0   -0.72    0.48
 -13  19   0   -1.36    0.89
  -6 -13   0   -0.80    0.43
  -6 -13   0   -0.63    0.45
  19  -6   0   -0.41    0.43
  19  -6   0   -0.32    0.43
  -6 -13   0   -1.19    0.45
  -6 -13   0   -0.27    0.40
  19  -6   0    0.43    0.38
  -6 -13   0   -0.22    0.47
  19  -6   0   -0.98    0.46
 -13  19   0   -0.88    0.83
  -6 -13   0   -0.27    0.49
 -13  19   0   -1.32    0.52
  19  -6   0   -0.33    0.31
  -6 -13   0   -1.16    0.44
  -6 -13   0   -0.03    0.42
 -13  19   0   -0.82    0.49
  -6 -13   0    0.01    0.31
 -13  19   0   -1.17    0.49
  19  -6   0   -1.31    0.49
 -13  19   0   -0.75    0.50
  19  -6   0   -0.66    0.48
  19  -6   0   -0.76    0.56
 -19   7   0   -0.91    0.48
  12 -19   0   -0.67    0.46
   7  12   0   -0.61    0.59
  12 -19   0   -0.68    0.46
  12 -19   0   -0.43    0.45
   7  12   0   -1.03    0.51
 -19   7   0   -0.07    0.45
   7  12   0   -1.34    0.58
   7  12   0   -1.35    0.55
 -19   7   0    0.00    0.48
 -19   7   0    0.08    0.43
  12 -19   0   -0.89    1.06
 -19   7   0   -0.20    0.48
  12 -19   0   -0.13    0.50
 -19   7   0   -0.28    0.45
  12 -19   0    0.15    0.46
   7  12   0   -0.94    0.92
   7  12   0   -0.98    0.51
 -12  19   0   -1.53    0.49
  19  -7   0   -0.47    0.44
  19  -7   0    0.48    0.34
  -7 -12   0   -0.39    0.46
  19  -7   0   -0.36    0.45
 -12  19   0   -0.89    0.55
  -7 -12   0    0.41    0.31
  19  -7   0   -0.12    0.75
  19  -7   0    0.02    0.42
  -7 -12   0   -0.89    0.46
  -7 -12   0   -1.05    0.43
  -7 -12   0   -0.60    0.42
  19  -7   0   -0.22    0.54
  -7 -12   0    0.17    0.41
  -7 -12   0    0.53    0.50
 -12  19   0   -1.44    0.50
  19  -7   0   -0.37    0.51
  19  -7   0   -0.74    0.48
  -7 -12   0   -0.79    0.44
 -12  19   0   -0.81    0.54
 -12  19   0   -1.06    0.51
 -12  19   0   -1.54    0.87
 -19   8   0    1.26    0.62
   8  11   0    0.36    0.63
   8  11   0   -0.46    0.56
 -19   8   0    2.09    0.56
  11 -19   0    0.45    0.50
  11 -19   0    0.80    0.50
  11 -19   0   -0.17    0.48
   8  11   0   -0.66    0.62
   8  11   0   -0.01    0.52
   8  11   0    0.23    0.63
 -19   8   0    0.84    0.50
 -19   8   0    0.84    0.47
  11 -19   0    2.59    0.76
  11 -19   0    0.63    0.52
   8  11   0    0.04    0.64
 -19   8   0    0.56    0.50
  11 -19   0    0.80    0.48
 -19   8   0    0.33    0.48
  19  -8   0    0.74    0.49
 -11  19   0    0.91    0.55
 -11  19   0    0.28    0.58
 -11  19   0   -0.18    0.52
  -8 -11   0    1.14    0.45
  19  -8   0    0.61    0.58
  -8 -11   0    0.46    0.52
  -8 -11   0   -0.07    0.45
  -8 -11   0    1.35    0.70
  -8 -11   0    0.92    0.44
  19  -8   0    1.38    0.37
  19  -8   0    1.07    0.50
  19  -8   0    1.14    0.59
 -11  19   0    0.20    0.60
  -8 -11   0    0.57    0.49
  19  -8   0    1.47    0.74
  19  -8   0    0.61    0.54
 -11  19   0   -0.36    0.60
  19  -8   0    0.91    0.53
 -11  19   0    0.44    0.53
  -8 -11   0   -0.31    0.46
  -8 -11   0    0.70    0.46
   9  10   0   -1.07    0.56
 -19   9   0   -0.36    0.45
  10 -19   0   -0.13    0.46
 -19   9   0   -0.61    0.41
  10 -19   0   -1.43    0.43
  10 -19   0   -1.00    0.45
 -19   9   0   -1.27    0.43
 -19   9   0    0.09    0.47
  10 -19   0   -0.35    0.44
 -19   9   0   -1.56    0.86
 -19   9   0   -1.57    0.81
  10 -19   0   -2.04    0.75
   9  10   0   -1.70    0.57
   9  10   0   -0.71    0.51
  10 -19   0   -0.98    0.44
  -9 -10   0   -1.13    0.44
  -9 -10   0   -0.45    0.43
  -9 -10   0   -0.77    0.43
  -9 -10   0   -0.86    0.42
 -10  19   0   -1.32    0.51
 -10  19   0   -0.87    0.50
  19  -9   0   -1.28    0.58
  -9 -10   0   -0.40    0.37
  19  -9   0   -0.91    0.48
  -9 -10   0   -2.17    0.83
 -10  19   0   -2.02    0.98
  19  -9   0   -1.17    0.41
  19  -9   0   -0.46    0.49
  19  -9   0   -1.26    0.62
  19  -9   0   -0.65    0.45
 -10  19   0   -0.99    0.51
  19  -9   0    0.10    0.34
  19  -9   0   -1.23    0.43
  -9 -10   0   -0.41    0.46
   9 -19   0   -0.32    0.46
 -19  10   0   -0.64    0.45
  10   9   0   -1.27    0.58
  10   9   0   -2.10    0.98
   9 -19   0   -0.74    0.47
   9 -19   0   -0.58    0.47
 -19  10   0    0.07    0.42
  10   9   0   -1.84    0.97
 -19  10   0    0.22    0.45
   9 -19   0   -0.52    0.41
   9 -19   0   -0.34    0.43
 -19  10   0   -0.43    0.76
  10   9   0   -0.50    0.56
 -19  10   0   -0.75    0.45
  10   9   0   -0.76    0.51
  10   9   0   -1.33    0.54
 -10  -9   0   -0.51    0.47
  -9  19   0   -0.11    0.54
 -10  -9   0   -0.57    0.43
  19 -10   0   -1.24    0.68
  19 -10   0   -0.04    0.27
  -9  19   0   -0.49    0.51
 -10  -9   0    0.53    0.57
  19 -10   0   -0.09    0.51
  19 -10   0   -0.82    0.60
  19 -10   0   -0.93    0.44
 -10  -9   0   -0.77    0.35
 -10  -9   0   -0.21    0.35
 -10  -9   0   -0.68    0.41
 -10  -9   0   -0.52    0.44
  19 -10   0   -0.05    0.35
 -10  -9   0   -0.24    0.47
  19 -10   0    0.05    0.26
  -9  19   0   -0.76    0.54
  19 -10   0    0.49    0.51
  -9  19   0    0.05    0.55
  -9  19   0   -1.50    0.50
  19 -10   0   -0.67    0.47
  19 -10   0   -0.70    0.43
 -19  11   0   15.88    1.07
 -19  11   0   18.31    1.05
   8 -19   0   16.98    1.06
  11   8   0   16.25    1.16
   8 -19   0   13.74    1.13
   8 -19   0   17.75    1.32
  11   8   0   15.67    1.24
 -19  11   0   15.68    0.68
   8 -19   0   14.18    1.05
  11   8   0   16.13    1.24
   8 -19   0   16.20    1.08
  11   8   0   15.19    1.08
  11   8   0   15.33    1.35
 -19  11   0   14.62    1.58
  11   8   0   16.67    1.60
  19 -11   0   15.55    1.20
 -11  -8   0   17.30    1.10
  19 -11   0   16.50    0.71
 -11  -8   0   15.94    1.17
 -11  -8   0   17.04    0.87
  19 -11   0   15.07    1.02
  19 -11   0   18.04    1.12
  19 -11   0   18.97    1.12
 -11  -8   0   14.32    1.10
  -8  19   0   15.76    1.13
  -8  19   0   14.80    1.22
  19 -11   0   17.63    1.13
 -11  -8   0   17.98    1.09
  -8  19   0   19.71    1.61
 -11  -8   0   17.66    1.07
  19 -11   0   17.49    0.70
 -11  -8   0   16.22    1.16
  19 -11   0   17.33    1.19
 -11  -8   0   15.02    1.04
  19 -11   0   16.72    1.08
  -8  19   0   14.31    1.10
  -8  19   0   15.19    1.17
  -8  19   0   17.30    1.15
  12   7   0    0.32    0.58
 -19  12   0    0.32    0.49
   7 -19   0   -0.76    0.45
 -19  12   0   -0.29    0.48
 -19  12   0    0.26    0.45
 -19  12   0   -0.21    0.53
 -19  12   0   -0.59    0.55
  12   7   0   -1.11    0.86
 -19  12   0   -0.28    0.49
   7 -19   0   -0.63    0.47
  12   7   0   -0.70    0.59
  12   7   0   -1.24    0.49
 -19  12   0    0.26    0.29
   7 -19   0   -0.20    0.45
   7 -19   0    0.06    0.51
  12   7   0    0.36    0.70
   7 -19   0   -0.61    0.45
  12   7   0   -0.28    0.48
 -12  -7   0   -0.70    0.38
  -7  19   0   -0.44    0.52
  19 -12   0   -0.05    0.45
  19 -12   0   -0.99    0.43
  19 -12   0    0.21    0.29
 -12  -7   0   -0.56    0.44
  -7  19   0   -1.44    0.63
 -12  -7   0    0.31    0.48
  19 -12   0    0.73    0.52
 -12  -7   0   -0.44    0.63
  19 -12   0   -0.26    0.49
  19 -12   0   -0.48    0.49
 -12  -7   0    0.13    0.74
 -12  -7   0    0.23    0.36
  19 -12   0    0.29    0.32
 -12  -7   0   -0.32    0.44
  -7  19   0   -0.31    0.58
  -7  19   0   -0.84    0.55
  19 -12   0   -1.89    0.76
  19 -12   0   -0.53    0.51
 -12  -7   0    0.39    0.52
  -7  19   0   -0.76    0.53
  13   6   0    2.68    1.13
   6 -19   0    1.58    0.56
 -19  13   0    3.76    1.05
  13   6   0    1.66    0.70
  13   6   0    2.46    0.89
  13   6   0    1.38    0.63
 -19  13   0    1.54    0.36
  13   6   0    1.19    0.56
 -19  13   0    2.45    0.59
 -19  13   0    2.19    0.57
   6 -19   0    1.76    0.58
  13   6   0    3.16    0.70
 -19  13   0    2.80    0.55
   6 -19   0    1.60    0.51
   6 -19   0    1.71    0.53
  13   6   0    2.68    0.75
 -19  13   0    2.50    0.58
 -19  13   0    1.90    0.56
   6 -19   0    3.21    0.56
 -13  -6   0    2.15    0.54
 -13  -6   0    1.83    0.42
 -13  -6   0    1.57    0.52
  -6  19   0    1.34    0.62
  19 -13   0    2.48    0.42
  19 -13   0    1.49    0.64
  -6  19   0    1.39    0.64
 -13  -6   0    2.18    0.98
  19 -13   0    2.84    0.58
 -13  -6   0    1.92    0.58
 -13  -6   0    2.15    0.53
  19 -13   0    2.78    0.58
  19 -13   0    3.33    0.59
 -13  -6   0    2.45    0.73
  -6  19   0    1.47    0.62
  19 -13   0    2.60    0.39
  -6  19   0    3.05    0.64
  19 -13   0    1.45    0.49
  14   5   0   74.58    2.55
  14   5   0   68.88    2.47
 -19  14   0   75.16    2.45
  14   5   0   72.12    2.40
  14   5   0   71.70    2.39
   5 -19   0   67.12    2.40
  14   5   0   71.91    2.42
 -19  14   0   73.61    2.31
   5 -19   0   69.94    2.29
 -19  14   0   74.41    2.35
 -19  14   0   70.89    2.34
 -19  14   0   73.44    2.35
  14   5   0   71.39    2.31
  14   5   0   72.31    2.47
   5 -19   0   71.66    2.33
   5 -19   0   70.28    2.43
   5 -19   0   72.20    2.31
 -14  -5   0   66.47    2.05
  -5  19   0   69.91    2.36
 -14  -5   0   63.55    2.32
  -5  19   0   73.97    2.38
  19 -14   0   69.20    2.22
 -14  -5   0   71.41    2.32
 -14  -5   0   71.74    2.32
 -14  -5   0   70.76    2.29
  19 -14   0   72.76    2.29
  19 -14   0   71.25    2.28
 -14  -5   0   65.82    2.04
  -5  19   0   81.48    2.62
 -14  -5   0   68.36    2.29
  -5  19   0   77.37    2.43
  19 -14   0   74.26    2.34
 -14  -5   0   66.83    2.05
  -5  19   0   67.02    2.42
 -14  -5   0   72.35    2.31
 -19  15   0    8.26    0.92
 -19  15   0   10.34    1.01
 -19  15   0    7.08    0.74
   4 -19   0    8.44    0.93
   4 -19   0    7.52    0.74
   4 -19   0    8.21    1.00
  15   4   0    5.35    0.68
  15   4   0    7.15    0.77
  15   4   0    6.08    0.79
  15   4   0    8.06    1.03
 -19  15   0   10.54    1.04
 -19  15   0    6.65    0.63
 -19  15   0    9.55    1.14
 -19  15   0    8.71    1.01
   4 -19   0    8.67    0.98
  15   4   0    5.04    0.77
  15   4   0    9.86    1.09
 -15  -4   0    6.26    0.70
 -15  -4   0    8.17    0.83
  19 -15   0    9.14    0.92
 -15  -4   0    8.66    0.94
  19 -15   0    7.79    0.85
  -4  19   0    6.46    0.74
  19 -15   0   11.53    1.36
  -4  19   0    7.01    0.83
  -4  19   0    7.37    0.80
  -4  19   0    9.55    1.13
  19 -15   0    9.58    1.00
 -15  -4   0    8.75    0.94
 -15  -4   0    6.51    0.62
  19 -15   0    8.60    0.91
 -15  -4   0    7.20    0.62
  19 -15   0    8.40    0.89
 -15  -4   0    7.06    0.79
 -15  -4   0    7.65    0.64
  -4  19   0    7.23    0.81
 -15  -4   0    9.56    0.99
 -15  -4   0    7.89    0.88
  16   3   0    4.20    0.72
 -19  16   0    2.76    0.64
 -19  16   0    3.08    0.60
  16   3   0    2.57    0.66
 -19  16   0    2.82    0.63
   3 -19   0    3.01    0.58
  16   3   0    2.70    0.62
  16   3   0    1.87    0.63
 -19  16   0    3.19    0.70
 -19  16   0    3.18    0.66
  16   3   0    2.09    0.69
   3 -19   0    3.24    0.61
  16   3   0    2.73    0.68
   3 -19   0    5.38    0.87
   3 -19   0    2.70    0.57
   3 -19   0    3.82    0.69
   3 -19   0    3.85    0.66
 -19  16   0    2.44    0.44
  19 -16   0    4.50    0.70
  19 -16   0    2.68    0.60
  -3  19   0    2.26    0.68
 -16  -3   0    4.68    0.86
  -3  19   0    1.87    0.67
  19 -16   0    2.73    0.58
  -3  19   0    2.91    0.66
  19 -16   0    4.34    0.64
 -16  -3   0    2.93    0.61
 -16  -3   0    3.50    0.65
 -16  -3   0    3.20    0.41
  -3  19   0    3.23    0.75
 -16  -3   0    3.14    0.58
  19 -16   0    3.09    0.55
 -16  -3   0    3.91    0.45
  -3  19   0    3.15    0.71
 -16  -3   0    4.23    0.63
 -16  -3   0    2.46    0.59
  19 -16   0    2.95    0.59
  -3  19   0    2.27    0.64
 -16  -3   0    2.47    0.64
 -19  17   0   15.99    1.02
   2 -19   0   19.04    1.17
  17   2   0   19.29    1.37
 -19  17   0   18.46    1.24
  17   2   0   17.43    1.38
   2 -19   0   16.78    1.55
   2 -19   0   20.36    1.19
  17   2   0   19.62    1.31
 -19  17   0   23.77    1.70
 -19  17   0   20.86    1.31
  17   2   0   18.99    1.35
  17   2   0   19.24    1.24
 -19  17   0   19.97    1.34
   2 -19   0   19.22    1.18
  17   2   0   21.06    1.17
 -19  17   0   20.96    1.28
   2 -19   0   18.06    1.29
   2 -19   0   19.12    1.22
 -19  17   0   19.70    1.27
 -17  -2   0   19.21    1.18
  19 -17   0   18.00    1.09
  -2  19   0   18.34    1.34
 -17  -2   0   18.05    0.78
  19 -17   0   16.94    1.24
 -17  -2   0   20.37    1.22
  -2  19   0   21.49    1.64
 -17  -2   0   20.75    1.20
  -2  19   0   15.87    1.36
  19 -17   0   21.26    1.26
  19 -17   0   18.71    1.28
  -2  19   0   17.19    1.56
  -2  19   0   17.43    1.27
 -17  -2   0   18.47    1.25
  -2  19   0   19.91    1.35
  19 -17   0   19.93    1.19
  19 -17   0   18.30    1.17
 -17  -2   0   18.98    1.19
 -17  -2   0   16.88    1.47
  18   1   0    2.25    0.74
 -19  18   0    4.03    1.47
   1 -19   0    1.79    0.56
 -19  18   0    2.55    0.61
   1 -19   0    2.35    0.61
  18   1   0    1.77    0.69
 -19  18   0    1.93    0.64
  18   1   0    2.65    0.76
 -19  18   0    1.54    0.65
   1 -19   0    1.68    0.52
  18   1   0    1.22    0.67
  18   1   0    2.38    0.67
   1 -19   0    2.06    0.55
   1 -19   0    2.29    1.13
 -19  18   0    3.56    1.19
  18   1   0    2.65    0.63
   1 -19   0    2.11    0.62
  19 -18   0    2.27    0.62
 -18  -1   0    2.07    0.58
 -18  -1   0    2.33    0.34
 -18  -1   0    2.19    0.63
  -1  19   0    3.06    0.73
  19 -18   0    1.41    0.61
  -1  19   0    2.24    0.78
 -18  -1   0    3.76    0.65
  -1  19   0    2.11    0.75
  19 -18   0    2.90    1.04
  -1  19   0    1.85    0.74
  19 -18   0    3.87    0.65
 -18  -1   0    2.01    0.60
  19 -18   0    2.17    0.57
  -1  19   0    2.67    0.80
 -18  -1   0    1.82    0.57
 -18  -1   0    2.43    0.59
 -18  -1   0    2.54    0.61
  19 -18   0    2.13    0.59
  -1  19   0    2.48    0.73
 -19  19   0    2.85    0.74
   0 -19   0    1.95    0.60
 -19  19   0    1.61    0.64
   0 -19   0    2.04    0.55
  19   0   0    3.02    0.96
   0 -19   0    2.03    0.56
   0 -19   0    2.07    0.63
  19   0   0    1.79    0.65
  19   0   0    2.35    0.58
 -19  19   0    2.46    0.68
  19   0   0    2.66    0.75
 -19  19   0    2.27    0.66
   0 -19   0    3.26    1.01
  19   0   0    1.73    0.71
  19   0   0    1.79    0.63
 -19  19   0    2.37    0.66
 -19  19   0    1.17    0.59
  19   0   0    2.12    0.62
   0 -19   0    2.52    0.60
  19 -19   0    2.76    0.60
   0  19   0    1.58    0.74
  19 -19   0    2.22    0.59
 -19   0   0    2.31    0.60
 -19   0   0    2.69    0.64
 -19   0   0    2.51    0.58
   0  19   0    1.53    0.68
  19 -19   0    2.58    0.61
  19 -19   0    3.13    0.62
   0  19   0    2.19    0.76
   0  19   0    1.58    0.78
  19 -19   0    2.12    1.03
 -19   0   0    1.60    0.57
   0  19   0    1.85    0.96
   0  19   0    1.17    0.69
 -19   0   0    2.53    0.62
   1  19   0    5.75    0.94
 -20   1   0    4.97    0.72
  19 -20   0    7.92    0.85
 -20   1   0    5.38    0.73
   1  19   0    4.95    0.84
 -20   1   0    5.89    0.76
   1  19   0    4.00    0.78
 -20   1   0    5.84    0.78
  19 -20   0    5.73    0.79
  19 -20   0    4.46    0.65
  19 -20   0    5.70    0.80
  19 -20   0    5.63    0.88
   1  19   0    3.92    0.85
 -20   1   0    4.96    0.73
   1  19   0    4.93    0.87
  19 -20   0    6.55    0.75
   1  19   0    3.87    0.84
  20  -1   0    4.29    0.81
  -1 -19   0    4.92    1.11
 -19  20   0    5.43    0.76
  -1 -19   0    3.72    0.61
  -1 -19   0    5.01    0.74
 -19  20   0    8.43    1.48
  -1 -19   0    3.84    0.67
  20  -1   0    6.38    0.75
  20  -1   0    4.96    0.87
 -19  20   0    5.24    0.83
  -1 -19   0    5.52    0.76
  20  -1   0    6.35    1.04
  20  -1   0    5.43    0.79
 -19  20   0    5.03    0.77
  20  -1   0    4.94    0.86
  -1 -19   0    5.38    1.00
 -19  20   0    4.93    0.74
 -19  20   0    5.43    0.78
  20  -1   0    5.68    0.54
  20  -1   0    5.54    0.74
  20  -1   0    4.95    0.82
  18 -20   0    0.06    0.52
  18 -20   0    0.62    0.54
  18 -20   0   -0.04    0.50
 -20   2   0    0.08    0.55
 -20   2   0    0.66    0.52
 -20   2   0    0.13    0.55
   2  18   0   -0.54    0.71
   2  18   0   -0.09    0.67
  18 -20   0    0.75    1.09
   2  18   0   -0.20    0.66
 -20   2   0    1.26    0.59
  18 -20   0    0.21    0.54
   2  18   0    0.29    0.69
  18 -20   0    0.42    0.52
   2  18   0   -0.67    0.85
 -20   2   0    0.74    0.53
   2  18   0   -0.36    0.64
 -20   2   0    0.97    0.76
  -2 -18   0    0.36    0.49
 -18  20   0   -0.37    0.61
  20  -2   0    0.29    0.33
  -2 -18   0    0.49    0.54
  20  -2   0    0.10    0.59
  -2 -18   0   -0.10    0.54
 -18  20   0    0.23    0.53
  20  -2   0    0.37    0.63
  -2 -18   0    0.12    0.51
  20  -2   0    0.23    0.62
 -18  20   0    0.39    0.61
  20  -2   0   -0.16    0.58
 -18  20   0    0.06    0.54
 -18  20   0    0.59    0.64
  -2 -18   0    0.17    0.54
  20  -2   0   -0.09    0.60
  20  -2   0   -0.70    0.62
  20  -2   0    0.03    0.63
  -2 -18   0    0.41    0.61
  -2 -18   0   -0.02    0.54
 -18  20   0    0.72    0.63
   3  17   0    0.94    0.74
   3  17   0    0.03    0.66
  17 -20   0   -0.08    0.52
  17 -20   0   -0.24    0.46
 -20   3   0    0.26    0.55
   3  17   0    0.05    0.67
  17 -20   0    0.37    0.53
  17 -20   0    0.59    0.61
 -20   3   0    0.13    0.53
 -20   3   0    1.11    0.54
   3  17   0    0.16    0.67
 -20   3   0    0.47    0.52
  17 -20   0    0.09    0.50
 -20   3   0   -0.13    0.47
  17 -20   0    0.00    0.51
 -20   3   0    0.93    0.56
   3  17   0   -0.03    0.88
  20  -3   0    0.17    0.33
  -3 -17   0   -0.19    0.50
  -3 -17   0    0.94    0.59
  -3 -17   0    0.27    0.56
 -17  20   0    0.56    0.77
 -17  20   0   -0.30    0.59
 -17  20   0    0.38    0.62
  20  -3   0    0.40    0.59
  -3 -17   0    0.39    1.04
  20  -3   0   -0.31    0.57
  20  -3   0   -0.09    0.64
  -3 -17   0    0.35    0.55
  20  -3   0    0.10    0.57
  -3 -17   0    0.50    0.53
  20  -3   0    0.71    0.60
  20  -3   0    0.35    0.60
  -3 -17   0    0.22    0.51
  -3 -17   0    0.55    0.46
 -17  20   0   -0.37    0.54
 -17  20   0    0.08    1.15
  -3 -17   0    0.86    0.49
 -17  20   0    1.29    0.62
  20  -3   0   -0.10    1.01
  16 -20   0    4.03    0.66
   4  16   0    4.51    0.77
 -20   4   0    4.06    0.65
 -20   4   0    5.02    0.75
 -20   4   0    3.20    0.62
  16 -20   0    4.33    0.69
 -20   4   0    4.74    0.69
   4  16   0    3.51    0.78
 -20   4   0    3.20    0.67
  16 -20   0    5.23    0.70
  16 -20   0    3.69    0.64
   4  16   0    3.75    1.06
  16 -20   0    3.27    0.59
   4  16   0    3.47    1.23
   4  16   0    2.86    0.71
 -20   4   0    4.23    0.71
   4  16   0    2.93    0.75
  16 -20   0    4.65    0.72
 -16  20   0    3.28    0.68
  20  -4   0    3.50    0.69
 -16  20   0    2.47    0.69
  20  -4   0    3.25    0.69
 -16  20   0    3.55    0.74
  20  -4   0    2.77    1.05
  -4 -16   0    3.21    0.66
  20  -4   0    4.16    0.53
  -4 -16   0    4.45    0.70
  20  -4   0    4.79    0.87
  -4 -16   0    4.62    0.58
  -4 -16   0    3.66    0.67
  20  -4   0    4.73    0.48
  20  -4   0    3.56    0.73
  -4 -16   0    4.21    0.66
  -4 -16   0    4.37    0.65
  -4 -16   0    3.33    0.62
  -4 -16   0    3.12    0.62
  20  -4   0    5.36    0.92
 -16  20   0    2.74    0.69
  -4 -16   0    2.23    0.54
 -16  20   0    3.74    0.78
  20  -4   0    5.09    0.73
   5  15   0    0.76    0.66
 -20   5   0    0.94    0.57
 -20   5   0    0.77    0.52
  15 -20   0    0.33    0.55
  15 -20   0    0.45    0.51
   5  15   0    0.48    0.68
  15 -20   0    0.64    0.54
   5  15   0   -0.45    0.57
  15 -20   0    1.52    0.76
  15 -20   0    0.69    0.89
   5  15   0   -0.18    0.62
  15 -20   0    0.25    0.53
 -20   5   0    0.96    0.54
 -20   5   0    0.76    0.53
 -20   5   0    1.89    0.61
   5  15   0    0.34    0.63
   5  15   0   -0.52    0.75
  20  -5   0    0.82    0.41
  -5 -15   0    0.77    0.92
 -15  20   0    0.72    0.56
  -5 -15   0    0.29    0.93
  -5 -15   0    0.37    0.50
  20  -5   0    0.17    0.63
  -5 -15   0    0.72    0.54
  -5 -15   0    0.72    0.54
  20  -5   0    0.93    0.61
 -15  20   0    1.18    0.61
 -15  20   0    0.04    0.59
  20  -5   0    1.17    0.37
 -15  20   0    0.02    0.59
 -15  20   0    0.12    0.60
  -5 -15   0    0.81    0.54
  20  -5   0    0.96    0.56
  20  -5   0    0.27    0.54
  -5 -15   0    0.73    0.40
  20  -5   0    0.50    0.85
  20  -5   0    0.74    0.80
  20  -5   0    1.20    0.59
  -5 -15   0    0.83    0.53
 -20   6   0    3.51    0.61
  14 -20   0    3.44    0.73
 -20   6   0    4.27    0.70
   6  14   0    2.66    0.71
   6  14   0    2.40    0.68
   6  14   0    2.00    0.67
  14 -20   0    4.87    1.08
  14 -20   0    2.76    0.60
 -20   6   0    2.61    0.58
 -20   6   0    4.02    0.65
   6  14   0    3.24    0.78
   6  14   0    2.28    0.64
  14 -20   0    4.28    0.66
  14 -20   0    3.81    0.59
 -20   6   0    4.44    0.71
  14 -20   0    2.94    0.55
   6  14   0    2.13    0.70
 -20   6   0    3.07    0.62
 -14  20   0    1.96    0.62
  -6 -14   0    2.12    0.59
 -14  20   0    3.01    0.75
  20  -6   0    1.84    0.65
  20  -6   0    3.80    0.62
  20  -6   0    2.81    0.60
  -6 -14   0    3.65    0.97
  -6 -14   0    2.95    0.53
  20  -6   0    2.27    0.61
  20  -6   0    3.96    0.46
  -6 -14   0    2.45    0.58
  20  -6   0    3.63    0.70
 -14  20   0    1.81    0.64
  20  -6   0    4.24    0.66
  -6 -14   0    2.62    0.57
  20  -6   0    2.62    0.66
 -14  20   0    4.19    0.68
  -6 -14   0    3.35    0.89
  -6 -14   0    3.62    0.61
  -6 -14   0    3.60    0.68
 -14  20   0    2.24    0.65
 -14  20   0    2.29    0.62
  13 -20   0    3.04    0.60
   7  13   0    2.42    0.69
 -20   7   0    4.05    0.63
 -20   7   0    3.66    0.65
   7  13   0    2.95    0.70
   7  13   0    3.58    0.73
  13 -20   0    3.70    0.62
 -20   7   0    4.06    0.62
  13 -20   0    3.84    0.60
   7  13   0    4.13    1.21
 -20   7   0    3.14    0.58
  13 -20   0    4.22    0.65
  13 -20   0    2.97    0.64
 -20   7   0    5.54    1.10
 -20   7   0    3.91    0.66
   7  13   0    2.92    0.72
  13 -20   0    3.03    0.61
  -7 -13   0    3.13    0.60
  -7 -13   0    3.53    0.62
  20  -7   0    5.68    1.07
  -7 -13   0    4.08    0.58
  20  -7   0    2.80    0.58
  -7 -13   0    1.87    0.54
  -7 -13   0    3.01    0.60
  -7 -13   0    2.74    0.58
 -13  20   0    2.87    0.61
  20  -7   0    2.78    0.61
  20  -7   0    3.32    0.64
 -13  20   0    2.44    0.63
 -13  20   0    3.10    0.69
 -13  20   0    2.93    0.68
  -7 -13   0    3.69    0.41
  20  -7   0    4.02    0.45
  20  -7   0    3.40    0.69
 -13  20   0    5.24    1.12
  -7 -13   0    1.85    0.57
  20  -7   0    3.14    0.60
  -7 -13   0    3.59    0.61
  20  -7   0    3.92    0.71
 -13  20   0    3.49    0.67
 -20   8   0    0.07    0.51
 -20   8   0    0.08    0.60
   8  12   0   -0.51    0.59
  12 -20   0   -0.42    0.47
 -20   8   0    0.10    0.46
   8  12   0   -1.23    0.54
 -20   8   0   -0.69    0.49
 -20   8   0   -0.77    0.46
  12 -20   0   -0.55    0.47
  12 -20   0   -0.82    0.48
  12 -20   0   -0.62    0.45
   8  12   0   -1.40    0.88
   8  12   0   -0.80    0.62
  12 -20   0   -0.59    0.49
 -20   8   0   -0.71    0.50
   8  12   0   -0.74    0.52
   8  12   0   -1.12    0.53
  12 -20   0   -1.18    0.66
  -8 -12   0   -0.69    0.46
 -12  20   0   -0.38    0.55
  20  -8   0   -0.80    0.65
  20  -8   0   -0.98    0.54
  -8 -12   0   -0.49    0.59
  -8 -12   0   -0.35    0.47
  20  -8   0   -0.36    0.32
 -12  20   0   -1.15    0.55
  20  -8   0   -0.46    0.47
 -12  20   0   -0.65    0.57
 -12  20   0   -0.93    0.51
 -12  20   0   -1.12    0.54
  -8 -12   0    0.11    0.42
  -8 -12   0   -0.43    0.43
  20  -8   0   -0.23    0.45
  -8 -12   0    0.07    0.28
  20  -8   0   -0.70    0.48
  20  -8   0   -0.56    0.52
  20  -8   0   -0.26    0.46
  -8 -12   0   -0.82    0.48
  -8 -12   0   -0.70    0.46
  -8 -12   0   -0.67    0.45
 -12  20   0   -0.04    0.60
   9  11   0   -1.03    0.65
   9  11   0   -0.90    0.56
  11 -20   0   -0.89    0.47
  11 -20   0   -0.40    0.47
   9  11   0   -1.13    0.56
 -20   9   0   -1.24    0.48
   9  11   0   -1.00    0.59
 -20   9   0    0.20    0.46
   9  11   0   -0.90    0.53
 -20   9   0    0.11    0.49
  11 -20   0   -0.03    0.59
 -20   9   0   -0.75    0.59
  11 -20   0   -0.70    0.54
  11 -20   0   -0.79    0.48
  11 -20   0   -0.49    0.44
 -20   9   0   -0.78    0.46
 -11  20   0   -0.70    0.54
  20  -9   0   -0.91    0.47
  -9 -11   0   -0.68    0.47
  20  -9   0   -0.85    0.48
  -9 -11   0    0.01    0.68
 -11  20   0   -1.44    0.50
  20  -9   0   -0.51    0.50
  -9 -11   0   -0.97    0.62
  -9 -11   0   -0.61    0.45
  -9 -11   0   -0.84    0.45
 -11  20   0   -0.88    0.59
 -11  20   0   -0.94    0.56
  -9 -11   0   -0.59    0.45
  20  -9   0   -0.17    0.33
  20  -9   0   -0.42    0.54
 -11  20   0   -0.35    0.83
  -9 -11   0   -0.84    0.50
  20  -9   0   -0.93    0.56
  -9 -11   0   -0.02    0.43
  20  -9   0   -0.60    0.47
 -11  20   0   -0.27    0.54
  20  -9   0   -0.42    0.42
  10  10   0    4.46    0.96
  10 -20   0    5.39    0.73
 -20  10   0    5.09    0.65
 -20  10   0    5.63    0.70
  10  10   0    4.61    0.74
  10  10   0    3.90    0.74
 -20  10   0    5.51    0.68
  10  10   0    4.57    0.85
  10 -20   0    3.67    0.64
 -20  10   0    6.07    0.71
  10 -20   0    6.62    0.86
  10  10   0    3.98    0.70
  10 -20   0    4.34    0.64
 -10  20   0    6.18    1.05
 -10 -10   0    4.16    0.60
 -10 -10   0    5.39    0.58
  20 -10   0    5.44    0.66
 -10  20   0    3.69    0.69
  20 -10   0    3.12    0.61
 -10  20   0    3.82    0.73
 -10  20   0    2.67    0.63
 -10  20   0    4.03    0.69
  20 -10   0    3.74    0.68
 -10  20   0    3.61    0.70
 -10 -10   0    3.36    0.59
 -10 -10   0    4.40    0.62
  20 -10   0    4.53    0.68
  20 -10   0    6.06    0.54
  20 -10   0    4.85    0.65
 -10 -10   0    5.70    0.89
 -10 -10   0    6.03    0.78
  20 -10   0    4.39    0.66
 -10 -10   0    4.33    0.64
  20 -10   0    5.24    0.71
 -10 -10   0    4.59    0.65
 -20  11   0    0.17    0.48
   9 -20   0   -0.57    0.59
  11   9   0   -0.27    0.58
  11   9   0   -1.47    0.50
 -20  11   0   -0.66    0.50
 -20  11   0    0.31    0.46
  11   9   0   -0.95    0.74
 -20  11   0   -1.16    0.49
   9 -20   0   -0.50    0.50
  11   9   0   -0.21    0.60
 -20  11   0   -0.96    0.47
  11   9   0   -0.79    0.56
   9 -20   0   -0.20    0.47
  11   9   0   -1.10    0.63
   9 -20   0   -0.54    0.50
  -9  20   0    0.59    0.63
  20 -11   0   -0.09    0.38
  20 -11   0    0.24    0.29
 -11  -9   0   -0.60    0.39
  -9  20   0   -0.88    0.55
 -11  -9   0   -0.59    0.45
 -11  -9   0   -0.30    0.47
  -9  20   0   -1.08    0.56
 -11  -9   0    0.35    0.48
  20 -11   0   -0.50    0.49
  -9  20   0   -0.08    0.55
  20 -11   0   -0.10    0.52
  20 -11   0   -1.23    0.86
  20 -11   0   -0.77    0.49
  -9  20   0   -0.34    0.60
  -9  20   0   -0.66    0.58
 -11  -9   0   -0.53    0.45
 -11  -9   0   -0.33    0.52
  20 -11   0   -0.58    0.50
 -11  -9   0   -0.55    0.62
  20 -11   0   -0.92    0.48
  20 -11   0   -0.06    0.27
  20 -11   0   -0.37    0.49
 -11  -9   0   -0.31    0.46
  12   8   0   -0.91    0.54
   8 -20   0   -0.63    0.49
   8 -20   0   -0.13    0.50
 -20  12   0   -0.14    0.45
  12   8   0   -0.51    0.59
  12   8   0   -1.39    0.64
   8 -20   0   -0.51    0.44
  12   8   0   -0.99    0.52
  12   8   0   -0.50    0.57
   8 -20   0   -0.31    0.52
 -20  12   0   -0.20    0.51
 -20  12   0   -0.18    0.25
 -20  12   0   -0.36    0.50
  12   8   0   -0.17    0.73
   8 -20   0   -0.62    0.44
  12   8   0   -0.35    0.58
   8 -20   0    0.56    0.78
 -20  12   0   -0.42    0.54
 -20  12   0   -0.26    0.48
 -12  -8   0    0.01    0.48
  20 -12   0   -0.28    0.28
 -12  -8   0   -1.16    0.44
 -12  -8   0   -0.39    0.57
  -8  20   0   -0.60    0.55
 -12  -8   0   -0.22    0.52
  20 -12   0   -0.50    0.30
  -8  20   0   -0.27    0.61
  20 -12   0   -0.68    0.48
 -12  -8   0   -0.21    0.47
  20 -12   0   -0.33    0.52
  20 -12   0   -1.20    0.87
  -8  20   0   -1.13    0.53
  -8  20   0   -0.76    0.60
  20 -12   0   -0.68    0.49
  -8  20   0   -1.43    0.56
  20 -12   0   -0.38    0.48
 -12  -8   0    0.04    0.38
  20 -12   0   -0.74    0.47
 -12  -8   0    0.02    0.51
 -12  -8   0    0.00    0.46
  -8  20   0   -0.96    0.54
  20 -12   0   -0.38    0.51
   7 -20   0   20.95    1.19
  13   7   0   21.30    1.43
   7 -20   0   19.81    1.35
  13   7   0   19.77    1.27
 -20  13   0   21.02    1.24
   7 -20   0   20.88    1.18
 -20  13   0   20.96    1.33
  13   7   0   19.61    1.30
 -20  13   0   20.10    1.21
  13   7   0   22.30    1.33
 -20  13   0   20.42    1.23
   7 -20   0   19.98    1.18
   7 -20   0   20.31    1.30
 -20  13   0   18.54    0.80
 -20  13   0   20.70    1.19
 -20  13   0   19.73    1.86
  -7  20   0   18.95    1.29
  -7  20   0   19.51    1.26
  -7  20   0   20.68    1.29
  20 -13   0   20.03    0.84
 -13  -7   0   18.75    1.21
  -7  20   0   18.75    1.39
  20 -13   0   22.25    1.31
  20 -13   0   18.78    0.82
 -13  -7   0   24.50    1.57
 -13  -7   0   19.03    1.15
 -13  -7   0   20.28    1.17
  20 -13   0   18.65    1.20
  20 -13   0   20.80    1.19
 -13  -7   0   19.56    1.17
 -13  -7   0   19.22    0.93
 -13  -7   0   18.77    1.11
  20 -13   0   19.41    1.17
 -13  -7   0   19.07    1.22
  20 -13   0   20.58    1.31
  20 -13   0   22.59    1.32
  20 -13   0   18.81    1.09
  -7  20   0   20.94    1.28
 -20  14   0   -0.14    0.54
 -20  14   0    0.53    1.13
   6 -20   0    0.56    0.47
 -20  14   0   -0.28    0.53
   6 -20   0   -0.09    0.53
   6 -20   0   -0.57    0.45
 -20  14   0    0.43    0.54
  14   6   0    0.99    0.76
  14   6   0   -0.62    0.52
  14   6   0    0.60    1.06
  14   6   0    0.56    0.66
  14   6   0    0.46    0.62
 -20  14   0    0.09    0.30
 -20  14   0    0.22    0.52
  14   6   0    0.53    0.60
   6 -20   0   -0.15    0.64
   6 -20   0   -0.24    0.49
 -20  14   0    0.28    0.48
  14   6   0   -0.62    0.52
   6 -20   0    0.10    0.51
  -6  20   0   -0.49    0.63
  -6  20   0    0.54    0.62
  -6  20   0    0.84    0.64
  -6  20   0    1.31    0.63
 -14  -6   0   -0.53    0.50
  -6  20   0   -0.27    0.58
  20 -14   0    0.04    0.52
 -14  -6   0    0.40    0.57
 -14  -6   0    0.19    0.51
  20 -14   0    0.09    0.36
 -14  -6   0    0.04    0.37
 -14  -6   0    0.10    0.50
 -14  -6   0   -0.05    0.47
 -14  -6   0   -0.04    0.36
  20 -14   0   -0.19    0.33
  20 -14   0    0.87    0.57
 -14  -6   0    0.19    0.46
 -14  -6   0    0.08    0.38
  20 -14   0    0.39    0.51
 -14  -6   0   -0.21    0.50
  20 -14   0    0.61    0.54
  -6  20   0    0.28    0.59
  20 -14   0    0.20    0.53
  20 -14   0   -0.56    0.43
  20 -14   0    0.43    0.53
  15   5   0    1.49    0.64
 -20  15   0    1.79    0.63
 -20  15   0    1.06    0.35
  15   5   0    1.89    0.66
  15   5   0    0.92    0.69
   5 -20   0    3.67    1.02
   5 -20   0    2.20    0.58
 -20  15   0    1.92    0.63
 -20  15   0    2.01    0.55
   5 -20   0    1.60    0.61
   5 -20   0    2.04    0.57
  15   5   0    1.62    0.59
 -20  15   0    1.63    0.61
   5 -20   0    1.37    0.51
  15   5   0    2.48    0.69
 -20  15   0    2.62    0.60
  15   5   0    1.90    0.71
 -20  15   0    1.69    0.59
  15   5   0    2.02    0.71
 -15  -5   0    1.24    0.51
  20 -15   0    2.25    0.63
  20 -15   0    1.66    0.56
  -5  20   0    0.94    0.67
 -15  -5   0    1.54    0.42
 -15  -5   0    2.01    0.60
  -5  20   0    0.55    0.64
 -15  -5   0    1.18    0.51
  20 -15   0    1.51    0.55
 -15  -5   0    1.68    0.39
  -5  20   0    2.49    0.82
 -15  -5   0    1.80    0.56
  20 -15   0    1.82    0.42
  -5  20   0    1.77    0.69
 -15  -5   0    1.79    0.59
  20 -15   0    1.80    0.59
  -5  20   0    2.44    0.69
 -15  -5   0    1.61    0.56
  -5  20   0    1.56    0.65
  20 -15   0    3.39    1.04
 -15  -5   0    1.91    0.41
   4 -20   0   27.54    1.50
   4 -20   0   25.58    1.31
  16   4   0   26.98    1.42
 -20  16   0   23.16    1.15
 -20  16   0   27.85    1.50
  16   4   0   26.91    1.50
  16   4   0   26.05    1.47
 -20  16   0   27.33    1.40
  16   4   0   27.44    1.62
 -20  16   0   28.70    1.47
   4 -20   0   24.06    1.36
  16   4   0   28.42    1.80
 -20  16   0   28.93    1.44
  16   4   0   27.97    1.46
   4 -20   0   27.78    1.44
 -20  16   0   27.52    1.75
   4 -20   0   25.59    1.34
   4 -20   0   24.78    1.37
 -16  -4   0   33.01    1.72
  20 -16   0   26.96    1.38
  -4  20   0   34.48    2.44
  -4  20   0   24.92    1.43
  20 -16   0   24.51    1.27
 -16  -4   0   26.48    1.02
  -4  20   0   21.83    2.19
 -16  -4   0   25.14    1.03
  20 -16   0   29.59    1.48
  -4  20   0   28.03    1.50
  -4  20   0   29.22    1.49
  -4  20   0   28.31    1.45
  20 -16   0   27.79    1.35
 -16  -4   0   27.70    1.39
 -16  -4   0   26.51    1.37
 -16  -4   0   25.21    1.31
 -16  -4   0   25.99    1.36
 -16  -4   0   26.97    1.33
 -20  17   0    0.31    0.53
   3 -20   0    0.20    0.49
  17   3   0   -0.01    0.61
   3 -20   0   -0.05    0.54
  17   3   0    0.18    0.66
   3 -20   0    0.77    0.57
 -20  17   0   -0.12    0.82
 -20  17   0   -0.01    0.34
  17   3   0    0.21    0.63
 -20  17   0    0.16    0.59
 -20  17   0    0.54    0.61
  17   3   0    0.03    0.55
  17   3   0    0.08    0.66
   3 -20   0    0.38    0.53
   3 -20   0    0.25    0.49
  17   3   0   -0.22    0.53
  17   3   0   -0.29    0.67
 -20  17   0    0.58    0.61
 -20  17   0    0.04    0.75
 -17  -3   0    0.24    0.53
  -3  20   0    0.20    0.65
  20 -17   0   -0.60    0.52
 -17  -3   0    0.06    0.31
  -3  20   0    0.37    0.68
 -17  -3   0    0.28    0.50
 -17  -3   0   -0.64    0.47
  -3  20   0   -0.31    0.70
  -3  20   0    0.08    0.63
  -3  20   0    0.06    0.65
 -17  -3   0    0.06    0.52
  20 -17   0   -0.92    0.41
 -17  -3   0    0.46    0.34
  20 -17   0    0.59    0.53
 -17  -3   0   -0.08    0.49
 -17  -3   0    0.13    0.53
 -17  -3   0    1.11    0.58
  20 -17   0    0.42    0.53
  20 -17   0   -0.27    0.49
  20 -17   0    0.21    0.66
   2 -20   0    0.04    0.51
  18   2   0    0.16    0.66
  18   2   0    0.36    0.65
   2 -20   0    0.60    0.56
   2 -20   0    0.26    0.52
   2 -20   0    0.13    0.51
  18   2   0   -0.06    0.56
  18   2   0    0.51    0.60
   2 -20   0    0.53    0.55
 -20  18   0    0.66    0.82
 -20  18   0    0.03    0.58
 -20  18   0   -0.06    0.52
 -20  18   0    1.39    0.83
  18   2   0   -0.21    1.05
  18   2   0   -0.36    0.66
 -20  18   0    0.17    0.62
 -20  18   0    0.26    0.61
  18   2   0   -0.41    0.67
   2 -20   0    0.48    0.50
  20 -18   0    0.87    0.55
  20 -18   0   -0.04    0.50
 -18  -2   0   -0.27    0.75
  -2  20   0    0.26    0.67
  -2  20   0   -0.79    0.63
 -18  -2   0    0.23    0.30
 -18  -2   0    0.33    0.51
  -2  20   0   -0.50    0.70
 -18  -2   0    0.59    0.56
  -2  20   0    0.38    0.64
 -18  -2   0    0.70    0.54
 -18  -2   0    0.11    0.55
  20 -18   0    1.50    0.75
 -18  -2   0    0.19    0.55
  20 -18   0    0.23    0.50
 -18  -2   0    0.45    0.53
  20 -18   0   -0.14    0.50
  -2  20   0   -0.64    0.65
  -2  20   0   -0.32    1.02
   1 -20   0    1.36    0.75
 -20  19   0    1.42    0.68
 -20  19   0    1.44    0.61
   1 -20   0    1.65    0.80
   1 -20   0    1.64    0.60
  19   1   0    1.01    0.68
  19   1   0    2.17    0.63
   1 -20   0    1.20    0.57
 -20  19   0    1.52    0.69
  19   1   0    2.14    0.77
   1 -20   0    1.13    0.54
 -20  19   0    2.48    0.67
  19   1   0    1.39    0.71
  19   1   0    0.89    0.59
   1 -20   0    1.54    0.58
 -20  19   0    2.40    0.70
  19   1   0    1.49    0.75
 -20  19   0    3.36    0.97
  19   1   0    1.30    0.65
  -1  20   0    1.52    0.78
  20 -19   0    1.76    0.65
  20 -19   0    1.35    0.55
  -1  20   0    0.76    0.69
  20 -19   0    2.03    0.77
  20 -19   0    3.16    0.85
  20 -19   0    2.16    0.59
  -1  20   0    1.32    1.15
  -1  20   0    1.22    0.71
  -1  20   0    1.66    0.69
 -19  -1   0    2.64    0.81
 -19  -1   0    3.39    1.04
 -19  -1   0    1.47    0.62
  20 -19   0    2.13    0.60
 -19  -1   0    2.64    0.65
 -19  -1   0    1.83    0.61
  -1  20   0    1.25    1.00
 -19  -1   0    2.31    0.62
  20   0   0    0.28    0.67
  20   0   0    1.16    1.00
   0 -20   0   -0.32    0.52
 -20  20   0    0.01    0.57
  20   0   0   -0.14    0.69
   0 -20   0    0.56    0.55
 -20  20   0    1.55    1.23
  20   0   0    0.57    0.66
 -20  20   0    0.63    0.69
   0 -20   0    0.98    0.58
 -20  20   0    0.72    0.67
 -20  20   0    1.01    0.69
  20   0   0    0.46    0.87
   0 -20   0    0.44    0.55
 -20  20   0    0.59    0.68
   0 -20   0    0.59    0.58
  20   0   0    1.55    0.54
  20   0   0    0.21    1.03
   0  20   0    0.28    0.71
   0  20   0   -0.11    0.71
 -20   0   0    0.90    0.59
  20 -20   0    0.89    0.53
  20 -20   0    0.97    0.59
 -20   0   0    0.71    0.63
  20 -20   0    0.66    0.57
 -20   0   0    2.07    0.78
  20 -20   0    0.69    0.61
   0  20   0    0.28    0.80
   0  20   0    0.33    0.68
  20 -20   0    0.63    0.60
 -20   0   0    0.95    0.58
  20 -21   0    0.89    0.62
  20 -21   0    0.68    0.60
  20 -21   0    0.61    0.55
  20 -21   0    1.13    0.63
 -21   1   0    1.34    0.64
 -21   1   0    0.81    0.60
 -21   1   0    0.95    0.64
   1  20   0   -0.02    0.76
  20 -21   0    2.29    0.78
   1  20   0    0.42    0.96
   1  20   0    0.77    0.73
 -21   1   0    2.47    0.68
 -21   1   0    1.35    0.65
   1  20   0    0.80    0.70
  -1 -20   0    0.80    0.61
  -1 -20   0    0.95    0.62
  21  -1   0    0.28    0.85
  -1 -20   0    1.28    0.61
 -20  21   0    0.11    0.66
  21  -1   0    1.08    0.49
 -20  21   0    0.42    0.64
  21  -1   0    0.18    0.66
  -1 -20   0    0.72    0.63
  -1 -20   0    0.69    0.76
 -20  21   0    1.90    0.72
  21  -1   0    1.17    0.96
  21  -1   0    1.20    0.79
 -20  21   0    0.84    0.69
  -1 -20   0    1.56    1.02
  19 -21   0    0.87    0.58
   2  19   0    1.27    0.72
 -21   2   0    0.56    0.53
  19 -21   0    0.47    0.56
 -21   2   0    0.28    0.60
 -21   2   0    1.67    0.62
   2  19   0    0.24    0.74
   2  19   0   -0.47    0.77
   2  19   0    1.12    0.75
 -21   2   0    0.84    0.60
  19 -21   0    1.59    0.62
 -21   2   0    1.46    0.58
  19 -21   0    0.80    0.61
   2  19   0    1.35    0.83
  19 -21   0    0.18    0.56
  21  -2   0    0.93    0.62
  -2 -19   0    0.59    0.60
  -2 -19   0    0.59    0.54
  -2 -19   0    0.49    0.63
  21  -2   0    0.35    0.69
  21  -2   0    1.06    1.31
  21  -2   0    1.56    0.71
  21  -2   0    0.77    0.72
 -19  21   0    0.63    0.68
  -2 -19   0    0.69    0.59
  -2 -19   0    1.54    0.55
  -2 -19   0    0.89    0.58
  -2 -19   0    0.82    0.57
 -19  21   0    0.12    0.91
  21  -2   0    0.00    0.65
 -19  21   0    0.79    0.58
  -2 -19   0    0.60    0.58
 -19  21   0    0.47    0.67
 -19  21   0    1.46    0.74
 -21   3   0    5.66    0.79
   3  18   0    3.04    0.83
 -21   3   0    4.63    0.88
 -21   3   0    5.18    0.75
   3  18   0    6.63    1.53
  18 -21   0    3.47    0.68
  18 -21   0    5.75    0.77
   3  18   0    3.98    0.81
 -21   3   0    4.68    0.72
  18 -21   0    3.96    0.67
  18 -21   0    3.96    0.70
 -21   3   0    3.81    0.67
  18 -21   0    4.44    0.68
   3  18   0    2.56    0.79
   3  18   0    3.53    0.87
   3  18   0    3.28    0.91
 -18  21   0    3.62    0.75
 -18  21   0    3.15    0.67
  21  -3   0    4.43    0.51
  -3 -18   0    2.85    0.65
  -3 -18   0    4.65    0.74
  -3 -18   0    4.69    0.66
  21  -3   0    7.01    1.31
  21  -3   0    5.94    0.88
 -18  21   0    3.43    0.74
  -3 -18   0    3.55    0.95
  -3 -18   0    4.17    0.72
  -3 -18   0    3.21    0.63
  21  -3   0    3.35    0.74
  21  -3   0    4.46    0.72
  21  -3   0    3.71    0.74
 -18  21   0    4.20    0.78
  21  -3   0    4.64    1.29
  -3 -18   0    3.12    0.67
 -18  21   0    3.11    0.71
  21  -3   0    3.98    0.78
 -18  21   0    4.72    0.86
  -3 -18   0    3.57    0.65
 -21   4   0    0.10    0.55
  17 -21   0   -0.26    0.49
  17 -21   0    0.46    0.54
   4  17   0   -0.26    0.67
 -21   4   0   -0.10    0.48
   4  17   0   -0.55    0.67
 -21   4   0    0.19    0.55
  17 -21   0    0.08    0.56
 -21   4   0   -0.34    0.49
  17 -21   0    0.15    0.54
  17 -21   0   -0.68    0.61
 -21   4   0    0.28    0.54
   4  17   0   -0.48    0.68
   4  17   0   -0.43    0.67
 -21   4   0   -0.06    0.51
   4  17   0   -1.17    0.63
   4  17   0   -0.15    0.65
  17 -21   0    0.09    0.50
  -4 -17   0    0.27    0.53
 -17  21   0   -0.47    0.54
  -4 -17   0   -0.13    0.50
 -17  21   0   -0.27    0.54
  21  -4   0    0.21    0.59
  21  -4   0    0.47    0.66
  21  -4   0    0.08    0.39
  21  -4   0   -0.43    1.10
  21  -4   0   -1.02    0.57
  -4 -17   0   -0.02    0.44
 -17  21   0   -0.10    0.60
 -17  21   0   -0.67    0.62
  21  -4   0   -0.24    0.62
 -17  21   0    0.17    0.70
  -4 -17   0    0.20    0.56
  -4 -17   0   -0.19    0.52
  -4 -17   0   -0.79    0.52
  21  -4   0    0.19    0.61
  -4 -17   0    0.38    0.56
 -17  21   0    0.46    0.62
  -4 -17   0   -0.71    0.49
  -4 -17   0   -0.13    0.47
  21  -4   0    0.27    0.60
  21  -4   0   -0.12    0.34
 -21   5   0    0.88    0.55
  16 -21   0    1.21    0.54
 -21   5   0    1.07    0.53
  16 -21   0    0.26    0.52
 -21   5   0    0.85    0.55
  16 -21   0    0.55    0.98
  16 -21   0    0.72    0.57
 -21   5   0    1.07    0.76
   5  16   0    0.14    0.68
 -21   5   0    1.04    0.74
 -21   5   0    0.60    0.56
   5  16   0   -0.06    0.68
   5  16   0    0.41    0.73
   5  16   0    0.65    0.67
  16 -21   0    0.42    0.68
   5  16   0    1.66    0.69
  16 -21   0    0.42    0.51
   5  16   0    0.53    0.71
  21  -5   0    0.03    0.61
  21  -5   0    0.22    0.56
  21  -5   0   -0.15    0.63
  -5 -16   0    0.78    0.53
  21  -5   0    0.96    0.56
  -5 -16   0    0.29    0.54
  -5 -16   0    0.90    0.93
  21  -5   0    0.43    0.42
  21  -5   0    1.58    0.82
  21  -5   0    0.91    0.68
 -16  21   0    0.91    0.63
  21  -5   0    0.79    0.37
  21  -5   0    1.46    0.61
 -16  21   0    0.98    0.62
 -16  21   0   -0.26    0.54
 -16  21   0    0.10    0.62
  -5 -16   0    0.39    0.52
  -5 -16   0    0.31    0.52
  -5 -16   0    0.26    0.52
  -5 -16   0    0.14    0.40
  -5 -16   0    0.37    0.53
 -16  21   0    0.32    0.67
  -5 -16   0    0.86    0.57
 -16  21   0    0.40    0.97
  15 -21   0   19.77    1.20
   6  15   0   20.33    1.36
 -21   6   0   21.29    1.27
  15 -21   0   18.67    1.32
 -21   6   0   18.63    1.23
  15 -21   0   19.33    1.26
  15 -21   0   18.90    1.14
 -21   6   0   18.28    1.28
 -21   6   0   17.75    1.65
 -21   6   0   18.19    1.24
   6  15   0   18.08    1.45
   6  15   0   19.90    1.37
   6  15   0   19.11    1.33
 -21   6   0   19.13    1.27
  -6 -15   0   16.95    1.19
 -15  21   0   17.89    1.24
  21  -6   0   19.68    1.31
  21  -6   0   19.30    0.85
  -6 -15   0   18.51    1.17
  -6 -15   0   18.08    0.90
 -15  21   0   19.33    1.59
 -15  21   0   20.89    1.43
 -15  21   0   19.19    1.30
  21  -6   0   19.76    1.34
  21  -6   0   18.58    1.16
  -6 -15   0   17.65    1.18
 -15  21   0   20.75    1.31
  -6 -15   0   19.11    1.10
  -6 -15   0   17.61    1.27
  21  -6   0   19.57    1.28
  21  -6   0   19.33    1.23
  21  -6   0   20.00    1.22
  14 -21   0    0.52    0.59
   7  14   0    0.28    0.59
 -21   7   0    0.79    0.55
  14 -21   0    0.16    0.50
 -21   7   0    0.17    0.52
  14 -21   0   -0.01    0.49
 -21   7   0    0.66    0.57
  14 -21   0    0.76    0.48
  14 -21   0   -0.01    0.54
 -21   7   0    0.43    0.55
   7  14   0    0.93    0.72
   7  14   0    0.10    0.63
   7  14   0   -0.23    0.65
  14 -21   0    0.58    0.50
 -21   7   0    0.94    0.58
   7  14   0    0.44    0.68
 -21   7   0    0.00    0.50
 -14  21   0    0.11    0.61
  21  -7   0    0.54    0.55
  21  -7   0    0.22    0.54
  -7 -14   0    0.57    0.35
  -7 -14   0    0.37    0.58
  21  -7   0    0.55    0.56
 -14  21   0    0.09    0.60
  21  -7   0    0.56    0.65
  -7 -14   0    0.01    0.45
  -7 -14   0    0.83    0.94
  -7 -14   0    0.35    0.48
 -14  21   0   -0.73    1.22
  -7 -14   0   -0.38    0.48
  21  -7   0    0.22    0.54
  -7 -14   0    0.19    0.47
 -14  21   0   -0.31    0.58
 -14  21   0   -0.27    0.57
  21  -7   0    0.57    0.37
  -7 -14   0    0.17    0.49
  21  -7   0   -0.22    0.51
  -7 -14   0   -0.82    0.46
  21  -7   0    0.80    0.62
 -21   8   0    0.23    0.54
   8  13   0    0.36    0.99
  13 -21   0   -0.59    0.47
 -21   8   0   -0.43    0.52
   8  13   0   -1.31    0.67
  13 -21   0   -0.84    0.50
 -21   8   0    0.04    0.52
  13 -21   0   -0.16    0.45
 -21   8   0   -0.48    0.52
 -21   8   0   -0.14    0.49
  13 -21   0    0.29    0.52
   8  13   0    0.16    0.65
 -21   8   0   -0.49    0.54
  13 -21   0   -0.43    0.53
   8  13   0   -0.50    0.65
   8  13   0   -1.02    0.62
  13 -21   0   -0.39    0.48
 -13  21   0   -0.66    0.62
  21  -8   0    0.12    0.35
  -8 -13   0   -0.06    0.41
  -8 -13   0   -0.81    0.48
  -8 -13   0   -0.58    0.40
  21  -8   0   -0.84    0.56
  21  -8   0   -0.35    0.68
 -13  21   0   -1.14    0.57
  -8 -13   0   -0.76    0.45
  -8 -13   0   -0.30    0.48
  21  -8   0    0.12    0.57
 -13  21   0    0.21    0.82
  21  -8   0   -0.23    0.50
  -8 -13   0   -0.83    0.48
  -8 -13   0   -0.16    0.47
  21  -8   0   -0.84    0.51
 -13  21   0   -0.22    0.86
 -13  21   0   -0.73    0.53
  21  -8   0   -0.45    0.58
  -8 -13   0   -0.15    0.49
  21  -8   0   -0.32    0.50
 -13  21   0   -0.88    0.59
  -8 -13   0   -0.09    0.52
  12 -21   0    6.74    0.72
   9  12   0    9.37    0.95
   9  12   0    7.15    0.81
 -21   9   0    9.88    1.06
   9  12   0    5.97    1.17
  12 -21   0    9.01    0.97
 -21   9   0    7.17    0.77
   9  12   0    8.24    0.95
 -21   9   0    9.72    0.97
  12 -21   0    8.70    0.95
  12 -21   0    6.88    0.74
   9  12   0    6.92    0.81
  12 -21   0    7.85    0.77
   9  12   0    7.67    1.02
 -21   9   0    8.47    0.83
  12 -21   0    7.74    0.78
 -12  21   0    7.77    0.82
  21  -9   0   11.22    1.27
  -9 -12   0   10.10    0.85
 -12  21   0    6.24    1.21
  21  -9   0    7.28    0.77
 -12  21   0    7.30    0.86
  -9 -12   0    8.64    0.92
  21  -9   0    9.72    0.67
  21  -9   0    8.25    0.82
  21  -9   0    9.84    1.08
  -9 -12   0    7.47    0.77
 -12  21   0    7.23    0.82
  -9 -12   0    6.92    0.75
  -9 -12   0    8.87    0.97
  -9 -12   0    8.28    1.01
 -12  21   0    6.68    0.80
  -9 -12   0    6.88    0.76
  21  -9   0    8.19    0.95
  21  -9   0   10.04    1.06
  21  -9   0    9.21    0.93
 -21  10   0   -0.31    0.53
  10  11   0    0.13    0.67
  11 -21   0   -0.25    0.50
 -21  10   0    0.26    0.50
  10  11   0   -0.71    0.60
  10  11   0   -0.94    0.58
  11 -21   0    0.74    0.52
 -21  10   0    0.32    0.49
  10  11   0   -0.17    0.63
 -21  10   0    0.02    0.55
  11 -21   0   -0.55    0.84
  11 -21   0   -1.08    0.52
  11 -21   0   -0.38    0.88
  10  11   0   -1.54    0.63
  10  11   0   -0.06    0.70
 -21  10   0    0.49    0.83
 -11  21   0    0.25    0.59
  21 -10   0   -0.48    0.53
 -10 -11   0   -0.02    0.50
 -11  21   0   -0.03    0.62
  21 -10   0    0.10    0.59
 -10 -11   0    0.12    0.47
 -11  21   0   -0.90    0.57
  21 -10   0    0.36    0.88
 -10 -11   0    0.28    0.50
  21 -10   0   -0.18    0.54
 -11  21   0   -0.01    0.84
 -10 -11   0   -0.10    0.84
  21 -10   0   -0.38    0.54
  21 -10   0    0.22    0.38
 -10 -11   0   -1.14    0.93
 -10 -11   0    0.21    0.42
 -11  21   0    0.08    0.77
 -11  21   0   -1.05    0.57
 -10 -11   0    0.50    0.54
  21 -10   0   -0.05    0.51
 -10 -11   0   -0.34    0.51
  21 -10   0    0.09    0.50
  11  10   0    0.31    0.63
  11  10   0    0.07    0.59
 -21  11   0    0.37    0.56
 -21  11   0    0.65    0.48
 -21  11   0    1.27    0.56
  10 -21   0    0.98    0.55
  11  10   0    0.06    0.68
  10 -21   0    1.01    0.54
  10 -21   0    0.14    0.57
  11  10   0    0.76    0.68
 -21  11   0    1.78    0.55
  10 -21   0    0.93    0.54
  10 -21   0    0.80    0.51
  11  10   0   -0.07    0.66
 -21  11   0    1.09    0.55
  11  10   0    0.70    0.71
 -11 -10   0   -0.01    0.50
 -11 -10   0    0.77    0.45
 -11 -10   0    0.74    0.58
 -10  21   0    0.74    0.63
  21 -11   0    0.73    0.81
 -10  21   0   -1.02    0.59
 -11 -10   0    1.00    0.56
  21 -11   0    0.47    0.57
  21 -11   0    0.60    0.81
 -11 -10   0    0.75    0.53
  21 -11   0    1.13    0.55
 -10  21   0   -0.30    0.97
  21 -11   0    1.16    0.58
 -10  21   0    0.56    0.58
 -10  21   0    0.75    0.62
 -11 -10   0    0.86    0.58
  21 -11   0    0.68    0.42
  21 -11   0    1.44    0.65
 -11 -10   0    0.35    0.48
 -11 -10   0    0.22    0.41
  21 -11   0    1.15    0.54
 -21  12   0   19.32    1.21
   9 -21   0   19.37    1.18
 -21  12   0   17.14    1.15
  12   9   0   19.48    1.32
   9 -21   0   18.36    1.24
  12   9   0   18.05    1.34
 -21  12   0   18.74    1.28
   9 -21   0   17.87    1.15
  12   9   0   19.30    1.36
 -21  12   0   18.60    1.21
  12   9   0   20.54    1.55
  12   9   0   20.96    1.98
  12   9   0   19.45    1.50
   9 -21   0   17.25    1.24
   9 -21   0   16.47    1.15
   9 -21   0   18.57    1.31
  21 -12   0   21.26    1.58
  -9  21   0   18.57    1.28
  -9  21   0   17.51    1.26
  21 -12   0   17.80    0.72
  21 -12   0   16.68    1.08
 -12  -9   0   16.50    1.20
 -12  -9   0   19.76    1.19
  21 -12   0   18.24    1.22
 -12  -9   0   17.59    0.95
  21 -12   0   18.70    1.01
  21 -12   0   16.88    1.42
  21 -12   0   17.68    0.74
  21 -12   0   18.06    1.19
  21 -12   0   17.66    1.24
  -9  21   0   17.80    1.26
 -12  -9   0   18.35    1.26
 -12  -9   0   15.21    1.10
  -9  21   0   17.28    1.23
  -9  21   0   15.80    1.82
 -12  -9   0   17.03    1.15
 -12  -9   0   16.21    1.11
 -12  -9   0   20.22    1.20
 -21  13   0   -0.49    0.47
 -21  13   0   -0.65    0.53
 -21  13   0   -0.08    0.75
  13   8   0   -0.83    0.60
   8 -21   0   -0.51    0.48
  13   8   0   -0.04    0.69
   8 -21   0   -0.49    0.47
 -21  13   0   -0.37    1.04
  13   8   0   -0.89    0.63
  13   8   0   -0.07    0.90
 -21  13   0    0.40    0.62
 -21  13   0   -0.19    0.52
   8 -21   0   -0.29    0.48
  13   8   0   -0.27    0.76
   8 -21   0   -0.72    0.52
   8 -21   0   -0.58    0.52
  13   8   0   -0.23    0.67
   8 -21   0   -0.27    0.52
  -8  21   0   -1.09    0.59
  21 -13   0   -0.63    0.96
  21 -13   0   -0.39    0.29
 -13  -8   0   -0.72    0.49
 -13  -8   0   -1.13    0.47
  21 -13   0   -1.30    0.49
  21 -13   0   -0.96    0.50
  -8  21   0   -0.14    0.63
 -13  -8   0    0.33    0.52
 -13  -8   0   -0.43    0.47
  21 -13   0   -0.19    0.54
 -13  -8   0   -0.51    0.48
  21 -13   0   -0.40    0.31
  -8  21   0   -0.17    0.62
  -8  21   0   -0.45    0.63
 -13  -8   0   -0.71    0.58
  -8  21   0   -0.02    0.59
  21 -13   0   -0.81    0.55
  21 -13   0   -0.63    0.51
 -13  -8   0   -0.60    0.50
  21 -13   0   -0.04    0.57
  -8  21   0   -0.36    0.92
 -13  -8   0   -0.16    0.39
 -21  14   0   -0.16    0.57
 -21  14   0    0.47    0.57
 -21  14   0   -0.66    0.49
   7 -21   0    0.29    0.53
 -21  14   0    0.45    0.67
   7 -21   0   -0.64    0.45
   7 -21   0    0.02    0.54
  14   7   0    0.17    0.50
   7 -21   0    1.00    1.00
  14   7   0   -0.23    0.61
  14   7   0   -0.04    0.76
  14   7   0    0.43    0.70
 -21  14   0    0.19    0.27
   7 -21   0   -0.04    0.49
  14   7   0    0.56    0.70
 -21  14   0   -0.02    0.59
 -21  14   0   -0.03    1.02
  14   7   0    0.12    0.65
   7 -21   0   -0.16    0.47
  21 -14   0   -0.04    0.74
  21 -14   0    0.07    0.53
 -14  -7   0   -0.21    0.49
  -7  21   0    0.78    0.65
  -7  21   0    0.17    0.67
  21 -14   0   -0.08    0.54
 -14  -7   0    0.30    0.57
 -14  -7   0   -0.07    0.51
  21 -14   0   -0.12    0.54
  21 -14   0   -0.40    0.31
 -14  -7   0    0.31    0.52
  21 -14   0   -0.36    0.54
  21 -14   0   -0.12    0.56
  -7  21   0   -0.14    0.61
 -14  -7   0   -0.01    0.36
  -7  21   0   -0.35    0.65
 -14  -7   0   -0.14    0.37
 -14  -7   0   -0.24    0.46
  21 -14   0    0.02    0.35
  21 -14   0   -0.77    0.52
  -7  21   0   -1.12    0.68
  -7  21   0    0.39    0.66
 -14  -7   0   -0.20    0.52
 -21  15   0   30.64    1.77
  15   6   0   27.93    1.57
  15   6   0   29.45    1.59
   6 -21   0   26.78    1.38
   6 -21   0   28.95    1.47
  15   6   0   28.81    1.49
   6 -21   0   28.43    1.78
  15   6   0   29.05    1.58
  15   6   0   34.32    1.96
 -21  15   0   25.71    1.04
   6 -21   0   27.40    1.47
 -21  15   0   29.12    1.41
 -21  15   0   31.67    1.50
  15   6   0   27.98    1.67
  15   6   0   29.11    1.49
   6 -21   0   27.36    1.41
 -21  15   0   30.71    1.49
 -21  15   0   30.68    1.48
  21 -15   0   28.80    1.52
 -15  -6   0   28.51    1.13
  21 -15   0   27.62    1.41
  21 -15   0   28.57    1.54
 -15  -6   0   28.12    1.40
 -15  -6   0   33.88    1.80
 -15  -6   0   28.60    1.42
  -6  21   0   27.15    1.64
 -15  -6   0   27.88    1.13
 -15  -6   0   30.04    1.51
  -6  21   0   28.25    1.58
  21 -15   0   28.58    1.10
 -15  -6   0   28.34    1.42
  21 -15   0   28.84    1.39
 -15  -6   0   26.93    1.35
 -15  -6   0   27.68    1.12
  21 -15   0   27.95    1.45
  -6  21   0   30.06    1.57
  -6  21   0   27.95    1.64
  21 -15   0   27.54    1.07
 -15  -6   0   27.55    1.42
  21 -15   0   29.82    1.52
  21 -15   0   27.15    1.30
   5 -21   0    2.63    0.60
 -21  16   0    5.61    1.29
 -21  16   0    3.27    0.54
   5 -21   0    3.38    0.66
  16   5   0    3.65    0.79
   5 -21   0    2.94    0.66
 -21  16   0    4.76    0.94
 -21  16   0    2.71    0.61
  16   5   0    3.24    0.80
  16   5   0    2.65    0.69
   5 -21   0    2.00    0.56
  16   5   0    4.69    1.07
  16   5   0    2.57    0.66
 -21  16   0    3.78    0.67
  16   5   0    3.71    0.74
  16   5   0    4.91    0.85
   5 -21   0    3.22    0.66
 -21  16   0    3.17    0.69
   5 -21   0    2.99    0.65
 -21  16   0    3.81    0.71
 -16  -5   0    3.69    0.49
 -16  -5   0    3.93    0.69
  21 -16   0    3.87    0.65
  -5  21   0    3.48    0.75
  21 -16   0    3.93    0.66
  21 -16   0    3.76    0.78
  -5  21   0    3.11    0.79
  21 -16   0    3.38    0.67
 -16  -5   0    2.86    0.61
 -16  -5   0    2.81    0.62
  21 -16   0    2.99    0.64
  -5  21   0    3.31    0.78
 -16  -5   0    4.06    0.69
 -16  -5   0    3.68    0.48
  -5  21   0    2.31    0.72
 -16  -5   0    4.32    0.87
 -16  -5   0    3.45    0.67
  -5  21   0    2.51    0.78
  21 -16   0    5.89    1.18
  -5  21   0    3.47    0.82
 -16  -5   0    3.59    0.62
  21 -16   0    2.87    0.56
 -16  -5   0    2.86    0.44
  17   4   0    2.62    1.08
  17   4   0    2.01    0.71
  17   4   0    0.22    0.59
  17   4   0    1.71    1.19
  17   4   0    1.48    0.71
 -21  17   0    1.83    0.68
 -21  17   0    1.39    0.65
  17   4   0    2.03    0.73
   4 -21   0    1.53    0.52
   4 -21   0    1.47    0.66
   4 -21   0    1.48    0.56
 -21  17   0    1.04    0.54
 -21  17   0    2.08    1.18
 -21  17   0    1.12    0.39
   4 -21   0    1.10    0.55
 -21  17   0    0.85    0.62
   4 -21   0    2.50    0.63
 -21  17   0    1.90    0.64
  17   4   0    2.52    0.75
   4 -21   0    0.64    0.59
 -17  -4   0    1.26    0.79
  -4  21   0    0.44    0.73
 -17  -4   0    1.58    0.36
 -17  -4   0    1.65    0.56
 -17  -4   0    2.00    0.62
 -17  -4   0    1.35    0.55
  21 -17   0    1.09    0.56
  21 -17   0    1.88    0.60
  21 -17   0    1.37    0.56
 -17  -4   0    1.48    0.57
  -4  21   0    0.85    0.72
  -4  21   0   -0.51    0.69
 -17  -4   0    0.57    0.47
  -4  21   0    1.42    0.72
  21 -17   0    1.48    0.59
 -17  -4   0    1.36    0.58
  -4  21   0    1.48    0.67
 -17  -4   0    1.54    0.40
  -4  21   0    1.44    0.69
  18   3   0    5.83    0.86
   3 -21   0    5.09    0.69
   3 -21   0    5.21    0.74
   3 -21   0    4.14    0.66
 -21  18   0    6.51    0.80
   3 -21   0    4.34    1.00
  18   3   0    4.02    0.72
  18   3   0    5.43    0.90
 -21  18   0    6.05    0.75
  18   3   0    4.38    0.71
 -21  18   0    3.79    0.64
   3 -21   0    4.83    0.71
 -21  18   0    6.35    0.80
 -21  18   0    7.15    0.85
  18   3   0    5.36    0.83
  18   3   0    6.41    0.86
 -18  -3   0    5.75    0.54
 -18  -3   0    5.08    0.75
  -3  21   0    4.82    0.84
 -18  -3   0    6.43    0.79
 -18  -3   0    4.86    0.70
  21 -18   0    6.69    0.81
  21 -18   0    6.82    0.72
 -18  -3   0    5.46    0.73
  21 -18   0    4.53    0.68
  -3  21   0    6.21    0.83
 -18  -3   0    4.36    0.64
 -18  -3   0    6.78    0.58
  -3  21   0    4.76    0.89
 -18  -3   0    9.05    1.13
  21 -18   0    5.52    0.73
  -3  21   0    5.73    0.87
  21 -18   0    7.57    1.22
  -3  21   0    4.51    0.89
  -3  21   0    5.36    1.06
 -21  19   0   -0.24    0.65
   2 -21   0   -0.35    0.52
 -21  19   0   -0.20    0.73
   2 -21   0    0.21    0.54
 -21  19   0   -0.23    0.55
  19   2   0   -0.14    0.64
 -21  19   0   -0.10    0.61
  19   2   0   -0.11    0.59
   2 -21   0    0.06    0.63
 -21  19   0   -0.73    1.02
   2 -21   0   -0.87    0.49
  19   2   0    0.61    0.73
 -21  19   0   -0.31    0.63
   2 -21   0   -0.03    0.51
  19   2   0    0.15    0.72
  19   2   0   -0.67    0.68
  21 -19   0   -0.24    0.47
 -19  -2   0    0.19    0.55
  21 -19   0   -0.66    0.58
  -2  21   0   -0.15    0.64
  21 -19   0    0.21    0.89
  -2  21   0   -0.82    0.74
 -19  -2   0    0.07    0.56
  -2  21   0    0.13    0.70
  -2  21   0   -0.21    0.71
 -19  -2   0   -0.41    0.53
  21 -19   0   -0.22    0.55
  21 -19   0   -0.37    0.52
 -19  -2   0   -0.21    0.55
  -2  21   0   -0.92    0.69
 -19  -2   0   -0.19    0.51
 -19  -2   0    0.30    0.57
   1 -21   0   -0.31    0.55
 -21  20   0   -0.94    0.64
  20   1   0   -0.81    0.61
  20   1   0    0.62    0.58
  20   1   0   -0.12    0.76
 -21  20   0    0.22    0.66
   1 -21   0    0.10    0.56
  20   1   0   -0.06    0.66
 -21  20   0    0.27    0.84
   1 -21   0   -0.55    0.54
   1 -21   0   -0.29    0.72
 -21  20   0   -0.31    0.63
   1 -21   0   -0.12    0.56
  20   1   0    0.02    0.98
 -20  -1   0   -0.08    0.60
  -1  21   0   -1.23    0.59
  -1  21   0   -0.10    0.67
 -20  -1   0   -0.55    0.51
  21 -20   0   -1.38    0.87
  21 -20   0   -0.42    0.46
  21 -20   0    0.14    0.56
 -20  -1   0    0.21    0.68
 -20  -1   0    0.95    0.59
  -1  21   0   -0.56    0.69
  21 -20   0   -0.01    0.55
  -1  21   0   -0.44    0.71
  21 -20   0   -0.07    0.60
  21 -20   0   -0.56    0.52
 -20  -1   0    0.08    0.56
  19 -22   0   -0.10    0.77
  19 -22   0    1.42    0.87
   3  19   0   -0.81    0.67
  19 -22   0    0.12    0.57
  19 -22   0    0.51    0.57
 -22   3   0    0.63    0.64
  19 -22   0   -0.38    0.52
   3  19   0   -0.27    0.69
 -22   3   0   -0.30    0.95
   3  19   0    0.09    0.69
   3  19   0   -0.09    0.72
 -22   3   0   -0.19    0.52
 -22   3   0    0.81    0.61
  -3 -19   0    0.28    0.54
 -19  22   0    0.11    0.58
  22  -3   0    0.42    0.94
 -19  22   0   -0.03    0.69
  -3 -19   0    0.12    0.57
  22  -3   0    0.22    0.36
 -19  22   0   -0.05    0.66
  -3 -19   0   -0.44    0.59
  -3 -19   0   -0.02    0.60
  -3 -19   0   -0.69    0.82
  -3 -19   0   -0.47    0.52
 -19  22   0   -0.53    0.67
  -3 -19   0   -0.34    0.69
  -3 -19   0    0.06    0.49
  22  -3   0    0.02    0.54
  22  -3   0    0.89    1.10
  22  -3   0    0.11    0.63
  18 -22   0   -0.11    0.56
   4  18   0    0.12    0.69
 -22   4   0    0.63    0.55
  18 -22   0    0.91    0.58
  18 -22   0   -0.41    0.55
   4  18   0   -0.19    0.70
 -22   4   0    0.18    0.60
   4  18   0   -0.45    0.70
 -22   4   0    0.75    0.61
   4  18   0    0.62    0.74
  18 -22   0    0.64    0.77
 -22   4   0    0.56    0.48
  18 -22   0   -0.16    0.58
   4  18   0    0.89    0.87
 -22   4   0    0.68    0.55
  -4 -18   0   -0.31    0.56
  22  -4   0    0.56    0.63
 -18  22   0    0.41    0.68
  22  -4   0    0.63    0.63
  -4 -18   0   -0.13    0.59
 -18  22   0    0.75    0.71
  22  -4   0    0.09    0.39
 -18  22   0   -0.01    0.66
  22  -4   0    0.66    0.65
  22  -4   0    1.45    0.94
  -4 -18   0    0.23    0.56
  -4 -18   0    0.13    0.77
  -4 -18   0    0.54    0.77
  -4 -18   0    0.67    0.59
  -4 -18   0    0.45    0.47
  22  -4   0    0.72    0.91
  22  -4   0    0.62    0.60
  -4 -18   0    0.59    0.57
   5  17   0   21.44    1.47
 -22   5   0   20.16    1.71
   5  17   0   23.27    1.56
 -22   5   0   19.74    1.27
  17 -22   0   19.70    1.36
  17 -22   0   20.88    1.43
   5  17   0   19.56    1.60
  17 -22   0   19.86    1.28
 -22   5   0   19.60    1.31
  17 -22   0   21.29    1.31
   5  17   0   19.77    1.46
  -5 -17   0   20.63    1.22
  -5 -17   0   18.08    1.38
  -5 -17   0   20.11    1.32
  -5 -17   0   19.21    1.37
  22  -5   0   20.06    1.47
  -5 -17   0   18.44    1.31
 -17  22   0   22.32    1.41
 -17  22   0   22.87    1.42
  -5 -17   0   19.28    1.27
 -17  22   0   21.20    1.42
  22  -5   0   20.38    1.43
 -17  22   0   20.55    2.12
  -5 -17   0   19.14    1.03
  22  -5   0   21.41    1.38
  22  -5   0   20.28    1.51
  22  -5   0   20.43    1.30
  22  -5   0   19.53    0.89
  22  -5   0   21.41    1.46
 -17  22   0   22.47    1.58
   6  16   0   -0.02    0.70
  16 -22   0    0.25    0.51
   6  16   0   -0.61    0.62
   6  16   0   -0.37    0.71
 -22   6   0    0.36    0.51
  16 -22   0    0.93    0.56
   6  16   0    0.42    0.75
   6  16   0   -0.58    0.67
   6  16   0    0.71    0.73
 -22   6   0   -0.01    0.54
 -22   6   0    1.06    0.78
  16 -22   0    0.14    0.57
 -22   6   0    0.15    0.66
 -22   6   0    0.41    0.59
  16 -22   0   -0.26    0.49
  16 -22   0    0.94    0.57
 -22   6   0    0.60    0.54
  -6 -16   0    0.13    0.76
  22  -6   0    0.43    0.37
  22  -6   0    0.33    0.63
 -16  22   0   -0.53    0.61
  22  -6   0   -0.26    0.63
  -6 -16   0    0.05    0.49
  22  -6   0    0.17    0.59
 -16  22   0    0.32    0.66
 -16  22   0    0.04    0.64
  -6 -16   0    0.10    0.54
  22  -6   0   -0.41    0.55
 -16  22   0    0.11    1.19
  22  -6   0   -0.09    0.67
  -6 -16   0    0.21    0.39
  -6 -16   0    0.28    0.52
  -6 -16   0    0.21    0.64
  22  -6   0    0.54    1.01
 -16  22   0    1.31    0.63
  22  -6   0   -0.13    0.50
 -16  22   0    0.29    1.03
  -6 -16   0    0.04    0.53
  -6 -16   0    0.06    0.52
   7  15   0    0.48    0.68
  15 -22   0    0.10    0.52
  15 -22   0    0.19    0.67
 -22   7   0    0.48    0.54
   7  15   0   -0.31    0.67
 -22   7   0    0.24    0.55
  15 -22   0    0.26    0.49
   7  15   0    1.32    0.69
  15 -22   0   -0.43    0.50
 -22   7   0    1.11    0.53
  15 -22   0    0.92    0.57
   7  15   0   -0.33    0.67
 -22   7   0   -0.22    0.55
   7  15   0    0.24    0.72
   7  15   0    0.03    0.95
 -22   7   0    0.30    0.57
 -22   7   0    0.50    0.80
  -7 -15   0    0.22    0.48
  -7 -15   0    0.04    0.49
  -7 -15   0    0.10    0.52
  22  -7   0    0.37    0.63
  22  -7   0    0.69    0.61
  -7 -15   0   -0.34    0.54
  22  -7   0    0.05    0.60
  22  -7   0    0.35    0.60
  -7 -15   0    0.12    0.34
 -15  22   0   -0.15    0.67
 -15  22   0    1.63    0.73
  -7 -15   0    0.18    0.52
  -7 -15   0    0.07    0.54
 -15  22   0    0.69    0.64
  22  -7   0    0.14    0.36
  22  -7   0    0.13    0.64
 -15  22   0    0.13    0.64
  22  -7   0    0.09    0.57
  22  -7   0    0.01    0.56
 -15  22   0    0.42    0.59
  -7 -15   0   -0.21    0.49
  -7 -15   0   -0.03    0.66
 -15  22   0    0.70    0.65
  14 -22   0   14.11    1.16
   8  14   0   11.11    1.22
 -22   8   0   14.18    1.10
 -22   8   0   15.31    1.19
 -22   8   0   14.42    1.30
  14 -22   0   15.03    1.43
  14 -22   0   15.29    1.10
   8  14   0   14.81    1.23
 -22   8   0   14.26    1.12
  14 -22   0   14.41    1.13
  14 -22   0   12.12    1.11
   8  14   0   15.53    1.51
 -22   8   0   13.48    1.16
   8  14   0   14.73    1.31
   8  14   0   14.00    1.37
 -14  22   0   14.09    1.19
  22  -8   0   13.96    1.17
  -8 -14   0   15.07    1.15
  -8 -14   0   14.34    1.07
  -8 -14   0   18.36    1.50
 -14  22   0   14.43    1.36
  22  -8   0   14.48    0.79
 -14  22   0   13.84    1.23
  22  -8   0   15.20    1.25
  -8 -14   0   14.58    1.20
 -14  22   0   14.42    1.36
  -8 -14   0   13.55    1.11
  -8 -14   0   14.83    0.99
  22  -8   0   14.16    1.29
  22  -8   0   13.74    1.34
  -8 -14   0   15.35    1.40
 -14  22   0   15.46    1.30
  -8 -14   0   13.03    1.12
  22  -8   0   15.12    1.26
 -14  22   0   14.61    1.25
  22  -8   0   14.70    1.14
  22  -8   0   12.36    1.13
  13 -22   0   -0.39    0.43
 -22   9   0    0.10    0.56
  13 -22   0    0.13    0.53
   9  13   0   -0.72    0.69
   9  13   0   -0.34    0.62
 -22   9   0   -0.85    0.54
   9  13   0    0.00    0.72
 -22   9   0   -0.60    0.48
 -22   9   0    0.00    0.56
   9  13   0   -0.31    0.66
  13 -22   0   -0.12    0.51
 -22   9   0   -0.24    0.49
 -22   9   0   -0.97    0.72
  13 -22   0   -0.20    0.50
   9  13   0   -0.55    0.86
  13 -22   0    0.10    0.55
  13 -22   0   -0.07    0.53
 -13  22   0   -0.18    0.64
 -13  22   0   -0.53    0.57
 -13  22   0   -0.09    0.61
  -9 -13   0   -0.39    0.48
  22  -9   0   -0.07    0.55
  -9 -13   0   -0.65    0.52
 -13  22   0   -0.26    0.64
  22  -9   0   -0.28    0.37
  22  -9   0   -0.72    0.54
  -9 -13   0   -0.01    0.53
  22  -9   0    0.25    0.48
 -13  22   0   -0.31    0.63
  -9 -13   0   -0.36    0.48
  22  -9   0   -0.14    0.59
  -9 -13   0    0.08    0.47
  -9 -13   0   -0.12    0.89
  22  -9   0   -0.04    0.92
  22  -9   0   -0.90    0.55
 -13  22   0   -0.03    0.88
  -9 -13   0   -0.19    0.48
  22  -9   0   -0.77    0.59
  -9 -13   0   -0.06    0.49
  10  12   0   -0.38    0.67
  12 -22   0    0.27    0.52
 -22  10   0    0.31    0.49
  12 -22   0   -0.27    0.51
  12 -22   0   -0.77    0.50
 -22  10   0   -0.61    0.93
  10  12   0    0.08    0.65
  10  12   0   -0.01    0.68
  12 -22   0    0.41    0.52
 -22  10   0    1.04    0.58
 -22  10   0    0.48    0.56
  10  12   0    0.03    0.64
  12 -22   0   -0.24    0.66
 -22  10   0    0.59    0.56
 -22  10   0   -0.22    0.76
  10  12   0    0.18    0.67
  10  12   0   -0.17    0.63
 -10 -12   0   -0.06    0.53
 -10 -12   0    0.10    0.52
 -12  22   0    0.65    0.63
  22 -10   0   -0.63    0.52
  22 -10   0    0.06    0.58
  22 -10   0    0.15    0.39
 -12  22   0   -0.91    0.79
 -10 -12   0    0.08    0.53
 -10 -12   0   -0.10    0.49
  22 -10   0    0.73    0.50
  22 -10   0    0.33    0.57
 -10 -12   0    0.19    0.52
 -10 -12   0    0.77    0.53
 -12  22   0   -1.00    1.16
  22 -10   0    0.18    0.60
 -10 -12   0   -0.15    0.45
 -10 -12   0    0.28    0.68
  22 -10   0   -0.13    0.74
  22 -10   0   -0.09    0.59
 -12  22   0    0.22    0.62
 -12  22   0   -0.81    0.59
 -12  22   0   -0.23    0.60
 -22  11   0   22.54    1.40
  11 -22   0   20.09    1.30
  11 -22   0   21.77    1.34
  11  11   0   20.92    1.37
 -22  11   0   20.34    1.27
  11  11   0   18.41    1.46
 -22  11   0   21.78    1.30
  11 -22   0   19.76    1.27
  11 -22   0   22.58    1.34
 -22  11   0   21.87    1.32
  11  11   0   22.18    1.45
 -22  11   0   22.58    1.40
 -22  11   0   23.10    1.32
  11  11   0   21.56    1.44
 -11  22   0   20.08    1.52
 -11 -11   0   20.40    1.24
 -11 -11   0   20.09    1.45
 -11 -11   0   20.17    1.26
 -11 -11   0   23.49    1.58
 -11  22   0   22.40    1.34
 -11  22   0   22.41    1.39
 -11 -11   0   20.35    1.24
  22 -11   0   19.26    1.57
 -11  22   0   21.83    1.52
  22 -11   0   19.34    1.15
  22 -11   0   20.61    1.40
 -11 -11   0   19.57    1.07
  22 -11   0   21.72    1.25
  22 -11   0   20.44    1.23
  22 -11   0   21.14    1.39
 -11  22   0   22.35    1.40
 -11 -11   0   22.49    1.26
 -11 -11   0   20.27    1.28
 -11  22   0   20.08    1.36
  22 -11   0   22.59    1.34
  10 -22   0   -0.14    0.49
 -22  12   0   -0.09    0.85
 -22  12   0    0.32    0.51
 -22  12   0    0.41    0.56
  10 -22   0    0.51    0.53
 -22  12   0    0.17    0.65
  10 -22   0    0.10    0.51
  10 -22   0    0.22    0.51
  12  10   0    0.26    0.64
 -22  12   0   -0.13    0.53
  12  10   0    0.25    1.30
  10 -22   0   -0.02    0.54
  12  10   0   -0.76    1.16
  12  10   0    0.67    0.74
  12  10   0   -0.52    0.59
  12  10   0    0.96    0.70
  10 -22   0    0.19    0.52
  12  10   0    0.45    0.70
 -22  12   0    0.26    0.53
 -10  22   0   -0.15    0.63
  22 -12   0   -0.21    0.57
 -10  22   0   -0.48    0.70
  22 -12   0   -0.06    0.60
 -10  22   0    0.19    0.65
 -12 -10   0    0.53    0.56
 -12 -10   0    0.29    0.44
  22 -12   0    0.14    0.42
  22 -12   0    0.11    0.51
 -12 -10   0    0.19    0.50
 -10  22   0   -0.23    0.63
 -10  22   0   -0.62    0.65
  22 -12   0    0.88    0.53
 -10  22   0   -0.02    0.63
 -12 -10   0    0.43    0.63
 -12 -10   0   -0.27    0.40
  22 -12   0    0.20    0.55
 -12 -10   0    0.09    0.52
 -12 -10   0    0.24    0.51
  22 -12   0    0.44    0.60
 -12 -10   0    0.13    0.51
  22 -12   0    0.29    0.56
  13   9   0    0.43    0.86
  13   9   0   -0.78    0.61
  13   9   0   -0.26    0.61
 -22  13   0    0.08    0.59
  13   9   0    0.24    0.64
 -22  13   0    0.63    0.57
   9 -22   0   -0.35    0.44
   9 -22   0    0.49    0.53
   9 -22   0   -0.21    0.51
  13   9   0   -0.59    0.71
   9 -22   0   -0.23    0.55
 -22  13   0   -0.46    0.51
   9 -22   0   -0.14    0.52
 -22  13   0    0.76    0.57
  13   9   0   -0.41    0.67
  13   9   0   -0.66    0.79
 -22  13   0    0.04    0.57
   9 -22   0    0.11    0.53
 -22  13   0    0.39    0.50
 -13  -9   0   -0.19    0.65
  22 -13   0    0.19    0.59
  22 -13   0    0.02    0.77
  22 -13   0   -0.31    0.50
  22 -13   0    0.32    0.57
 -13  -9   0    0.28    0.55
 -13  -9   0   -0.30    0.53
  -9  22   0   -0.49    0.86
  -9  22   0   -0.64    0.62
 -13  -9   0    0.07    0.47
  -9  22   0    0.44    0.64
  22 -13   0   -0.06    0.53
  22 -13   0   -0.15    0.28
  22 -13   0   -0.19    0.42
  -9  22   0    0.28    0.91
  22 -13   0    0.31    0.62
  22 -13   0   -0.28    0.75
  -9  22   0   -0.41    0.59
 -13  -9   0    0.42    0.54
 -13  -9   0    0.11    0.40
  22 -13   0    0.29    0.30
 -13  -9   0    0.06    0.55
 -13  -9   0    0.09    0.51
  -9  22   0    0.06    0.66
  14   8   0    8.41    0.93
   8 -22   0   10.20    1.04
   8 -22   0   12.27    1.45
   8 -22   0   10.23    1.08
 -22  14   0   12.21    1.24
  14   8   0    8.39    0.90
  14   8   0    9.97    1.32
  14   8   0    9.71    0.99
 -22  14   0    9.77    1.03
  14   8   0    7.38    0.98
 -22  14   0   13.51    1.63
  14   8   0    9.59    0.98
   8 -22   0    9.74    1.01
 -22  14   0   10.11    1.10
 -22  14   0   10.71    1.11
   8 -22   0   10.49    1.09
   8 -22   0   14.14    1.70
 -22  14   0   11.37    1.10
 -14  -8   0    8.61    0.77
 -14  -8   0    9.80    1.10
 -14  -8   0    9.82    1.09
 -14  -8   0    9.53    1.02
 -14  -8   0   10.68    1.05
  22 -14   0   11.01    0.63
  22 -14   0    9.44    1.03
  -8  22   0    8.19    0.94
  22 -14   0   10.99    1.12
 -14  -8   0   11.52    1.09
  22 -14   0   11.72    0.99
  -8  22   0    7.37    0.89
  -8  22   0    8.27    0.90
  -8  22   0   10.64    1.01
  22 -14   0    7.29    0.79
  22 -14   0   11.77    1.24
 -14  -8   0    9.37    0.95
  22 -14   0   13.37    1.46
  22 -14   0   10.03    0.65
  -8  22   0   11.39    1.32
  -8  22   0   13.04    1.53
  15   7   0    0.39    0.78
 -22  15   0    0.29    0.57
 -22  15   0    0.65    0.30
  15   7   0    0.32    0.81
   7 -22   0    0.69    0.74
  15   7   0    0.72    0.61
 -22  15   0    0.24    0.55
 -22  15   0    1.34    0.61
 -22  15   0    0.89    0.62
   7 -22   0   -0.27    0.69
  15   7   0   -1.34    0.66
   7 -22   0    0.42    0.56
  15   7   0    0.83    0.74
   7 -22   0    0.11    0.50
  15   7   0   -0.23    0.62
 -22  15   0    1.74    0.80
 -22  15   0    1.20    1.18
  15   7   0    0.72    0.66
   7 -22   0    0.80    0.53
   7 -22   0    0.10    0.55
  -7  22   0   -0.27    0.63
 -15  -7   0    0.67    0.54
 -15  -7   0    0.67    0.57
 -15  -7   0    0.39    0.58
  22 -15   0    0.43    0.55
  -7  22   0   -0.11    0.70
 -15  -7   0    0.83    0.59
  22 -15   0    0.42    0.48
  -7  22   0   -0.22    0.64
 -15  -7   0    0.81    0.67
  -7  22   0   -0.70    0.66
 -15  -7   0    0.40    0.39
 -15  -7   0    1.03    0.62
  22 -15   0    0.67    0.62
  -7  22   0    0.20    0.69
 -15  -7   0    0.45    0.41
  22 -15   0   -0.18    0.54
  -7  22   0    1.12    0.97
  22 -15   0    0.81    0.36
 -15  -7   0    0.31    0.58
  22 -15   0    0.30    0.35
 -15  -7   0    0.81    0.42
  22 -15   0    0.82    0.79
  22 -15   0    0.26    0.57
  16   6   0    0.83    0.78
 -22  16   0    0.32    0.87
   6 -22   0    0.32    0.85
   6 -22   0   -0.13    0.52
  16   6   0    1.40    1.03
  16   6   0    0.82    0.66
   6 -22   0    0.93    0.57
 -22  16   0    1.11    0.57
  16   6   0    0.25    0.63
 -22  16   0    0.88    0.35
  16   6   0   -0.43    1.17
 -22  16   0    0.06    0.61
 -22  16   0    0.43    0.52
 -22  16   0    0.46    0.62
   6 -22   0   -0.25    0.50
 -22  16   0    1.31    0.63
   6 -22   0    0.46    0.55
  16   6   0    0.91    0.72
  16   6   0    0.68    0.72
 -16  -6   0    0.83    0.38
  22 -16   0    1.04    0.66
 -16  -6   0    0.45    0.56
  22 -16   0    0.87    0.55
  22 -16   0    1.06    0.41
 -16  -6   0    0.99    0.41
 -16  -6   0    1.01    0.40
  -6  22   0    0.63    0.74
  22 -16   0    0.65    0.45
 -16  -6   0    1.02    0.58
  -6  22   0    0.24    0.66
  22 -16   0    0.97    0.55
  -6  22   0    0.21    0.82
 -16  -6   0    0.63    0.54
 -16  -6   0    0.78    0.58
  -6  22   0    0.28    0.68
 -16  -6   0    0.43    0.54
  22 -16   0    0.55    0.54
  22 -16   0    1.56    0.84
  -6  22   0    0.04    0.68
  22 -16   0    0.52    0.62
  -6  22   0   -0.44    0.66
 -16  -6   0    0.56    0.42
 -22  17   0    4.51    0.59
   5 -22   0    5.15    0.91
 -22  17   0    4.70    0.96
   5 -22   0    3.47    0.67
  17   5   0    4.91    0.88
   5 -22   0    3.72    0.67
   5 -22   0    3.75    0.69
 -22  17   0    5.06    0.78
  17   5   0    4.50    0.80
 -22  17   0    4.51    0.80
  17   5   0    2.51    0.77
  17   5   0    3.29    0.70
  17   5   0    2.50    0.79
  17   5   0    4.21    0.84
   5 -22   0    3.49    0.72
 -22  17   0    4.03    0.71
  17   5   0    6.31    1.17
 -22  17   0    4.97    0.73
 -22  17   0    4.45    0.78
  22 -17   0    4.64    0.54
  22 -17   0    3.61    0.66
 -17  -5   0    2.63    0.53
  -5  22   0    5.48    1.49
  -5  22   0    4.29    0.83
 -17  -5   0    3.14    0.69
 -17  -5   0    4.66    0.52
 -17  -5   0    3.23    0.67
  -5  22   0    4.23    1.15
 -17  -5   0    3.85    0.71
  22 -17   0    4.15    1.05
  22 -17   0    4.81    0.78
 -17  -5   0    3.07    0.65
  -5  22   0    3.79    0.77
 -17  -5   0    4.89    0.75
 -17  -5   0    4.22    0.49
  22 -17   0    3.97    0.68
  22 -17   0    4.25    0.72
  -5  22   0    2.95    0.80
   4 -22   0   -0.33    0.55
   4 -22   0    0.32    0.79
 -22  18   0    0.68    0.67
   4 -22   0    0.44    0.58
  18   4   0   -0.40    0.75
 -22  18   0    1.48    0.73
   4 -22   0    0.22    0.59
   4 -22   0    0.76    0.62
  18   4   0   -0.16    0.94
 -22  18   0    0.82    0.39
  18   4   0    0.29    0.72
  18   4   0    1.26    0.71
  18   4   0    0.73    0.70
 -22  18   0    0.79    0.66
 -22  18   0    0.73    0.69
 -18  -4   0    0.57    0.61
  -4  22   0    1.20    0.77
  -4  22   0    0.89    0.76
 -18  -4   0    1.09    0.35
  22 -18   0    0.21    0.55
  -4  22   0    0.61    0.71
 -18  -4   0    0.09    0.35
 -18  -4   0    0.50    0.59
  22 -18   0    0.76    0.61
  -4  22   0   -0.09    0.71
 -18  -4   0    0.35    0.43
  22 -18   0    0.07    0.51
 -18  -4   0    0.25    0.61
 -18  -4   0    0.69    0.62
  22 -18   0    0.30    0.64
 -18  -4   0    1.17    0.76
  -4  22   0   -0.24    0.66
  22 -18   0    0.47    0.53
  19   3   0    0.12    0.65
  19   3   0    0.26    0.94
   3 -22   0    0.19    0.57
   3 -22   0    0.40    0.61
   3 -22   0    0.14    0.60
   3 -22   0   -0.38    0.67
 -22  19   0    0.04    0.73
 -22  19   0    0.46    0.67
 -22  19   0   -0.42    0.66
 -22  19   0   -0.55    0.56
   3 -22   0   -0.36    0.56
  19   3   0   -0.15    0.64
  19   3   0   -0.40    0.73
  19   3   0    0.82    1.29
 -19  -3   0   -0.11    0.32
 -19  -3   0   -0.39    0.54
  -3  22   0   -0.79    0.70
 -19  -3   0   -0.22    0.56
 -19  -3   0   -0.03    0.57
 -19  -3   0    0.25    0.32
  -3  22   0   -0.60    0.69
  22 -19   0    0.29    0.56
  22 -19   0    0.94    0.61
 -19  -3   0   -0.52    0.58
  22 -19   0    0.20    0.49
  22 -19   0   -0.48    0.59
  -3  22   0   -0.85    0.74
  -3  22   0   -0.11    0.70
 -19  -3   0   -0.04    0.54
  17 -23   0    1.41    0.60
 -23   6   0    1.08    0.83
   6  17   0    0.80    0.73
   6  17   0   -0.24    0.72
   6  17   0    2.07    1.18
 -23   6   0    1.75    0.63
 -23   6   0    1.69    0.66
  17 -23   0    0.70    0.59
 -23   6   0    1.07    0.57
  17 -23   0    0.98    0.57
  17 -23   0    1.49    0.63
  17 -23   0    1.73    0.82
   6  17   0    1.22    0.75
  -6 -17   0    0.92    0.74
  -6 -17   0    0.75    0.42
  -6 -17   0    1.59    0.65
  23  -6   0    1.45    0.68
  23  -6   0    1.63    0.77
  23  -6   0    1.91    0.73
  -6 -17   0    0.79    0.61
  -6 -17   0    0.80    0.58
  -6 -17   0    0.91    0.64
  23  -6   0    0.52    0.38
  23  -6   0    1.83    0.67
  -6 -17   0    0.93    0.60
 -17  23   0    0.88    0.63
 -17  23   0    1.77    0.75
 -17  23   0    2.23    0.72
  23  -6   0    2.08    0.78
 -17  23   0    0.68    0.77
  -6 -17   0    0.69    0.61
 -23   7   0   24.36    1.46
  16 -23   0   24.18    1.46
  16 -23   0   24.85    1.42
 -23   7   0   27.92    1.49
   7  16   0   25.77    1.60
  16 -23   0   25.80    1.47
   7  16   0   24.00    1.57
 -23   7   0   25.96    2.07
   7  16   0   22.56    1.50
   7  16   0   25.55    1.77
 -23   7   0   27.31    1.47
  16 -23   0   24.97    1.40
 -23   7   0   26.09    1.58
  16 -23   0   32.42    2.10
 -16  23   0   25.08    1.65
  -7 -16   0   21.69    0.97
  -7 -16   0   24.42    1.44
  23  -7   0   27.14    1.63
 -16  23   0   27.40    1.53
  23  -7   0   27.70    1.51
 -16  23   0   24.98    1.45
  23  -7   0   26.00    1.53
  -7 -16   0   22.10    1.39
 -16  23   0   25.18    1.49
  -7 -16   0   22.70    1.26
  23  -7   0   23.64    0.98
  23  -7   0   26.21    1.44
  -7 -16   0   23.91    1.51
  -7 -16   0   22.97    1.40
  23  -7   0   23.67    1.33
   8  15   0    0.03    0.74
 -23   8   0    0.83    0.91
 -23   8   0   -0.14    0.69
  15 -23   0   -0.13    0.59
  15 -23   0   -0.05    0.53
 -23   8   0    0.30    0.57
   8  15   0    0.01    0.72
  15 -23   0   -0.35    0.55
   8  15   0    0.42    1.30
 -23   8   0   -0.09    0.51
   8  15   0   -0.48    0.68
 -23   8   0    0.23    0.58
   8  15   0   -0.05    0.74
  15 -23   0   -0.13    0.54
  15 -23   0    0.81    0.60
  -8 -15   0   -0.09    0.55
  23  -8   0    0.72    0.62
  23  -8   0   -0.15    0.37
 -15  23   0    0.06    0.73
  -8 -15   0    0.28    0.50
 -15  23   0   -0.99    0.60
  -8 -15   0    0.14    0.52
  -8 -15   0    0.37    0.54
  23  -8   0   -0.38    0.92
  23  -8   0    0.69    0.55
  -8 -15   0   -0.35    0.51
 -15  23   0    0.50    1.30
  23  -8   0    0.52    0.79
  -8 -15   0    0.00    0.58
 -15  23   0   -0.81    0.63
  -8 -15   0    0.65    0.54
 -15  23   0   -0.19    0.69
  23  -8   0   -0.27    0.58
  23  -8   0    0.38    0.58
   9  14   0   -0.69    0.94
  14 -23   0    0.38    0.55
 -23   9   0   -0.40    0.60
   9  14   0    0.03    0.69
 -23   9   0   -0.32    0.77
  14 -23   0   -0.26    0.55
 -23   9   0   -0.80    0.56
  14 -23   0    0.05    0.50
  14 -23   0   -0.12    0.72
 -23   9   0   -1.05    0.51
   9  14   0    0.23    0.75
  14 -23   0   -0.07    0.56
  -9 -14   0   -0.29    0.53
  -9 -14   0   -0.44    0.53
  23  -9   0   -0.37    0.56
 -14  23   0   -0.58    0.63
 -14  23   0   -0.69    0.64
  23  -9   0    0.71    0.82
  23  -9   0   -0.12    0.52
  -9 -14   0    0.08    0.49
  23  -9   0    0.17    0.58
 -14  23   0   -0.48    0.94
  -9 -14   0    0.11    0.50
 -14  23   0   -0.63    0.93
  23  -9   0   -0.12    0.37
  -9 -14   0   -0.96    0.63
 -14  23   0   -0.41    0.68
  -9 -14   0   -0.48    0.55
  -9 -14   0   -0.30    0.49
  23  -9   0   -0.21    0.61
 -23  10   0    5.45    0.85
 -23  10   0    5.21    0.75
  13 -23   0    3.76    0.70
 -23  10   0    6.17    0.85
  10  13   0    4.17    0.84
  10  13   0    2.53    0.98
 -23  10   0    4.43    0.72
  13 -23   0    4.17    0.72
  13 -23   0    4.33    0.72
  10  13   0    4.44    0.79
  13 -23   0    5.06    0.73
 -23  10   0    4.21    0.71
  10  13   0    3.70    0.88
 -10 -13   0    4.12    0.66
  23 -10   0    6.01    1.25
 -13  23   0    3.71    0.81
 -13  23   0    3.86    1.11
 -10 -13   0    3.58    0.69
 -10 -13   0    3.29    0.58
 -10 -13   0    2.78    0.66
 -13  23   0    4.34    0.81
  23 -10   0    4.84    0.81
  23 -10   0    3.81    0.71
 -10 -13   0    3.41    0.68
 -10 -13   0    2.82    0.58
  23 -10   0    4.55    0.83
 -13  23   0    2.14    0.74
 -10 -13   0    3.85    0.68
  23 -10   0    5.43    0.67
  23 -10   0    5.36    0.73
 -13  23   0    3.83    0.74
 -23  11   0    0.99    0.61
  11  12   0    1.54    1.02
  12 -23   0    0.81    0.96
  11  12   0    0.76    0.77
 -23  11   0    0.60    0.52
 -23  11   0    1.75    0.69
  11  12   0    0.03    0.69
  12 -23   0    0.79    0.58
 -23  11   0    0.94    0.61
  12 -23   0   -0.32    0.55
  11  12   0    0.85    0.98
  12 -23   0    0.74    0.57
  11  12   0    0.81    0.86
 -23  11   0    1.78    0.98
  11  12   0    0.47    0.69
  23 -11   0    1.05    0.53
  23 -11   0    1.11    0.58
 -11 -12   0    0.76    0.52
 -11 -12   0    0.63    0.55
 -12  23   0    0.67    0.77
  23 -11   0    0.96    0.65
 -12  23   0    0.85    0.66
 -11 -12   0    1.81    1.11
 -11 -12   0    0.11    0.53
 -11 -12   0    0.11    0.54
 -12  23   0    0.72    0.83
 -11 -12   0    0.58    0.86
 -12  23   0    1.25    0.72
 -11 -12   0    0.69    0.55
  23 -11   0    0.89    1.06
  23 -11   0    0.83    0.48
 -12  23   0    1.12    0.67
  23 -11   0    0.96    0.61
  11 -23   0    1.81    0.56
 -23  12   0    2.25    0.59
  12  11   0    1.91    0.77
  11 -23   0    1.82    0.61
  12  11   0    1.92    0.71
  11 -23   0    1.84    0.59
 -23  12   0    1.70    0.54
  12  11   0    0.94    0.92
  11 -23   0    1.37    0.62
  11 -23   0    3.14    0.85
  12  11   0    3.85    1.35
 -23  12   0    3.15    0.70
  12  11   0    1.89    0.99
 -23  12   0    2.53    0.63
  12  11   0    1.66    0.93
  12  11   0    1.25    0.74
 -23  12   0    1.98    0.62
  23 -12   0    2.42    0.69
 -11  23   0    2.20    0.79
  23 -12   0    2.60    0.70
  23 -12   0    1.58    0.71
 -11  23   0    2.18    0.74
 -12 -11   0    1.92    0.59
 -12 -11   0    2.01    0.66
 -11  23   0    2.52    0.74
  23 -12   0    2.86    0.95
 -12 -11   0    1.33    0.54
  23 -12   0    2.00    0.47
  23 -12   0    1.51    0.60
 -12 -11   0    2.87    0.81
 -12 -11   0    2.18    0.64
  23 -12   0    2.00    0.58
 -12 -11   0    1.81    0.50
 -12 -11   0    1.79    0.63
 -11  23   0    2.86    0.72
 -11  23   0    1.67    1.16
  13  10   0   16.94    1.41
  13  10   0   18.48    1.62
  13  10   0   22.65    1.94
  10 -23   0   18.10    1.34
  10 -23   0   15.77    1.27
 -23  13   0   16.84    1.21
  10 -23   0   18.44    1.29
  13  10   0   15.83    1.66
 -23  13   0   22.79    1.89
 -23  13   0   18.72    1.29
  13  10   0   17.32    1.57
  10 -23   0   16.59    1.21
  13  10   0   19.88    1.45
 -23  13   0   17.91    1.29
 -23  13   0   19.10    1.40
  10 -23   0   16.71    1.25
 -13 -10   0   18.00    1.27
  23 -13   0   17.24    1.29
 -13 -10   0   16.79    0.97
  23 -13   0   17.57    0.97
 -10  23   0   16.99    1.37
 -10  23   0   18.52    1.35
 -13 -10   0   15.83    1.28
  23 -13   0   17.54    1.38
 -13 -10   0   19.60    1.28
 -13 -10   0   17.22    1.25
 -13 -10   0   16.42    1.17
 -10  23   0   17.59    1.54
  23 -13   0   19.38    1.50
  23 -13   0   18.19    1.26
 -10  23   0   17.62    1.35
  23 -13   0   17.72    1.45
 -13 -10   0   15.37    1.25
   9 -23   0    0.97    0.57
   9 -23   0    0.45    0.59
  14   9   0    0.84    0.71
  14   9   0    0.88    0.70
 -23  14   0    0.84    0.63
  14   9   0    0.29    0.74
   9 -23   0    1.54    0.60
 -23  14   0    1.92    0.80
  14   9   0    0.83    0.73
   9 -23   0    1.31    0.59
  14   9   0    1.18    0.93
 -23  14   0    0.94    0.56
  14   9   0    0.29    1.10
 -23  14   0    1.21    0.68
 -23  14   0    2.32    0.78
   9 -23   0    1.40    0.60
  -9  23   0    1.50    0.73
 -14  -9   0    0.95    0.57
  23 -14   0    2.06    0.69
  23 -14   0    1.45    0.36
  23 -14   0    1.31    0.65
 -14  -9   0    1.16    0.57
  23 -14   0    1.24    0.66
 -14  -9   0    1.35    0.66
 -14  -9   0    0.95    0.43
  -9  23   0    1.27    0.70
  23 -14   0    0.79    0.62
  -9  23   0    0.91    0.76
  -9  23   0    1.43    1.05
  23 -14   0    1.29    0.60
  -9  23   0    0.62    0.79
 -14  -9   0    0.80    0.60
  23 -14   0    0.70    0.47
 -14  -9   0    1.59    0.72
  23 -14   0    0.54    0.59
 -14  -9   0    1.45    0.60
  23 -14   0    1.06    0.32
  15   8   0   -0.14    1.24
 -23  15   0    0.70    0.68
 -23  15   0   -0.21    0.54
   8 -23   0    0.16    0.57
   8 -23   0    0.07    0.48
   8 -23   0   -0.32    0.53
   8 -23   0   -0.43    0.53
  15   8   0   -0.15    0.71
 -23  15   0    0.02    0.62
 -23  15   0   -0.68    0.57
  15   8   0    0.02    0.70
   8 -23   0   -0.29    0.51
  15   8   0   -1.62    1.39
  15   8   0   -0.62    1.63
 -23  15   0   -0.04    0.64
  23 -15   0    0.12    0.33
 -15  -8   0    0.26    0.56
  23 -15   0    0.05    0.57
  -8  23   0   -0.18    0.92
 -15  -8   0   -0.58    0.53
 -15  -8   0   -0.36    0.54
 -15  -8   0    0.35    0.39
  -8  23   0   -0.29    0.69
  23 -15   0    0.12    0.61
 -15  -8   0    0.34    0.42
 -15  -8   0   -1.60    0.95
 -15  -8   0    0.64    0.58
  23 -15   0    0.19    0.63
  23 -15   0    0.00    0.55
 -15  -8   0    0.21    0.43
  23 -15   0    0.15    0.31
  -8  23   0   -0.41    0.71
  -8  23   0    0.01    0.68
 -15  -8   0    0.16    0.94
  23 -15   0    0.12    0.54
  -8  23   0   -0.30    0.69
  23 -15   0   -0.06    0.49
  16   7   0    3.40    0.80
  16   7   0    3.19    1.21
   7 -23   0    3.16    0.66
   7 -23   0    6.33    1.04
 -23  16   0    6.25    1.40
   7 -23   0    2.96    0.70
  16   7   0    5.10    0.90
 -23  16   0    4.82    0.84
 -23  16   0    4.56    0.79
   7 -23   0    3.18    0.69
  16   7   0    4.28    0.93
 -23  16   0    4.52    0.79
   7 -23   0    2.44    0.60
  16   7   0    4.69    1.00
 -16  -7   0    3.86    0.68
  23 -16   0    4.90    0.79
  -7  23   0    4.93    0.83
 -16  -7   0    3.68    0.73
  -7  23   0    3.24    0.84
  23 -16   0    4.92    0.74
  -7  23   0    5.84    1.09
 -16  -7   0    3.80    0.76
 -16  -7   0    2.84    0.64
 -16  -7   0    4.84    0.55
  23 -16   0    5.99    0.62
 -16  -7   0    4.60    0.58
  23 -16   0    4.87    0.85
  23 -16   0    4.69    0.82
 -16  -7   0    3.53    0.66
  -7  23   0    3.01    0.79
  -7  23   0    4.01    0.90
 -16  -7   0    4.11    0.52
 -16  -7   0    4.63    0.74
  23 -16   0    7.32    1.34
  23 -16   0    5.73    0.58
  23 -16   0    3.98    0.70
   6 -23   0    0.09    0.69
  17   6   0    0.14    0.76
  17   6   0   -0.86    0.70
  17   6   0   -0.03    0.64
  17   6   0   -0.85    0.73
 -23  17   0   -0.12    0.83
  17   6   0   -0.80    0.74
 -23  17   0    0.30    0.32
   6 -23   0    0.36    0.86
 -23  17   0   -0.71    0.65
   6 -23   0    0.14    0.55
 -23  17   0   -0.33    0.56
   6 -23   0    0.14    0.56
   6 -23   0   -0.41    0.54
  23 -17   0    0.04    0.55
  -6  23   0   -1.54    1.29
 -17  -6   0   -0.19    0.36
  23 -17   0    0.50    0.38
  23 -17   0    0.12    0.47
  -6  23   0   -0.32    0.72
  -6  23   0   -0.06    0.69
  23 -17   0   -0.17    0.63
 -17  -6   0   -0.64    0.54
  23 -17   0    0.13    0.60
  23 -17   0   -0.23    0.38
 -17  -6   0    0.01    0.60
  23 -17   0   -0.07    0.50
 -17  -6   0   -0.09    0.72
 -17  -6   0    0.36    0.40
 -17  -6   0    0.52    0.60
  -6  23   0   -0.17    0.65
 -17  -6   0    0.66    0.59
 -17  -6   0    0.09    0.58
  23 -17   0    0.25    0.71
   0   0   1   18.41    0.55
   0   0   1   19.20    0.52
  -1   0  -1   85.73    2.02
  -1   0  -1   78.81    2.14
   1  -1  -1   83.09    2.01
  -1   1  -1   95.41    2.23
   1   0  -1   86.74    2.23
   1  -1   1  101.51    2.40
   1  -1   1   95.02    2.40
   2  -1  -1   46.28    1.20
  -1  -1  -1   47.27    1.17
   2  -1  -1   46.81    1.17
   2  -1  -1   46.80    1.20
   2  -1  -1   47.24    1.25
  -1   2  -1   43.76    1.16
  -2   1   1   52.73    1.27
   1   1   1   51.74    1.28
   1   1   1   47.46    1.27
   1  -2   1   50.76    1.28
   1  -2   1   51.35    1.25
  -2   1   1   51.66    1.34
   1   1   1   46.70    1.25
   1  -2   1   46.77    1.26
   1   1   1   50.32    1.23
   1  -2   1   52.47    1.25
  -2   1   1   48.28    1.29
  -2   1   1   47.75    1.26
  -2   1   1   52.05    1.24
  -2   1   1   51.99    1.24
   1  -2   1   52.15    1.27
  -2   1   1   46.13    1.25
   1   1   1   48.24    1.23
   1   1   1   50.38    1.25
   1   1   1   50.84    1.34
   3  -2  -1  407.80   13.19
  -1   3  -1  408.83   13.71
  -1   3  -1  416.76   10.40
  -2  -1  -1  415.35   13.22
  -2  -1  -1  417.28   10.32
   3  -2  -1  410.37   10.34
  -3   2   1  427.52   13.33
   2   1   1  412.92   13.17
   1  -3   1  429.53   10.33
   2   1   1  412.34   10.23
  -3   2   1  370.01   10.34
  -2   0  -1  110.22    2.58
  -2   0  -1  107.14    2.49
   0   2  -1   88.24    2.50
   0   2  -1  107.89    2.54
   2  -2  -1   96.21    2.48
  -2   0  -1   88.14    2.48
   2  -2  -1   88.96    2.48
  -2   0  -1  110.10    2.51
   2  -2  -1  109.57    2.50
   0   2  -1   99.65    2.50
   2  -2  -1  110.67    2.50
  -2   2   1  116.20    2.72
   0  -2   1  114.64    2.74
   0  -2   1  112.83    2.74
   2   0   1  107.51    2.81
  -2   2   1  107.58    2.73
   0  -2   1  110.01    2.77
   2   0   1  111.98    2.72
   2   0   1  108.50    2.74
  -2   2   1  109.47    2.72
   0  -2   1  115.19    2.74
   2   0   1  114.63    2.76
  -2   2   1  106.58    2.74
  -2   2   1  110.32    2.74
   0  -2   1  114.96    2.76
   2   0   1  110.84    2.72
   0  -2   1  113.42    2.76
   2   0   1  112.56    2.75
   2   0   1  108.29    2.74
  -2   2   1  113.27    2.77
   0  -2   1  110.54    2.75
   1   1  -1   43.00    1.18
   1   1  -1   51.77    1.19
   1  -2  -1   48.94    1.15
  -2   1  -1   44.47    1.16
   1  -2  -1   45.91    1.17
  -2   1  -1   47.88    1.17
  -2   1  -1   45.14    1.17
  -2   1  -1   41.72    1.17
   1   1  -1   47.47    1.17
   1  -2  -1   51.84    1.17
  -2   1  -1   46.05    1.16
  -2   1  -1   44.71    1.17
  -1   2   1   75.68    2.00
   2  -1   1   80.57    2.02
  -1  -1   1   83.21    2.05
   2  -1   1   82.46    2.01
   2  -1   1   71.30    2.01
  -1  -1   1   82.18    2.03
   2  -1   1   83.00    2.00
   2  -1   1   83.65    2.01
   2  -1   1   79.23    2.09
  -1   2   1   77.27    2.01
  -1  -1   1   83.97    2.01
  -1   2   1   84.95    2.08
  -1  -1   1   82.84    2.06
  -1  -1   1   82.63    2.10
   2  -1   1   83.60    2.00
  -1  -1   1   76.70    2.02
  -1  -1   1   82.72    2.01
  -1  -1   1   81.13    2.06
   2  -1   1   86.75    2.01
  -1  -1   1   84.31    2.03
  -1   2   1   86.19    1.99
  -1  -1   1   83.20    2.03
   0  -2  -1  134.33    3.58
   0  -2  -1  130.40    3.53
   2   0  -1  149.65    3.55
   0  -2  -1  125.50    3.54
  -2   2  -1  151.04    3.55
  -2   2  -1  157.01    3.57
   2   0  -1  129.23    3.54
   2   0  -1  158.22    3.59
   0  -2  -1  143.23    3.53
  -2   2  -1  133.45    3.54
  -2   2  -1  159.08    3.56
   2   0  -1  153.97    3.58
   2   0  -1  143.24    3.57
   2   0  -1  158.17    3.59
   0  -2  -1  138.46    3.54
   2   0  -1  157.03    3.57
   2  -2   1  158.84    3.85
   0   2   1  151.60    3.85
   2  -2   1  157.83    3.87
   0   2   1  154.84    3.85
   2  -2   1  156.50    3.87
  -2   0   1  159.10    3.84
  -2   0   1  160.02    3.88
   2  -2   1  152.77    3.86
   0   2   1  160.17    3.83
   0   2   1  159.57    3.94
   0   2   1  155.94    3.82
  -2   0   1  156.76    3.88
  -2   0   1  162.50    3.87
  -2   0   1  163.95    3.93
  -2   0   1  156.64    3.89
  -2   0   1  157.03    3.86
  -2   0   1  157.89    3.88
   3  -1  -1  190.24    4.70
  -1  -2  -1  189.96    4.67
   3  -1  -1  190.20    4.70
   3  -1  -1  189.67    4.68
   3  -1  -1  189.29    4.67
   3  -1  -1  187.33    4.69
   3  -1  -1  198.30    4.82
   3  -1  -1  194.34    4.69
  -1  -2  -1  197.70    4.69
   3  -1  -1  191.25    4.70
  -2   3  -1  189.70    4.69
   3  -1  -1  190.42    4.68
   3  -1  -1  188.57    4.72
   3  -1  -1  194.25    4.76
  -2   3  -1  190.68    4.69
  -2   3  -1  195.86    4.69
  -2   3  -1  189.05    4.70
  -2   3  -1  191.72    4.68
  -2   3  -1  188.74    4.70
   2  -3   1  191.60    4.71
  -3   1   1  187.34    4.71
   1   2   1  193.95    4.70
  -3   1   1  190.46    4.68
   1   2   1  189.79    4.78
   2  -3   1  195.21    4.76
  -3   1   1  195.47    4.77
  -3   1   1  176.07    4.72
   2  -3   1  195.76    4.70
   1   2   1  190.38    4.67
   2  -3   1  195.48    4.73
   1   2   1  203.29    4.74
   2  -3   1  193.35    4.69
  -3   1   1  189.88    4.71
  -3   1   1  189.03    4.70
  -2   4  -1  954.82   23.50
   4  -2  -1  960.53   23.46
  -2   4  -1  937.04   27.88
  -2  -2  -1  933.32   27.39
  -2  -2  -1  969.70   23.42
   2   2   1  948.62   26.52
  -4   2   1  953.40   26.61
   2  -4   1  807.27   26.29
   5  -3  -1  306.37    7.47
   5  -3  -1  298.75    7.47
   5  -3  -1  305.74    7.47
   5  -3  -1  307.84    7.48
   5  -3  -1  314.17    7.48
  -2   5  -1  305.83    7.48
  -2   5  -1  309.55    7.49
  -2   5  -1  305.52    7.49
  -2   5  -1  297.30    7.50
   2  -5   1  314.30    7.58
  -5   3   1  307.83    7.56
   2  -5   1  306.26    7.61
   3   2   1  317.74    7.59
  -5   3   1  314.85    7.59
  -5   3   1  303.64    7.59
  -5   3   1  305.08    7.58
  -3  -1  -1   48.20    1.26
   4  -3  -1   48.37    1.25
   4  -3  -1   46.00    1.26
  -3  -1  -1   48.67    1.34
   4  -3  -1   47.00    1.26
  -3  -1  -1   47.69    1.25
   4  -3  -1   47.15    1.24
   4  -3  -1   47.99    1.25
  -1   4  -1   46.62    1.27
  -3  -1  -1   45.82    1.26
  -3  -1  -1   48.51    1.24
  -1   4  -1   48.14    1.26
  -1   4  -1   48.06    1.26
  -3  -1  -1   46.59    1.26
  -3  -1  -1   47.08    1.25
   4  -3  -1   47.31    1.25
  -1   4  -1   46.16    1.26
   3   1   1   45.07    1.27
   3   1   1   45.81    1.26
  -4   3   1   47.29    1.26
  -4   3   1   46.79    1.27
  -4   3   1   48.47    1.25
   3   1   1   48.23    1.28
   3   1   1   47.31    1.27
   3   1   1   48.12    1.35
   1  -4   1   46.99    1.28
   1  -4   1   50.21    1.27
  -4   3   1   47.05    1.26
   1  -4   1   49.44    1.29
   3   1   1   48.46    1.26
   1  -4   1   48.19    1.27
   1  -4   1   50.11    1.28
   1  -4   1   48.96    1.26
   3   1   1   48.15    1.20
   3   1   1   47.75    1.24
  -4   3   1   47.15    1.27
   3  -3  -1  961.14   23.66
  -3   0  -1  972.20   23.68
   0   3  -1  954.79   27.87
  -3   0  -1 1000.00   27.42
   3  -3  -1  947.69   27.04
   0   3  -1  954.29   23.74
  -3   3   1  861.40   23.10
  -3   3   1  983.79   26.50
   3   0   1  967.70   26.72
   1   2  -1  126.61    3.08
  -3   1  -1  123.36    3.07
  -3   1  -1  122.67    3.06
   1   2  -1  123.47    3.11
   2  -3  -1  124.09    3.07
   2  -3  -1  128.68    3.05
   2  -3  -1  126.29    3.06
   1   2  -1  127.04    3.07
   1   2  -1  124.54    3.08
  -3   1  -1  122.47    3.04
   2  -3  -1  120.91    3.05
   2  -3  -1  122.60    3.07
   2  -3  -1  121.39    3.06
  -3   1  -1  121.47    3.13
   1   2  -1  126.32    3.09
   1   2  -1  128.85    3.08
  -3   1  -1  125.03    3.06
  -3   1  -1  121.58    3.07
   1   2  -1  123.66    3.13
   1   2  -1  126.57    3.07
   1   2  -1  127.06    3.09
  -3   1  -1  119.63    3.07
  -2   3   1  127.32    3.04
   3  -1   1  123.24    3.03
   3  -1   1  123.72    3.03
  -1  -2   1  122.24    3.05
  -2   3   1  129.74    3.02
   3  -1   1  116.26    2.98
  -1  -2   1  127.01    3.04
  -2   3   1  110.99    3.07
   3  -1   1  121.94    2.99
   3  -1   1  123.33    3.01
   3  -1   1  123.25    3.05
  -1  -2   1  127.72    3.05
  -1  -2   1  118.33    3.09
  -1  -2   1  127.70    3.07
  -2   3   1  123.39    3.04
  -1  -2   1  126.64    3.04
  -1  -2   1  123.67    3.07
   3  -1   1  122.42    3.11
  -2   3   1  121.17    3.01
  -1  -2   1  122.17    3.11
   3  -1   1  122.17    2.99
   3  -1   1  123.53    3.05
  -1  -2   1  123.97    3.07
   2   1  -1  284.29   10.49
   1  -3  -1  280.60    7.15
  -3   2  -1  270.76   10.09
   1  -3  -1  287.09    9.73
  -3   2  -1  284.83    7.23
   2   1  -1  285.91    7.25
  -1   3   1  286.74    7.37
   3  -2   1  296.69    7.45
  -2  -1   1  296.69    7.46
  -1   3   1  284.14    9.93
   0  -3  -1  812.57   23.35
   0  -3  -1  838.98   20.13
  -3   3  -1  819.71   20.20
   3   0  -1  818.32   24.05
   3   0  -1  812.11   20.19
  -3   3  -1  806.66   23.92
   0   3   1  852.95   23.52
  -3   0   1  818.24   20.11
   0   3   1  776.49   20.02
   3  -3   1  817.72   20.11
   4  -1  -1  423.01   14.83
   4  -1  -1  424.81   10.73
  -1  -3  -1  425.72   14.52
  -1  -3  -1  438.06   10.69
  -3   4  -1  417.40   10.74
  -3   4  -1  397.30   14.63
   3  -4   1  382.14   14.83
   1   3   1  463.72   15.23
  -4   1   1  441.38   11.07
   3  -4   1  449.88   11.11
  -3   5  -1  290.37    7.18
  -3   5  -1  292.43    7.17
  -3   5  -1  296.26    7.19
   5  -2  -1  291.29    7.15
   5  -2  -1  285.61    7.15
   5  -2  -1  297.13    7.15
   5  -2  -1  284.30    7.24
  -3   5  -1  295.51    7.17
  -3   5  -1  294.99    7.16
   5  -2  -1  292.58    7.16
   5  -2  -1  295.28    7.15
   2   3   1  298.03    7.29
  -5   2   1  297.92    7.30
   2   3   1  305.12    7.29
  -5   2   1  297.16    7.32
   2   3   1  304.13    7.32
   2   3   1  300.89    7.31
  -5   2   1  287.34    7.30
   3  -5   1  298.78    7.31
   3  -5   1  299.81    7.32
  -3   6  -1  382.99    9.29
   6  -3  -1  372.30    9.26
   6  -3  -1  380.67    9.30
   6  -3  -1  380.55    9.26
   6  -3  -1  372.15    9.28
  -3   6  -1  378.42    9.29
   6  -3  -1  379.91    9.30
  -3   6  -1  388.46    9.28
  -6   3   1  384.58    9.40
  -6   3   1  380.96    9.44
   3   3   1  386.12    9.42
   3  -6   1  382.47    9.41
  -6   3   1  391.93    9.42
  -4  -3  -1  219.93    5.42
  -4  -3  -1  222.44    5.42
  -4  -3  -1  220.34    5.41
   7  -4  -1  211.61    5.39
  -3   7  -1  227.17    5.43
   7  -4  -1  218.75    5.44
   7  -4  -1  210.73    5.44
  -3   7  -1  222.56    5.42
   7  -4  -1  214.08    5.40
  -4  -3  -1  219.63    5.44
   7  -4  -1  221.68    5.41
   7  -4  -1  211.34    5.43
   7  -4  -1  220.14    5.43
  -4  -3  -1  215.94    5.40
  -4  -3  -1  218.20    5.44
  -3   7  -1  215.69    5.43
  -3   7  -1  215.83    5.43
   4   3   1  213.57    5.43
   4   3   1  219.19    5.42
  -7   4   1  213.00    5.43
   4   3   1  221.73    5.39
  -7   4   1  218.48    5.42
   3  -7   1  222.36    5.43
  -7   4   1  220.19    5.39
   4   3   1  214.40    5.42
  -7   4   1  214.22    5.39
   4   3   1  218.64    5.44
   3  -7   1  219.90    5.41
   4   3   1  219.92    5.39
   3  -7   1  216.02    5.44
   3  -7   1  213.78    5.42
  -7   4   1  220.01    5.41
   6  -4  -1   12.76    0.49
  -4  -2  -1   13.06    0.51
  -2   6  -1   12.27    0.51
   6  -4  -1   12.89    0.53
  -4  -2  -1   12.16    0.49
  -4  -2  -1   12.28    0.50
   6  -4  -1   12.23    0.49
  -4  -2  -1   12.77    0.48
   6  -4  -1   12.52    0.49
  -4  -2  -1   13.21    0.49
   6  -4  -1   12.47    0.50
  -4  -2  -1   12.01    0.49
  -2   6  -1   12.96    0.54
  -2   6  -1   11.62    0.53
  -2   6  -1   12.46    0.51
   6  -4  -1   12.45    0.48
  -4  -2  -1   12.63    0.50
  -2   6  -1   13.05    0.51
   4   2   1   12.21    0.51
   4   2   1   12.22    0.53
   4   2   1   13.44    0.49
   2  -6   1   12.97    0.52
  -6   4   1   12.63    0.52
  -6   4   1   12.93    0.49
   4   2   1   11.29    0.50
   2  -6   1   12.40    0.50
   2  -6   1   12.77    0.53
   4   2   1   12.75    0.48
  -6   4   1   11.78    0.49
  -6   4   1   12.44    0.47
   2  -6   1   12.58    0.49
   2  -6   1   12.49    0.51
  -6   4   1   11.69    0.48
   2  -6   1   12.60    0.51
   4   2   1   12.99    0.51
   4   2   1   13.72    0.60
  -4  -1  -1   77.85    1.96
  -1   5  -1   75.20    2.00
  -4  -1  -1   73.41    2.00
  -1   5  -1   79.21    1.99
   5  -4  -1   74.81    1.96
   5  -4  -1   77.11    1.97
   5  -4  -1   76.98    1.96
  -1   5  -1   78.71    1.98
  -4  -1  -1   75.48    1.96
  -4  -1  -1   75.29    1.95
   5  -4  -1   73.79    1.98
  -4  -1  -1   76.58    1.97
  -4  -1  -1   76.48    1.99
  -4  -1  -1   76.06    1.97
   5  -4  -1   76.87    1.97
   5  -4  -1   76.88    2.00
  -5   4   1   76.42    1.98
   1  -5   1   77.97    1.97
  -5   4   1   76.86    1.95
   1  -5   1   73.70    1.99
   4   1   1   79.80    1.98
   4   1   1   74.33    1.97
  -5   4   1   76.03    1.95
   1  -5   1   79.59    1.97
   4   1   1   78.57    2.06
   1  -5   1   77.45    1.98
   4   1   1   74.03    1.98
   4   1   1   75.09    1.95
   4   1   1   73.45    1.98
  -5   4   1   76.25    1.96
  -5   4   1   75.51    1.96
   4   1   1   76.12    1.95
   1  -5   1   78.56    1.99
  -5   4   1   73.52    1.98
   4  -4  -1   73.50    1.87
   0   4  -1   74.93    1.90
   4  -4  -1   74.79    1.88
  -4   0  -1   74.06    1.87
  -4   0  -1   71.08    1.78
  -4   0  -1   73.15    1.88
   4  -4  -1   71.05    1.88
  -4   0  -1   72.85    1.90
  -4   0  -1   74.43    1.88
  -4   0  -1   74.08    1.96
   0   4  -1   73.84    1.89
  -4   0  -1   73.78    1.87
  -4   0  -1   73.18    1.86
   0   4  -1   73.46    1.91
   4  -4  -1   72.99    1.88
   0   4  -1   74.86    1.89
   4  -4  -1   74.44    1.87
  -4   0  -1   71.73    1.89
   4  -4  -1   71.02    1.89
   4   0   1   72.53    1.91
   0  -4   1   76.14    1.90
  -4   4   1   74.46    1.88
   0  -4   1   76.78    1.92
  -4   4   1   76.13    1.90
   0  -4   1   76.26    1.90
   4   0   1   71.57    1.91
   4   0   1   73.67    1.97
   0  -4   1   75.17    1.93
  -4   4   1   71.78    1.90
  -4   4   1   71.51    1.89
   4   0   1   73.40    1.88
   0  -4   1   76.68    1.91
   4   0   1   74.12    1.90
  -4   4   1   72.07    1.89
   4   0   1   74.35    1.89
  -4   4   1   73.06    1.90
   4   0   1   73.29    1.90
  -4   1  -1  257.46    6.48
   1   3  -1  278.64    6.49
   1   3  -1  267.40    6.49
  -4   1  -1  264.60    6.47
   1   3  -1  264.51    6.50
   3  -4  -1  263.56    6.46
   3  -4  -1  267.01    6.46
   1   3  -1  276.41    6.48
  -4   1  -1  253.17    6.59
   3  -4  -1  260.53    6.47
   1   3  -1  263.30    6.47
   1   3  -1  266.70    6.50
   3  -4  -1  259.01    6.45
   3  -4  -1  262.62    6.48
   4  -1   1  263.66    6.43
  -3   4   1  261.01    6.44
   4  -1   1  261.51    6.46
   4  -1   1  268.23    6.56
  -3   4   1  239.77    6.43
  -3   4   1  278.28    6.43
  -1  -3   1  264.66    6.46
  -3   4   1  259.30    6.43
   4  -1   1  263.79    6.45
   4  -1   1  265.92    6.46
   4  -1   1  262.98    6.45
  -3   4   1  257.14    6.45
  -1  -3   1  274.99    6.45
  -1  -3   1  267.45    6.45
  -1  -3   1  269.87    6.52
   4  -1   1  258.89    6.42
  -3   4   1  265.14    6.45
   2  -4  -1  822.06   23.60
  -4   2  -1  790.63   19.79
   2  -4  -1  788.58   19.72
  -4   2  -1  802.77   23.99
   2   2  -1  797.56   19.84
  -2   4   1  677.45   19.19
  -2   4   1  818.42   23.02
   4  -2   1  806.94   19.11
  -2  -2   1  785.39   19.12
  -4   3  -1   33.60    0.95
  -4   3  -1   34.42    0.95
  -4   3  -1   33.10    0.96
   3   1  -1   34.07    0.96
   1  -4  -1   36.21    0.94
  -4   3  -1   35.56    0.95
   3   1  -1   34.42    0.97
   3   1  -1   34.15    0.96
  -4   3  -1   34.02    0.95
   3   1  -1   34.31    0.96
   3   1  -1   35.32    0.95
   3   1  -1   34.92    1.00
   1  -4  -1   33.28    0.95
   1  -4  -1   38.45    0.94
   1  -4  -1   35.07    0.94
   3   1  -1   34.48    0.96
   3   1  -1   34.84    0.96
   3   1  -1   33.95    0.97
   1  -4  -1   35.16    0.95
  -1   4   1   31.08    0.98
   4  -3   1   34.55    0.95
  -3  -1   1   34.34    0.96
  -1   4   1   34.03    0.95
  -3  -1   1   34.36    0.94
  -3  -1   1   35.42    0.97
  -3  -1   1   34.48    0.96
  -3  -1   1   34.27    0.97
  -3  -1   1   35.95    0.95
   4  -3   1   35.50    0.94
  -1   4   1   34.36    0.92
  -3  -1   1   34.75    0.96
   4  -3   1   32.96    0.96
  -1   4   1   35.71    0.94
  -3  -1   1   35.34    0.97
  -3  -1   1   35.47    0.97
   4  -3   1   34.73    0.95
  -3  -1   1   35.45    1.00
   4  -3   1   33.28    0.96
   4  -3   1   34.25    0.94
  -1   4   1   36.26    0.93
  -3  -1   1   34.07    0.96
  -1   4   1   35.06    0.95
  -4   4  -1   82.69    2.37
   0  -4  -1   90.49    2.30
   4   0  -1   90.60    2.32
   4   0  -1   92.59    2.31
   0  -4  -1   91.81    2.28
  -4   4  -1   89.05    2.30
   0  -4  -1   93.26    2.29
  -4   4  -1   91.24    2.29
   4   0  -1   89.49    2.30
   4   0  -1   92.04    2.31
   4   0  -1   90.72    2.29
   4   0  -1   97.39    2.58
   4   0  -1   89.54    2.32
  -4   4  -1   87.47    2.31
   4   0  -1   90.92    2.30
   0  -4  -1   94.20    2.29
   4   0  -1   88.88    2.30
  -4   4  -1   89.10    2.29
   0  -4  -1   90.00    2.30
  -4   4  -1   89.06    2.30
  -4   0   1   92.89    2.32
  -4   0   1   93.81    2.38
   0   4   1   90.41    2.32
   4  -4   1   91.94    2.32
  -4   0   1   90.10    2.32
   4  -4   1   89.40    2.31
   4  -4   1   91.65    2.34
   4  -4   1   87.36    2.33
  -4   0   1   89.39    2.33
  -4   0   1   91.39    2.32
   0   4   1   86.58    2.31
  -4   0   1   92.63    2.31
   0   4   1   92.32    2.30
   0   4   1   92.30    2.33
   4  -4   1   92.12    2.33
  -4   0   1   93.49    2.34
  -4   0   1   90.61    2.32
   0   4   1   93.24    2.31
  -4   0   1   92.83    2.31
   4  -4   1   95.45    2.32
  -4   0   1   90.91    2.32
  -4   0   1   91.23    2.34
   5  -1  -1  262.34    6.47
   5  -1  -1  264.68    6.42
  -4   5  -1  255.63    6.41
  -4   5  -1  262.81    6.41
  -1  -4  -1  259.98    6.42
  -4   5  -1  267.43    6.41
   5  -1  -1  258.85    6.40
   5  -1  -1  261.04    6.41
   5  -1  -1  262.89    6.41
   5  -1  -1  260.05    6.43
   5  -1  -1  266.28    6.41
   5  -1  -1  262.61    6.40
   5  -1  -1  249.15    6.41
  -4   5  -1  262.64    6.41
  -1  -4  -1  269.14    6.39
   5  -1  -1  253.11    6.42
  -1  -4  -1  263.63    6.39
   5  -1  -1  253.00    6.45
   1   4   1  265.77    6.45
  -5   1   1  265.18    6.48
   4  -5   1  260.91    6.48
  -5   1   1  258.74    6.49
   1   4   1  272.97    6.47
  -5   1   1  264.31    6.48
   1   4   1  274.69    6.48
   4  -5   1  258.27    6.49
   4  -5   1  262.70    6.46
  -5   1   1  264.68    6.50
   1   4   1  258.67    6.48
   4  -5   1  267.10    6.48
   1   4   1  254.83    6.48
   1   4   1  267.57    6.45
  -5   1   1  262.96    6.46
  -5   1   1  262.25    6.46
  -5   1   1  261.21    6.50
  -5   1   1  263.06    6.46
   4  -5   1  261.88    6.50
  -4   6  -1  292.72    7.12
   6  -2  -1  288.84    7.10
  -4   6  -1  279.80    7.12
  -2  -4  -1  287.57    7.10
   6  -2  -1  287.18    7.10
  -4   6  -1  294.27    7.11
   6  -2  -1  296.45    7.12
  -4   6  -1  291.14    7.14
  -4   6  -1  298.02    7.12
   6  -2  -1  285.06    7.13
  -4   6  -1  287.18    7.14
   6  -2  -1  289.11    7.11
   6  -2  -1  286.04    7.13
   6  -2  -1  287.62    7.12
   6  -2  -1  286.21    7.18
   6  -2  -1  292.05    7.09
   4  -6   1  294.68    7.21
   4  -6   1  286.38    7.23
  -6   2   1  298.69    7.21
   2   4   1  300.32    7.18
  -6   2   1  290.78    7.19
  -6   2   1  291.82    7.23
   2   4   1  297.44    7.21
   4  -6   1  293.04    7.21
   2   4   1  291.15    7.22
  -6   2   1  286.21    7.18
   2   4   1  298.45    7.21
  -6   2   1  287.30    7.18
   2   4   1  293.08    7.23
   4  -6   1  293.99    7.20
  -6   2   1  290.25    7.22
  -6   2   1  287.95    7.22
   2   4   1  301.84    7.19
  -3  -4  -1  191.82    4.66
  -4   7  -1  188.79    4.71
   7  -3  -1  183.83    4.67
  -4   7  -1  190.71    4.68
   7  -3  -1  186.90    4.68
  -3  -4  -1  186.61    4.69
  -4   7  -1  185.67    4.68
   7  -3  -1  184.88    4.64
  -4   7  -1  184.71    4.71
  -4   7  -1  188.62    4.67
  -4   7  -1  188.52    4.69
   7  -3  -1  185.26    4.66
   7  -3  -1  179.87    4.69
   7  -3  -1  183.86    4.69
  -3  -4  -1  185.17    4.69
   7  -3  -1  184.91    4.64
  -3  -4  -1  183.66    4.65
  -3  -4  -1  189.15    4.68
   7  -3  -1  191.27    4.67
  -3  -4  -1  195.78    4.69
   3   4   1  192.62    4.68
   3   4   1  190.48    4.73
   3   4   1  182.28    4.72
   4  -7   1  186.25    4.69
  -7   3   1  187.93    4.71
   4  -7   1  189.85    4.71
  -7   3   1  190.37    4.71
  -7   3   1  186.41    4.68
   3   4   1  186.44    4.71
   3   4   1  188.87    4.71
   4  -7   1  190.57    4.71
   4  -7   1  181.27    4.73
   3   4   1  189.64    4.68
  -7   3   1  184.64    4.68
   4  -7   1  195.90    4.70
  -4  -4  -1   74.82    1.95
   8  -4  -1   70.74    1.93
  -4  -4  -1   71.94    1.95
   8  -4  -1   72.85    1.94
  -4   8  -1   72.93    1.96
   8  -4  -1   71.60    1.96
  -4  -4  -1   73.20    1.98
   8  -4  -1   68.24    1.89
   8  -4  -1   70.94    1.89
  -4   8  -1   72.13    1.99
   8  -4  -1   70.80    1.97
  -4   8  -1   71.56    1.94
  -4   8  -1   72.03    1.96
  -4  -4  -1   70.67    1.93
   8  -4  -1   71.57    1.95
  -4   8  -1   77.00    1.96
  -4  -4  -1   75.21    1.94
   8  -4  -1   71.98    2.03
  -4   8  -1   70.62    1.98
  -8   4   1   72.61    1.97
  -8   4   1   71.69    1.99
   4  -8   1   74.49    1.99
   4  -8   1   73.59    2.01
  -8   4   1   73.62    1.95
   4   4   1   72.84    1.98
  -8   4   1   73.74    1.98
   4  -8   1   73.45    1.98
   4  -8   1   74.40    1.97
   4   4   1   70.80    2.00
   4  -8   1   73.07    2.00
   4   4   1   73.49    1.98
  -8   4   1   73.34    1.95
   4   4   1   68.40    1.99
   4  -8   1   74.46    1.97
   4   4   1   74.91    1.95
   4   4   1   75.95    1.96
   9  -5  -1   71.70    1.94
   9  -5  -1   65.26    1.81
  -4   9  -1   68.09    1.89
  -5  -4  -1   68.43    1.91
  -4   9  -1   68.35    1.89
   9  -5  -1   66.73    1.86
   9  -5  -1   66.01    1.82
   9  -5  -1   69.33    1.89
  -4   9  -1   69.58    1.88
  -5  -4  -1   71.27    2.12
  -5  -4  -1   67.98    1.86
  -4   9  -1   67.71    1.92
  -4   9  -1   66.42    1.87
   9  -5  -1   68.18    1.88
  -5  -4  -1   70.99    1.92
  -5  -4  -1   66.17    1.89
   9  -5  -1   66.47    1.90
   5   4   1   69.59    1.88
   5   4   1   68.41    1.91
  -9   5   1   68.17    1.92
  -9   5   1   70.80    1.91
   4  -9   1   71.91    1.90
   5   4   1   69.09    1.87
   5   4   1   68.71    1.91
  -9   5   1   69.78    1.97
   4  -9   1   68.33    1.90
  -9   5   1   67.56    1.87
   4  -9   1   67.31    1.88
   4  -9   1   67.68    1.93
  -9   5   1   68.22    1.89
   5   4   1   69.94    1.93
   4  -9   1   68.27    1.91
  -5  -3  -1   92.64    2.41
  -5  -3  -1   89.73    2.43
  -3   8  -1   92.60    2.42
   8  -5  -1   88.73    2.40
  -5  -3  -1   89.58    2.39
   8  -5  -1   87.19    2.36
  -3   8  -1   87.95    2.44
  -5  -3  -1   97.34    2.42
   8  -5  -1   90.31    2.44
  -5  -3  -1   92.95    2.42
  -3   8  -1   91.17    2.41
   8  -5  -1   92.53    2.40
   8  -5  -1   91.11    2.39
  -5  -3  -1   92.37    2.40
   8  -5  -1   98.96    2.62
  -5  -3  -1   93.03    2.44
  -3   8  -1   89.12    2.42
  -3   8  -1   89.79    2.42
   5   3   1   91.29    2.41
  -8   5   1   89.94    2.42
  -8   5   1   89.11    2.42
   3  -8   1   90.70    2.41
  -8   5   1   90.96    2.40
   3  -8   1   92.55    2.44
  -8   5   1   91.85    2.38
  -8   5   1   89.94    2.37
   5   3   1   89.90    2.43
   3  -8   1   92.94    2.42
   5   3   1   91.39    2.41
   3  -8   1   91.86    2.40
   5   3   1   93.44    2.38
  -8   5   1   91.12    2.41
   5   3   1   91.31    2.53
   5   3   1   92.64    2.39
   3  -8   1   91.33    2.44
   7  -5  -1   43.40    1.23
  -5  -2  -1   43.63    1.14
  -5  -2  -1   45.80    1.25
   7  -5  -1   43.73    1.26
  -2   7  -1   42.42    1.28
  -5  -2  -1   43.12    1.26
  -5  -2  -1   44.85    1.24
  -5  -2  -1   43.50    1.25
  -2   7  -1   43.64    1.25
  -5  -2  -1   43.82    1.26
  -2   7  -1   42.98    1.26
   7  -5  -1   44.47    1.24
   7  -5  -1   45.22    1.27
  -2   7  -1   42.72    1.26
  -2   7  -1   41.75    1.27
   7  -5  -1   43.82    1.25
  -5  -2  -1   42.39    1.23
   7  -5  -1   44.22    1.24
  -2   7  -1   42.65    1.24
  -5  -2  -1   42.15    1.22
  -7   5   1   44.12    1.22
   2  -7   1   43.30    1.27
   2  -7   1   43.57    1.23
   2  -7   1   42.49    1.27
   5   2   1   44.25    1.23
   5   2   1   42.31    1.24
   2  -7   1   43.65    1.25
  -7   5   1   43.90    1.24
   5   2   1   42.33    1.27
   2  -7   1   44.89    1.26
   5   2   1   44.61    1.22
  -7   5   1   42.19    1.24
   2  -7   1   43.95    1.24
   5   2   1   44.87    1.71
  -7   5   1   43.58    1.22
   5   2   1   42.06    1.25
  -7   5   1   43.29    1.26
   5   2   1   43.58    1.25
  -1   6  -1    3.59    0.35
  -5  -1  -1    4.06    0.18
   6  -5  -1    3.48    0.30
  -5  -1  -1    3.74    0.30
  -5  -1  -1    3.39    0.31
   6  -5  -1    3.58    0.31
  -5  -1  -1    3.38    0.32
  -1   6  -1    3.31    0.34
  -5  -1  -1    3.68    0.33
  -5  -1  -1    3.18    0.30
  -1   6  -1    3.15    0.35
   6  -5  -1    3.36    0.34
  -1   6  -1    3.38    0.29
  -5  -1  -1    4.21    0.29
  -5  -1  -1    3.41    0.31
   6  -5  -1    3.49    0.32
   6  -5  -1    3.33    0.31
   5   1   1    3.13    0.31
  -6   5   1    3.23    0.31
  -6   5   1    3.78    0.30
   5   1   1    4.00    0.38
   5   1   1    3.01    0.31
   1  -6   1    2.74    0.30
   5   1   1    3.48    0.31
   1  -6   1    3.19    0.32
   1  -6   1    2.75    0.32
   5   1   1    3.30    0.31
  -6   5   1    2.98    0.34
   1  -6   1    3.71    0.32
   5   1   1    3.27    0.31
  -6   5   1    3.20    0.30
  -6   5   1    3.35    0.33
   5   1   1    3.54    0.35
   1  -6   1    2.96    0.32
  -6   5   1    3.26    0.30
   1  -6   1    3.54    0.33
  -5   0  -1   13.49    0.50
   0   5  -1   13.70    0.52
  -5   0  -1   13.41    0.55
  -5   0  -1   13.44    0.36
   5  -5  -1   13.22    0.49
   5  -5  -1   13.22    0.52
   0   5  -1   13.13    0.51
  -5   0  -1   13.64    0.47
  -5   0  -1   12.69    0.49
   0   5  -1   12.89    0.53
   5  -5  -1   13.62    0.58
  -5   0  -1   12.78    0.49
   5  -5  -1   13.15    0.48
   5  -5  -1   13.31    0.49
   0   5  -1   13.29    0.53
   0   5  -1   12.94    0.52
   5  -5  -1   13.23    0.48
   0   5  -1   13.31    0.52
  -5   0  -1   13.56    0.50
   5   0   1   13.73    0.47
   5   0   1   13.19    0.49
   5   0   1   13.72    0.56
   5   0   1   13.11    0.51
   0  -5   1   12.74    0.52
  -5   5   1   13.15    0.48
  -5   5   1   13.37    0.48
  -5   5   1   12.99    0.51
   5   0   1   13.01    0.48
  -5   5   1   13.10    0.48
   0  -5   1   14.10    0.51
   5   0   1   12.84    0.48
  -5   5   1   12.86    0.51
   0  -5   1   13.18    0.50
   5   0   1   13.06    0.50
   0  -5   1   13.73    0.51
  -5   5   1   12.55    0.48
   5   0   1   13.10    0.53
   0  -5   1   13.30    0.51
   1   4  -1  250.94    6.32
  -5   1  -1  254.15    6.29
  -5   1  -1  250.70    6.33
   4  -5  -1  259.37    6.27
  -5   1  -1  253.18    6.31
   4  -5  -1  253.20    6.29
   4  -5  -1  258.20    6.28
  -5   1  -1  260.47    6.28
  -5   1  -1  252.85    6.27
  -5   1  -1  255.65    6.29
   4  -5  -1  247.73    6.29
   4  -5  -1  252.25    6.28
   1   4  -1  263.56    6.31
   1   4  -1  260.48    6.32
   4  -5  -1  254.04    6.27
   1   4  -1  262.89    6.29
   1   4  -1  257.31    6.29
   1   4  -1  256.78    6.30
   5  -1   1  250.56    6.24
   5  -1   1  250.09    6.20
  -1  -4   1  255.31    6.29
  -4   5   1  254.43    6.20
   5  -1   1  254.36    6.20
   5  -1   1  250.03    6.28
  -1  -4   1  257.31    6.22
  -1  -4   1  254.49    6.24
  -1  -4   1  251.32    6.25
  -4   5   1  259.14    6.20
  -4   5   1  255.41    6.23
  -4   5   1  232.25    6.22
  -1  -4   1  260.74    6.22
  -1  -4   1  256.02    6.23
  -4   5   1  252.18    6.21
   5  -1   1  251.49    6.22
   5  -1   1  251.85    6.20
   5  -1   1  258.41    6.23
  -4   5   1  254.36    6.22
  -5   2  -1  202.44    5.09
  -5   2  -1  197.75    5.17
  -5   2  -1  208.09    5.10
  -5   2  -1  206.25    5.08
   2   3  -1  209.19    5.11
   2   3  -1  207.29    5.09
  -5   2  -1  206.31    5.08
   3  -5  -1  202.91    5.10
  -5   2  -1  204.84    5.05
  -5   2  -1  211.64    5.22
   3  -5  -1  211.73    5.09
   2   3  -1  206.99    5.11
   2   3  -1  215.20    5.10
   3  -5  -1  203.88    5.07
   3  -5  -1  206.45    5.07
   3  -5  -1  205.69    5.08
  -5   2  -1  199.88    5.10
   3  -5  -1  202.38    5.10
   2   3  -1  212.28    5.11
  -3   5   1  202.47    5.05
   5  -2   1  201.56    5.08
  -3   5   1  208.42    5.06
  -2  -3   1  205.90    5.10
   5  -2   1  201.55    5.03
   5  -2   1  204.05    5.05
  -2  -3   1  203.08    5.09
  -3   5   1  202.75    5.07
  -3   5   1  212.89    5.04
  -3   5   1  204.86    5.04
  -2  -3   1  201.95    5.07
   5  -2   1  202.43    5.12
   5  -2   1  206.81    5.05
   5  -2   1  201.44    5.06
   5  -2   1  206.03    5.09
  -2  -3   1  206.80    5.06
  -2  -3   1  203.27    5.08
  -3   5   1  207.86    5.07
  -2  -3   1  205.26    5.12
  -2  -3   1  211.09    5.06
   5  -2   1  205.36    5.07
  -2  -3   1  210.49    5.08
  -5   3  -1  189.92    4.71
   3   2  -1  196.79    4.72
   3   2  -1  197.22    4.76
   3   2  -1  188.74    4.73
   2  -5  -1  191.45    4.69
   2  -5  -1  189.10    4.71
  -5   3  -1  190.29    4.78
   2  -5  -1  192.66    4.71
  -5   3  -1  189.23    4.73
   3   2  -1  191.82    4.73
  -5   3  -1  189.25    4.71
   3   2  -1  192.26    4.75
   3   2  -1  192.29    4.73
  -5   3  -1  196.76    4.72
   3   2  -1  175.94    4.81
   3   2  -1  193.47    4.72
   2  -5  -1  191.63    4.72
  -5   3  -1  184.50    4.71
   2  -5  -1  187.96    4.72
   2  -5  -1  195.57    4.70
   3   2  -1  189.40    4.73
  -2   5   1  200.18    4.71
  -2   5   1  188.71    4.73
   5  -3   1  191.86    4.68
  -3  -2   1  195.80    4.74
  -2   5   1  191.26    4.72
   5  -3   1  188.12    4.74
   5  -3   1  184.14    4.74
   5  -3   1  190.47    4.73
  -3  -2   1  194.39    4.74
  -2   5   1  192.83    4.70
   5  -3   1  192.05    4.71
  -3  -2   1  183.74    4.75
  -2   5   1  193.58    4.72
  -3  -2   1  197.96    4.73
  -3  -2   1  192.77    4.77
   5  -3   1  191.56    4.72
   5  -3   1  189.40    4.73
  -3  -2   1  190.01    4.72
  -3  -2   1  187.57    4.74
  -2   5   1  189.17    4.73
  -5   4  -1  117.02    2.99
   1  -5  -1  121.05    2.98
  -5   4  -1  113.63    3.00
   4   1  -1  117.94    3.00
  -5   4  -1  118.10    2.98
   1  -5  -1  119.01    3.00
  -5   4  -1  116.33    2.99
   1  -5  -1  121.43    2.97
   4   1  -1  121.62    3.00
   1  -5  -1  121.45    2.98
  -5   4  -1  116.88    2.98
   4   1  -1  118.56    2.99
   4   1  -1  116.38    3.01
   1  -5  -1  119.26    2.99
   1  -5  -1  117.05    2.97
   4   1  -1  122.86    2.99
   4   1  -1  119.68    2.98
   4   1  -1  116.44    3.01
   4   1  -1  119.28    3.00
  -4  -1   1  120.98    2.99
  -4  -1   1  117.57    2.99
   5  -4   1  118.05    3.02
  -1   5   1  121.12    2.97
  -4  -1   1  119.04    3.02
  -4  -1   1  118.49    3.01
  -4  -1   1  116.28    3.02
  -1   5   1  118.19    3.00
   5  -4   1  123.28    2.99
  -1   5   1  117.17    2.99
   5  -4   1  121.01    3.00
   5  -4   1  116.68    2.98
  -4  -1   1  118.06    3.00
  -4  -1   1  118.30    2.99
  -4  -1   1  123.37    3.04
  -4  -1   1  119.85    3.01
  -4  -1   1  119.01    3.00
  -1   5   1  120.48    2.99
   5  -4   1  113.74    3.01
   5  -4   1  119.46    3.00
  -1   5   1  121.01    2.97
  -4  -1   1  119.84    3.00
  -1   5   1  114.68    3.00
   0  -5  -1   11.03    0.44
  -5   5  -1   11.30    0.46
   5   0  -1   11.60    0.49
   5   0  -1   11.01    0.44
   5   0  -1   11.49    0.47
   0  -5  -1   10.59    0.44
  -5   5  -1   11.05    0.45
  -5   5  -1   11.08    0.48
   5   0  -1   11.72    0.44
  -5   5  -1   10.26    0.48
   5   0  -1   11.02    0.47
  -5   5  -1   11.96    0.46
   5   0  -1   10.45    0.46
   5   0  -1   11.61    0.47
   0  -5  -1   11.04    0.51
  -5   5  -1   10.22    0.46
   0  -5  -1   11.41    0.45
   0  -5  -1   10.83    0.45
   5   0  -1   10.48    0.49
   0   5   1   11.18    0.43
   5  -5   1   10.69    0.45
  -5   0   1   10.54    0.47
   5  -5   1   11.31    0.49
  -5   0   1   11.25    0.44
   0   5   1   11.24    0.46
  -5   0   1   10.72    0.45
   5  -5   1   10.41    0.44
   0   5   1   11.09    0.47
  -5   0   1   11.24    0.44
   0   5   1   11.63    0.45
   5  -5   1   11.61    0.46
  -5   0   1   11.15    0.44
  -5   0   1   11.61    0.44
   5  -5   1   11.09    0.48
  -5   0   1   11.05    0.48
  -5   0   1   11.83    0.46
   0   5   1   11.35    0.45
  -5   0   1   11.69    0.50
   0   5   1   10.77    0.46
   5  -5   1   11.55    0.47
  -5   0   1   11.16    0.46
  -1  -5  -1   44.96    1.23
   6  -1  -1   45.09    1.25
  -5   6  -1   45.45    1.24
   6  -1  -1   44.15    1.23
   6  -1  -1   44.56    1.26
  -1  -5  -1   44.24    1.25
  -5   6  -1   44.89    1.25
  -5   6  -1   43.89    1.33
   6  -1  -1   43.15    1.27
  -5   6  -1   44.49    1.25
  -1  -5  -1   46.18    1.25
  -1  -5  -1   46.37    1.24
   6  -1  -1   42.66    1.21
   6  -1  -1   45.40    1.25
  -1  -5  -1   45.58    1.26
   6  -1  -1   43.02    1.23
   6  -1  -1   45.21    1.29
   6  -1  -1   44.22    1.27
  -1  -5  -1   45.31    1.23
   6  -1  -1   44.98    1.25
  -5   6  -1   42.58    1.27
   6  -1  -1   43.13    1.23
   5  -6   1   46.08    1.27
   1   5   1   43.27    1.27
   5  -6   1   45.63    1.26
   1   5   1   45.27    1.25
   1   5   1   45.54    1.24
   1   5   1   43.92    1.27
  -6   1   1   46.35    1.28
  -6   1   1   45.37    1.26
  -6   1   1   44.73    1.24
   5  -6   1   43.29    1.28
  -6   1   1   44.86    1.23
  -6   1   1   43.32    1.27
  -6   1   1   44.95    1.24
   1   5   1   46.90    1.27
  -6   1   1   44.90    1.23
   5  -6   1   45.20    1.26
   5  -6   1   44.69    1.29
   5  -6   1   45.10    1.25
  -6   1   1   45.75    1.26
   1   5   1   46.14    1.23
   7  -2  -1   15.24    0.64
  -5   7  -1   15.95    0.63
   7  -2  -1   15.33    0.61
  -2  -5  -1   14.61    0.57
   7  -2  -1   15.14    0.59
   7  -2  -1   15.28    0.56
  -5   7  -1   14.81    0.62
  -5   7  -1   15.00    0.61
   7  -2  -1   15.08    0.62
  -2  -5  -1   15.77    0.60
  -2  -5  -1   16.62    0.61
  -5   7  -1   15.12    0.60
   7  -2  -1   15.44    0.59
   7  -2  -1   15.59    0.60
   7  -2  -1   15.61    0.63
  -2  -5  -1   15.85    0.58
   7  -2  -1   15.04    0.54
   7  -2  -1   14.33    0.67
  -5   7  -1   15.17    0.60
  -5   7  -1   15.39    0.60
  -2  -5  -1   15.97    0.59
   7  -2  -1   14.50    0.54
  -2  -5  -1   15.73    0.59
   2   5   1   15.26    0.59
   5  -7   1   16.06    0.63
   5  -7   1   14.52    0.58
   5  -7   1   14.53    0.59
   5  -7   1   14.96    0.59
  -7   2   1   15.61    0.54
  -7   2   1   16.04    0.61
   2   5   1   14.89    0.60
   2   5   1   15.23    0.59
  -7   2   1   16.07    0.62
  -7   2   1   15.28    0.57
  -7   2   1   15.28    0.58
   2   5   1   14.89    0.60
  -7   2   1   15.68    0.54
   5  -7   1   15.81    0.62
   5  -7   1   15.71    0.59
   2   5   1   15.99    0.62
  -7   2   1   15.36    0.59
   8  -3  -1  300.07    7.35
   8  -3  -1  297.84    7.33
  -5   8  -1  292.69    7.35
  -3  -5  -1  300.15    7.34
  -5   8  -1  298.74    7.34
  -3  -5  -1  306.35    7.32
  -5   8  -1  294.22    7.35
   8  -3  -1  296.47    7.32
  -3  -5  -1  295.88    7.32
   8  -3  -1  292.68    7.35
  -3  -5  -1  302.21    7.38
   8  -3  -1  294.76    7.37
  -5   8  -1  298.99    7.34
   8  -3  -1  293.68    7.34
  -3  -5  -1  307.54    7.35
   8  -3  -1  295.89    7.29
  -5   8  -1  295.33    7.38
  -5   8  -1  291.20    7.37
  -3  -5  -1  293.46    7.36
   8  -3  -1  293.16    7.31
   8  -3  -1  288.71    7.28
   5  -8   1  301.17    7.48
   3   5   1  300.64    7.47
   5  -8   1  321.43    7.46
   3   5   1  295.28    7.47
   5  -8   1  298.80    7.45
   5  -8   1  302.63    7.47
  -8   3   1  295.22    7.44
  -8   3   1  301.70    7.45
   5  -8   1  297.23    7.50
   3   5   1  299.71    7.50
  -8   3   1  304.02    7.47
   5  -8   1  301.15    7.50
  -8   3   1  299.06    7.47
   3   5   1  311.03    7.45
   3   5   1  300.49    7.44
  -4  -5  -1   44.99    1.32
  -5   9  -1   44.57    1.35
   9  -4  -1   48.00    1.34
  -4  -5  -1   46.67    1.37
   9  -4  -1   46.33    1.28
  -4  -5  -1   39.99    1.46
   9  -4  -1   48.78    1.37
  -4  -5  -1   46.56    1.38
   9  -4  -1   45.16    1.35
  -5   9  -1   46.94    1.37
   9  -4  -1   46.14    1.28
  -5   9  -1   47.05    1.43
   9  -4  -1   44.46    1.35
  -4  -5  -1   40.18    1.57
  -5   9  -1   47.90    1.36
   9  -4  -1   45.85    1.39
  -5   9  -1   46.34    1.35
   9  -4  -1   47.28    1.36
  -9   4   1   47.86    1.38
  -9   4   1   46.47    1.36
   5  -9   1   49.93    1.39
   4   5   1   48.19    1.37
   4   5   1   46.17    1.39
   4   5   1   46.27    1.42
  -9   4   1   47.47    1.42
  -9   4   1   44.40    1.67
   5  -9   1   47.93    1.39
   4   5   1   45.85    1.40
  -9   4   1   49.32    1.40
   5  -9   1   49.41    1.40
   5  -9   1   46.89    1.37
   5  -9   1   47.55    1.43
   4   5   1   45.48    1.40
   4   5   1   46.90    1.36
  -5  -5  -1   61.90    1.72
  -5  -5  -1   60.54    1.71
  -5  -5  -1   59.07    1.71
  10  -5  -1   59.22    1.73
  -5  10  -1   60.11    1.72
  10  -5  -1   57.96    1.71
  10  -5  -1   57.89    1.62
  10  -5  -1   59.66    1.71
  -5  -5  -1   57.70    1.72
  -5  10  -1   60.23    1.72
  -5  -5  -1   62.07    1.71
  10  -5  -1   60.67    1.69
  -5  10  -1   61.35    1.73
  -5  -5  -1   59.25    1.69
  10  -5  -1   57.66    1.62
  10  -5  -1   58.88    1.75
  -5  -5  -1   60.52    1.74
  10  -5  -1   57.95    1.74
  -5  10  -1   61.09    1.71
  10  -5  -1   60.50    1.71
 -10   5   1   58.19    1.74
   5   5   1   58.89    1.73
 -10   5   1   60.67    1.69
 -10   5   1   59.44    1.70
   5   5   1   59.53    1.68
   5   5   1   60.40    1.76
 -10   5   1   56.09    1.67
   5   5   1   59.36    1.72
 -10   5   1   57.64    1.74
   5   5   1   61.35    1.70
   5 -10   1   59.74    1.69
 -10   5   1   59.53    1.72
   5 -10   1   62.45    1.73
   5 -10   1   60.67    1.71
   5 -10   1   61.70    1.70
  -5  11  -1   26.80    1.00
  -6  -5  -1   26.70    0.87
  -5  11  -1   28.08    1.27
  -5  11  -1   27.47    1.06
  -6  -5  -1   27.61    1.00
  -6  -5  -1   27.52    0.99
  11  -6  -1   29.14    1.01
  -6  -5  -1   27.77    1.02
  11  -6  -1   26.80    0.96
  11  -6  -1   27.10    0.98
  11  -6  -1   28.27    1.00
  -6  -5  -1   28.53    0.98
  -5  11  -1   28.52    1.02
  -6  -5  -1   28.13    0.99
  -5  11  -1   26.37    1.03
  -6  -5  -1   26.85    0.97
  11  -6  -1   26.55    0.88
  11  -6  -1   27.19    0.89
  11  -6  -1   25.94    0.98
  -6  -5  -1   27.94    1.01
   5 -11   1   26.50    1.02
   5 -11   1   28.94    1.00
   6   5   1   29.91    1.01
   6   5   1   25.95    1.01
   6   5   1   27.22    1.02
 -11   6   1   27.53    0.98
   6   5   1   26.69    0.97
   5 -11   1   27.48    0.98
 -11   6   1   28.36    1.01
 -11   6   1   29.50    1.00
   6   5   1   27.82    1.02
   6   5   1   27.96    1.07
 -11   6   1   27.21    1.07
   5 -11   1   27.64    1.02
 -11   6   1   26.66    1.03
 -11   6   1   27.22    0.97
  -4  10  -1   42.09    1.29
  -6  -4  -1   39.64    1.25
  -4  10  -1   39.50    1.32
  10  -6  -1   42.92    1.28
  -6  -4  -1   41.51    1.29
  -4  10  -1   40.93    1.30
  10  -6  -1   39.79    1.24
  -6  -4  -1   40.19    1.24
  -6  -4  -1   41.57    1.27
  10  -6  -1   39.73    1.19
  -4  10  -1   40.69    1.31
  -6  -4  -1   40.12    1.15
  -4  10  -1   42.93    1.29
  -4  10  -1   40.99    1.27
  -6  -4  -1   41.84    1.27
  -6  -4  -1   41.17    1.30
  10  -6  -1   41.76    1.26
  -6  -4  -1   39.45    1.26
  10  -6  -1   41.13    1.27
  10  -6  -1   40.43    1.31
 -10   6   1   42.01    1.28
 -10   6   1   41.62    1.27
   6   4   1   41.21    1.25
   4 -10   1   42.22    1.35
   4 -10   1   40.66    1.28
   6   4   1   41.37    1.33
   6   4   1   39.26    1.30
   6   4   1   40.26    1.28
   4 -10   1   40.60    1.28
   6   4   1   42.73    1.44
   6   4   1   43.03    1.27
   4 -10   1   39.80    1.30
   4 -10   1   41.58    1.27
 -10   6   1   40.70    1.31
 -10   6   1   42.31    1.26
 -10   6   1   40.54    1.24
   6   4   1   39.78    1.28
   9  -6  -1   30.85    0.99
  -6  -3  -1   29.93    0.98
  -6  -3  -1   31.28    1.10
  -3   9  -1   30.56    1.05
  -6  -3  -1   30.52    0.99
   9  -6  -1   30.64    1.02
   9  -6  -1   31.11    0.99
  -3   9  -1   29.92    1.01
  -6  -3  -1   30.53    1.04
  -3   9  -1   30.37    1.05
  -3   9  -1   30.86    1.02
  -3   9  -1   29.42    1.01
   9  -6  -1   30.94    0.98
  -6  -3  -1   30.19    1.01
  -6  -3  -1   29.75    0.87
  -3   9  -1   30.65    1.00
  -9   6   1   30.06    0.99
   6   3   1   30.75    0.97
   6   3   1   30.00    0.98
  -9   6   1   29.57    1.02
  -9   6   1   29.61    1.01
   6   3   1   29.99    1.00
   3  -9   1   30.02    1.02
  -9   6   1   30.73    0.99
   3  -9   1   31.78    1.01
   3  -9   1   30.23    0.98
   6   3   1   30.97    1.12
   6   3   1   29.60    1.02
   6   3   1   30.59    1.05
   6   3   1   30.38    1.00
   3  -9   1   30.02    0.98
   3  -9   1   31.28    1.03
  -9   6   1   30.26    0.97
   3  -9   1   31.00    1.01
  -2   8  -1   42.42    1.33
   8  -6  -1   46.09    1.47
  -2   8  -1   45.86    1.35
   8  -6  -1   45.29    1.30
   8  -6  -1   45.37    1.39
  -6  -2  -1   45.53    1.29
  -6  -2  -1   44.29    1.30
  -2   8  -1   42.61    1.32
  -6  -2  -1   45.46    1.29
  -6  -2  -1   41.41    1.56
   8  -6  -1   43.10    1.31
   8  -6  -1   45.05    1.28
   8  -6  -1   45.02    1.28
  -6  -2  -1   44.75    1.28
  -6  -2  -1   44.41    1.17
  -2   8  -1   47.10    1.42
  -2   8  -1   47.30    1.31
  -2   8  -1   43.53    1.31
  -6  -2  -1   44.12    1.31
  -6  -2  -1   39.62    1.48
   2  -8   1   45.85    1.30
   2  -8   1   45.79    1.32
  -8   6   1   45.06    1.33
   6   2   1   43.93    1.31
  -8   6   1   44.26    1.28
   6   2   1   43.58    1.34
  -8   6   1   44.70    1.27
   6   2   1   43.64    1.32
   6   2   1   44.33    1.29
  -8   6   1   44.32    1.29
   6   2   1   45.10    1.41
   2  -8   1   45.38    1.34
  -8   6   1   44.02    1.30
   6   2   1   44.20    1.28
   2  -8   1   46.48    1.32
   2  -8   1   44.79    1.29
  -8   6   1   43.66    1.32
   6   2   1   45.13    1.31
   2  -8   1   45.68    1.34
  -6  -1  -1   14.04    0.59
   7  -6  -1   13.70    0.56
  -1   7  -1   13.99    0.60
  -6  -1  -1   13.69    0.42
  -6  -1  -1   13.92    0.56
  -6  -1  -1   13.83    0.54
   7  -6  -1   13.29    0.57
   7  -6  -1   13.81    0.59
  -6  -1  -1   14.39    0.56
   7  -6  -1   14.10    0.57
   7  -6  -1   13.11    0.56
  -6  -1  -1   13.56    0.56
  -6  -1  -1   13.67    0.54
  -1   7  -1   13.39    0.58
  -6  -1  -1   13.66    0.57
  -1   7  -1   13.79    0.59
   7  -6  -1   13.25    0.54
  -1   7  -1   14.39    0.59
   1  -7   1   13.93    0.58
  -7   6   1   14.03    0.56
  -7   6   1   14.14    0.54
   1  -7   1   13.93    0.57
  -7   6   1   15.30    0.56
   6   1   1   14.06    0.58
   1  -7   1   14.02    0.57
   6   1   1   13.90    0.55
   1  -7   1   13.96    0.58
   6   1   1   13.84    0.56
   1  -7   1   13.49    0.59
  -7   6   1   13.54    0.59
  -7   6   1   13.42    0.58
  -7   6   1   13.40    0.57
   6   1   1   15.88    1.01
   1  -7   1   13.19    0.58
   6   1   1   13.69    0.57
   6   1   1   13.60    0.57
   6   1   1   14.08    0.61
  -6   0  -1   25.27    0.80
  -6   0  -1   25.97    0.80
   6  -6  -1   25.96    0.80
   6  -6  -1   26.13    0.80
   0   6  -1   25.11    0.82
  -6   0  -1   25.59    0.78
  -6   0  -1   25.38    0.83
   0   6  -1   25.33    0.82
  -6   0  -1   24.76    0.66
   6  -6  -1   25.77    0.80
   0   6  -1   25.80    0.83
  -6   0  -1   24.67    0.84
   0   6  -1   24.97    0.84
  -6   0  -1   25.86    0.80
   6  -6  -1   24.64    0.79
   6  -6  -1   24.59    0.82
  -6   0  -1   25.71    0.80
   0   6  -1   26.38    0.83
  -6   0  -1   24.71    0.82
   0  -6   1   24.92    0.83
   6   0   1   24.69    0.80
  -6   6   1   24.85    0.79
   0  -6   1   25.45    0.81
  -6   6   1   25.52    0.79
   0  -6   1   26.14    0.80
  -6   6   1   24.86    0.82
   6   0   1   25.38    0.79
   6   0   1   24.31    0.83
   6   0   1   25.53    0.79
  -6   6   1   25.12    0.77
   6   0   1   24.96    0.77
  -6   6   1   25.03    0.79
  -6   6   1   24.31    0.81
   0  -6   1   26.22    0.82
   0  -6   1   25.48    0.80
   6   0   1   25.70    0.86
   6   0   1   25.06    0.80
  -6   1  -1   55.10    1.56
  -6   1  -1   57.52    1.52
  -6   1  -1   56.37    1.55
   1   5  -1   57.07    1.54
   1   5  -1   54.63    1.55
   1   5  -1   58.21    1.57
   5  -6  -1   56.72    1.51
  -6   1  -1   57.67    1.53
   5  -6  -1   58.48    1.53
   5  -6  -1   56.23    1.52
   5  -6  -1   57.14    1.51
  -6   1  -1   55.64    1.51
  -6   1  -1   54.56    1.54
  -6   1  -1   57.82    1.53
  -6   1  -1   56.91    1.50
   1   5  -1   54.61    1.56
   5  -6  -1   55.52    1.54
  -5   6   1   55.41    1.53
   6  -1   1   54.18    1.54
  -5   6   1   54.80    1.51
  -1  -5   1   58.16    1.51
   6  -1   1   56.08    1.57
  -5   6   1   53.59    1.52
  -5   6   1   56.25    1.49
   6  -1   1   55.27    1.38
   6  -1   1   56.80    1.50
  -5   6   1   54.76    1.51
  -1  -5   1   56.97    1.53
   6  -1   1   55.18    1.48
   6  -1   1   56.42    1.52
  -1  -5   1   54.91    1.54
   6  -1   1   55.31    1.54
  -1  -5   1   57.27    1.53
   6  -1   1   56.66    1.52
  -1  -5   1   56.64    1.53
  -1  -5   1   57.59    1.55
  -5   6   1   57.59    1.50
  -1  -5   1   55.41    1.51
   6  -1   1   56.35    1.50
  -6   2  -1  177.19    4.49
  -6   2  -1  177.35    4.52
   4  -6  -1  177.72    4.49
   2   4  -1  181.28    4.50
  -6   2  -1  182.14    4.51
   2   4  -1  180.95    4.54
   4  -6  -1  179.74    4.48
   2   4  -1  187.58    4.51
  -6   2  -1  177.36    4.54
   4  -6  -1  183.61    4.50
  -6   2  -1  180.33    4.50
   4  -6  -1  177.22    4.52
   4  -6  -1  178.88    4.51
   4  -6  -1  183.65    4.48
   2   4  -1  190.55    4.53
   2   4  -1  178.20    4.52
  -6   2  -1  179.06    4.49
  -4   6   1  179.11    4.47
  -2  -4   1  180.12    4.50
   6  -2   1  179.31    4.48
   6  -2   1  176.30    4.44
  -2  -4   1  178.99    4.50
   6  -2   1  173.04    4.50
  -4   6   1  180.83    4.46
  -4   6   1  178.58    4.48
  -2  -4   1  177.68    4.53
   6  -2   1  180.66    4.53
   6  -2   1  177.05    4.46
  -2  -4   1  179.89    4.51
   6  -2   1  180.89    4.49
  -2  -4   1  179.52    4.49
  -4   6   1  187.53    4.46
  -2  -4   1  186.18    4.48
  -4   6   1  178.99    4.49
  -2  -4   1  187.85    4.51
   6  -2   1  178.49    4.46
  -2  -4   1  181.43    4.48
  -4   6   1  177.54    4.49
   3  -6  -1  270.05    6.46
   3   3  -1  262.11    6.51
   3  -6  -1  262.30    6.47
   3  -6  -1  265.91    6.46
  -6   3  -1  261.06    6.52
   3  -6  -1  267.20    6.47
   3   3  -1  268.48    6.50
  -6   3  -1  253.27    6.49
   3   3  -1  262.68    6.53
   3   3  -1  269.12    6.48
  -6   3  -1  264.25    6.48
   3  -6  -1  260.26    6.56
   3   3  -1  260.08    6.49
   3   3  -1  264.71    6.48
  -6   3  -1  263.41    6.47
  -6   3  -1  260.55    6.48
  -6   3  -1  257.38    6.46
   3   3  -1  251.90    6.48
   3   3  -1  271.01    6.50
   3  -6  -1  263.36    6.49
  -3   6   1  258.25    6.44
   6  -3   1  259.85    6.43
  -3   6   1  260.03    6.40
  -3  -3   1  260.69    6.43
  -3  -3   1  267.66    6.45
   6  -3   1  262.99    6.42
   6  -3   1  259.59    6.42
  -3  -3   1  259.17    6.47
  -3  -3   1  263.78    6.44
  -3  -3   1  269.21    6.43
  -3   6   1  257.16    6.44
  -3   6   1  256.13    6.42
  -3   6   1  268.90    6.41
   6  -3   1  258.94    6.48
   6  -3   1  253.16    6.45
   6  -3   1  261.53    6.39
  -3   6   1  263.21    6.43
  -3  -3   1  260.42    6.45
   4   2  -1   18.29    0.62
  -6   4  -1   17.93    0.62
  -6   4  -1   17.37    0.61
   4   2  -1   17.61    0.70
   4   2  -1   17.96    0.62
   2  -6  -1   17.36    0.60
   4   2  -1   17.67    0.64
  -6   4  -1   17.56    0.60
  -6   4  -1   18.44    0.65
  -6   4  -1   18.33    0.65
   2  -6  -1   19.37    0.63
  -6   4  -1   17.98    0.65
   2  -6  -1   17.71    0.60
   2  -6  -1   18.04    0.60
   2  -6  -1   18.69    0.70
   4   2  -1   17.91    0.63
   4   2  -1   17.71    0.62
   4   2  -1   17.50    0.64
   2  -6  -1   18.98    0.61
  -6   4  -1   16.84    0.62
  -2   6   1   17.93    0.63
  -4  -2   1   18.34    0.64
  -2   6   1   17.26    0.60
  -4  -2   1   18.76    0.66
   6  -4   1   17.98    0.64
  -4  -2   1   17.67    0.62
   6  -4   1   17.57    0.62
  -4  -2   1   19.39    0.65
   6  -4   1   16.43    0.56
   6  -4   1   17.91    0.62
  -2   6   1   18.20    0.61
  -2   6   1   17.57    0.61
  -4  -2   1   18.94    0.62
  -4  -2   1   18.75    0.62
   6  -4   1   18.18    0.61
  -4  -2   1   19.28    0.63
   6  -4   1   18.74    0.61
  -2   6   1   17.84    0.59
  -4  -2   1   17.93    0.63
   6  -4   1   17.93    0.65
  -2   6   1   17.84    0.63
   1  -6  -1    2.57    0.23
   5   1  -1    3.09    0.27
  -6   5  -1    2.51    0.24
   5   1  -1    2.64    0.25
   5   1  -1    2.86    0.27
   5   1  -1    3.28    0.30
   5   1  -1    2.37    0.25
   5   1  -1    2.24    0.23
  -6   5  -1    2.45    0.23
   1  -6  -1    2.91    0.24
   1  -6  -1    2.39    0.28
   1  -6  -1    2.32    0.23
  -6   5  -1    3.43    0.28
   1  -6  -1    2.50    0.30
   5   1  -1    2.73    0.29
   1  -6  -1    3.10    0.24
  -6   5  -1    2.02    0.22
   5   1  -1    3.05    0.27
  -6   5  -1    2.96    0.30
   5   1  -1    2.70    0.29
  -6   5  -1    2.93    0.27
  -5  -1   1    3.04    0.31
  -5  -1   1    3.00    0.25
  -1   6   1    2.03    0.22
   6  -5   1    3.08    0.27
  -5  -1   1    2.80    0.31
  -5  -1   1    3.49    0.28
  -5  -1   1    2.19    0.23
   6  -5   1    2.62    0.29
   6  -5   1    2.36    0.25
   6  -5   1    2.32    0.23
  -5  -1   1    2.95    0.25
  -5  -1   1    2.96    0.32
  -5  -1   1    2.64    0.28
  -5  -1   1    3.41    0.28
  -1   6   1    2.71    0.24
  -1   6   1    2.88    0.28
   6  -5   1    2.24    0.23
   6  -5   1    3.05    0.26
  -5  -1   1    3.94    0.42
  -1   6   1    2.93    0.27
  -1   6   1    2.75    0.25
   0  -6  -1   17.91    0.63
   0  -6  -1   17.38    0.64
  -6   6  -1   17.69    0.65
   6   0  -1   17.66    0.68
   0  -6  -1   18.15    0.62
   6   0  -1   18.46    0.63
   6   0  -1   18.18    0.62
  -6   6  -1   18.54    0.72
   6   0  -1   18.08    0.65
  -6   6  -1   19.41    0.66
   0  -6  -1   18.02    0.64
   6   0  -1   18.43    0.74
  -6   6  -1   18.32    0.66
   6   0  -1   16.85    0.66
  -6   6  -1   17.51    0.64
   6   0  -1   18.52    0.66
  -6   6  -1   17.85    0.67
   0  -6  -1   18.35    0.64
   6   0  -1   17.52    0.65
   0  -6  -1   18.53    0.63
   6   0  -1   18.64    0.65
   6  -6   1   18.70    0.64
   0   6   1   18.19    0.67
  -6   0   1   17.66    0.61
   6  -6   1   17.11    0.67
   6  -6   1   18.28    0.65
  -6   0   1   17.34    0.64
  -6   0   1   18.32    0.62
  -6   0   1   18.64    0.68
   0   6   1   18.43    0.65
   0   6   1   18.30    0.66
  -6   0   1   18.55    0.64
  -6   0   1   19.16    0.62
   6  -6   1   17.61    0.64
  -6   0   1   18.79    0.65
   0   6   1   18.87    0.62
   6  -6   1   19.49    0.66
   0   6   1   18.65    0.64
   0   6   1   18.10    0.64
  -6   0   1   19.54    0.66
   6  -6   1   18.14    0.67
  -6   0   1   18.87    0.67
   7  -1  -1   74.70    1.98
   7  -1  -1   74.38    1.99
   7  -1  -1   73.60    2.02
   7  -1  -1   73.60    1.96
  -6   7  -1   76.35    1.99
  -1  -6  -1   73.27    1.97
  -1  -6  -1   74.69    1.99
  -6   7  -1   75.26    2.00
  -1  -6  -1   73.79    2.00
  -6   7  -1   73.62    1.99
   7  -1  -1   72.75    2.02
  -1  -6  -1   76.77    1.99
  -6   7  -1   72.97    2.02
  -1  -6  -1   73.65    2.00
   7  -1  -1   75.85    2.00
  -1  -6  -1   77.92    1.98
  -6   7  -1   74.86    1.99
   7  -1  -1   73.53    2.02
   7  -1  -1   72.75    2.00
   1   6   1   77.72    2.01
  -7   1   1   73.77    1.96
  -7   1   1   77.38    2.02
  -7   1   1   73.88    1.96
   6  -7   1   76.68    2.02
   1   6   1   74.98    2.01
   6  -7   1   72.84    2.03
  -7   1   1   72.28    2.02
   6  -7   1   78.45    2.01
   1   6   1   75.19    1.98
   1   6   1   74.49    2.03
  -7   1   1   75.97    2.03
   6  -7   1   76.56    2.04
  -7   1   1   78.37    2.02
   1   6   1   75.50    1.98
   6  -7   1   76.79    2.01
   1   6   1   72.78    2.02
  -7   1   1   73.68    1.98
   6  -7   1   74.35    1.99
  -7   1   1   72.24    1.98
  -2  -6  -1  106.23    2.69
  -6   8  -1  104.35    2.70
  -6   8  -1  102.43    2.74
  -2  -6  -1  103.90    2.71
   8  -2  -1  103.16    2.70
  -6   8  -1  103.55    2.68
  -2  -6  -1  105.04    2.69
  -6   8  -1  108.10    2.79
   8  -2  -1  101.15    2.73
   8  -2  -1  103.41    2.70
   8  -2  -1   99.44    2.72
   8  -2  -1  100.61    2.63
  -6   8  -1  102.67    2.70
  -2  -6  -1  100.80    2.67
  -6   8  -1   98.44    2.72
   8  -2  -1  101.05    2.69
  -2  -6  -1  106.44    2.67
   8  -2  -1  102.84    2.69
   8  -2  -1  101.43    2.63
   8  -2  -1  102.44    2.67
   8  -2  -1  101.77    2.65
   2   6   1  102.29    2.73
   2   6   1  107.81    2.70
   6  -8   1  108.78    2.71
   2   6   1  104.81    2.72
  -8   2   1  100.45    2.68
  -8   2   1  102.96    2.65
   6  -8   1  104.55    2.71
   2   6   1  102.89    2.71
  -8   2   1  102.81    2.69
  -8   2   1  102.31    2.65
   6  -8   1  103.12    2.74
  -8   2   1  101.27    2.74
   6  -8   1  105.10    2.72
   6  -8   1  102.22    2.74
  -8   2   1  104.35    2.71
   6  -8   1  102.65    2.69
  -8   2   1  104.13    2.76
   9  -3  -1   16.24    0.60
   9  -3  -1   16.65    0.70
  -3  -6  -1   20.14    0.93
  -3  -6  -1   16.83    0.69
   9  -3  -1   17.01    0.69
   9  -3  -1   16.33    0.70
   9  -3  -1   17.05    0.72
  -6   9  -1   17.31    0.70
  -6   9  -1   16.08    0.69
   9  -3  -1   16.05    0.64
  -6   9  -1   17.31    0.70
  -6   9  -1   16.62    0.70
  -3  -6  -1   16.35    0.84
  -3  -6  -1   17.98    0.67
  -3  -6  -1   17.37    0.71
   9  -3  -1   16.21    0.72
   9  -3  -1   17.46    0.75
  -3  -6  -1   19.79    0.96
   9  -3  -1   17.39    0.70
   9  -3  -1   16.44    0.61
  -6   9  -1   16.59    0.73
  -6   9  -1   16.96    0.73
   3   6   1   16.92    0.70
  -9   3   1   17.11    0.72
   6  -9   1   17.54    0.70
   3   6   1   17.24    0.74
  -9   3   1   17.15    0.69
   3   6   1   16.54    0.67
  -9   3   1   16.92    0.67
   6  -9   1   17.36    0.68
   6  -9   1   17.57    0.70
  -9   3   1   15.87    0.75
   3   6   1   16.61    0.70
   3   6   1   16.07    0.70
   6  -9   1   16.48    0.71
   6  -9   1   16.84    0.69
  -9   3   1   17.18    0.69
   3   6   1   18.31    0.71
  10  -4  -1   69.75    1.88
  -6  10  -1   71.38    1.97
  -6  10  -1   70.66    1.99
  10  -4  -1   72.07    2.01
  -4  -6  -1   70.26    1.97
  10  -4  -1   70.53    2.01
  10  -4  -1   70.05    1.95
  10  -4  -1   71.49    2.02
  10  -4  -1   70.24    1.98
  -6  10  -1   71.62    1.99
  -4  -6  -1   70.63    1.95
  -4  -6  -1   74.60    1.97
  -6  10  -1   71.72    2.03
  -6  10  -1   71.92    1.98
  10  -4  -1   67.70    1.88
  10  -4  -1   70.46    1.96
  10  -4  -1   69.28    1.98
  -6  10  -1   71.35    2.02
  -4  -6  -1   71.77    1.98
  10  -4  -1   68.05    1.91
 -10   4   1   72.43    2.01
 -10   4   1   72.50    1.97
 -10   4   1   73.18    1.98
   4   6   1   75.43    1.99
   4   6   1   69.07    2.02
   4   6   1   69.69    2.01
   6 -10   1   70.89    2.03
   6 -10   1   70.44    1.99
   6 -10   1   74.42    2.12
   4   6   1   70.25    2.04
   6 -10   1   73.28    1.99
   6 -10   1   72.37    2.01
 -10   4   1   68.59    2.02
   4   6   1   70.18    2.00
 -10   4   1   74.94    2.02
   4   6   1   71.42    1.97
   6 -10   1   71.38    1.98
 -10   4   1   71.88    2.04
  11  -5  -1   44.29    1.31
  -5  -6  -1   47.06    1.42
  -6  11  -1   46.86    1.60
  -5  -6  -1   44.69    1.39
  11  -5  -1   47.65    1.44
  -6  11  -1   46.98    1.42
  -6  11  -1   45.68    1.44
  -6  11  -1   48.72    1.44
  11  -5  -1   44.44    1.41
  -5  -6  -1   46.62    1.42
  -5  -6  -1   47.50    1.43
  -5  -6  -1   46.64    1.41
  11  -5  -1   44.95    1.40
  -5  -6  -1   45.88    1.44
  -5  -6  -1   47.04    1.46
  11  -5  -1   46.26    1.43
  11  -5  -1   43.61    1.31
  -6  11  -1   44.99    1.47
  11  -5  -1   45.80    1.42
   6 -11   1   48.38    1.43
   6 -11   1   45.50    1.47
 -11   5   1   46.82    1.45
   6 -11   1   47.67    1.44
 -11   5   1   46.26    1.41
   6 -11   1   44.68    1.42
   6 -11   1   47.14    1.49
   6 -11   1   47.15    1.44
 -11   5   1   47.34    1.48
 -11   5   1   45.97    1.40
   5   6   1   47.43    1.50
   5   6   1   45.13    1.47
   5   6   1   48.54    1.42
 -11   5   1   47.08    1.43
   5   6   1   45.93    1.40
   5   6   1   44.94    1.44
   5   6   1   45.86    1.46
 -11   5   1   44.77    1.46
  -6  -6  -1    7.31    0.59
  12  -6  -1    5.68    0.46
  12  -6  -1    6.13    0.64
  12  -6  -1    7.12    0.64
  -6  -6  -1    5.56    0.59
  -6  12  -1    6.15    0.63
  12  -6  -1    6.01    0.62
  -6  12  -1    5.52    0.65
  -6  12  -1    7.16    0.64
  12  -6  -1    6.13    0.56
  -6  12  -1    5.47    0.61
  12  -6  -1    6.51    0.45
  12  -6  -1    6.56    0.64
  -6  -6  -1    6.96    0.58
  -6  -6  -1    7.34    0.58
  -6  12  -1    5.79    0.60
  -6  -6  -1    6.60    0.60
  -6  -6  -1    7.40    0.56
  -6  12  -1    5.44    0.60
  12  -6  -1    6.80    0.57
  -6  -6  -1    6.45    0.45
  12  -6  -1    6.28    0.57
  -6  -6  -1    6.08    0.57
   6 -12   1    8.32    0.81
   6 -12   1    6.87    0.59
   6   6   1    6.09    0.63
 -12   6   1    6.80    0.64
 -12   6   1    7.41    0.58
   6 -12   1    6.46    0.57
   6   6   1    5.96    0.61
 -12   6   1    6.80    0.58
   6   6   1    6.92    0.59
 -12   6   1    6.76    0.56
 -12   6   1    7.15    0.65
   6 -12   1    6.38    0.61
 -12   6   1    5.93    0.59
   6   6   1    5.24    0.60
   6 -12   1    6.58    0.61
   6 -12   1    6.71    0.60
   6   6   1    7.54    0.72
  -7  -6  -1   43.70    1.48
  -7  -6  -1   45.85    1.36
  -7  -6  -1   44.76    1.44
  -6  13  -1   46.86    1.50
  13  -7  -1   45.44    1.47
  13  -7  -1   44.03    1.52
  -7  -6  -1   46.51    1.47
  -6  13  -1   42.48    1.52
  -6  13  -1   46.22    1.49
  -7  -6  -1   44.66    1.49
  13  -7  -1   46.32    1.47
  13  -7  -1   45.83    1.43
  13  -7  -1   43.19    1.32
  -7  -6  -1   45.48    1.46
  13  -7  -1   44.08    1.32
  -6  13  -1   44.64    1.53
  13  -7  -1   42.77    1.51
  -7  -6  -1   43.89    1.45
  13  -7  -1   45.32    1.46
  -6  13  -1   45.41    1.48
  13  -7  -1   44.52    1.44
  -7  -6  -1   43.02    1.41
  -6  13  -1   45.51    1.49
 -13   7   1   44.54    1.46
   6 -13   1   45.34    1.47
   6 -13   1   44.64    1.50
   7   6   1   45.10    1.49
   7   6   1   43.86    1.50
 -13   7   1   44.71    1.50
 -13   7   1   44.65    1.51
 -13   7   1   43.79    1.41
   7   6   1   43.38    1.43
   6 -13   1   43.98    1.43
   6 -13   1   46.56    1.47
 -13   7   1   46.04    1.47
   6 -13   1   45.22    1.49
   7   6   1   44.08    1.55
   7   6   1   45.15    1.44
 -13   7   1   44.90    1.44
  -7  -5  -1   43.59    1.42
  -5  12  -1   42.45    1.42
  -7  -5  -1   42.80    1.37
  12  -7  -1   43.56    1.35
  -7  -5  -1   41.91    1.39
  12  -7  -1   42.93    1.38
  -5  12  -1   42.91    1.44
  -5  12  -1   43.24    1.40
  -5  12  -1   45.22    1.41
  12  -7  -1   43.50    1.43
  -7  -5  -1   42.14    1.37
  12  -7  -1   44.65    1.39
  12  -7  -1   42.06    1.26
  -5  12  -1   43.40    1.41
  12  -7  -1   42.80    1.27
  -7  -5  -1   42.91    1.38
  12  -7  -1   40.24    1.36
  12  -7  -1   42.97    1.37
  -7  -5  -1   42.17    1.24
  -7  -5  -1   41.31    1.34
  -5  12  -1   42.19    1.45
  -7  -5  -1   42.76    1.37
   7   5   1   42.13    1.43
 -12   7   1   41.82    1.34
   5 -12   1   43.79    1.44
 -12   7   1   41.45    1.43
   5 -12   1   44.31    1.44
   7   5   1   41.07    1.40
   7   5   1   43.27    1.35
 -12   7   1   43.67    1.38
   7   5   1   43.48    1.48
 -12   7   1   45.69    1.41
 -12   7   1   44.30    1.38
   5 -12   1   44.03    1.40
   5 -12   1   45.04    1.41
   7   5   1   43.24    1.42
   7   5   1   43.47    1.38
   5 -12   1   44.06    1.41
  -7  -4  -1   11.00    0.62
  11  -7  -1    9.82    0.62
  -4  11  -1   10.00    0.65
  -4  11  -1   10.72    0.83
  11  -7  -1   10.84    0.68
  11  -7  -1   10.12    0.62
  11  -7  -1   10.42    0.63
  11  -7  -1   10.82    0.63
  11  -7  -1   11.37    0.53
  -7  -4  -1   11.06    0.65
  -4  11  -1    9.20    0.69
  -7  -4  -1   10.34    0.64
  -4  11  -1   10.29    0.69
  -7  -4  -1   10.83    0.48
  -7  -4  -1   11.36    0.62
  -7  -4  -1   10.52    0.62
  -7  -4  -1   10.57    0.63
  -4  11  -1   10.42    0.70
  -4  11  -1   10.16    0.67
  -7  -4  -1   10.61    0.62
   7   4   1   10.09    0.58
 -11   7   1   11.79    0.64
 -11   7   1   10.56    0.69
   7   4   1    9.89    0.67
   7   4   1    9.81    0.64
   4 -11   1    9.91    0.65
   7   4   1   11.32    0.66
 -11   7   1   11.58    0.64
   7   4   1   10.50    0.77
 -11   7   1   11.34    0.63
   7   4   1    9.80    0.74
   4 -11   1   10.03    0.61
   7   4   1   10.56    0.66
   4 -11   1   10.10    0.65
 -11   7   1   10.12    0.61
   4 -11   1   10.71    0.64
   4 -11   1   10.50    0.67
   4 -11   1   11.47    0.63
 -11   7   1   12.96    0.85
  -7  -3  -1   69.18    1.92
  -3  10  -1   66.29    1.94
  -7  -3  -1   66.73    1.94
  -7  -3  -1   69.33    1.97
  -3  10  -1   69.33    1.95
  -7  -3  -1   68.41    1.79
  -7  -3  -1   69.89    1.93
  10  -7  -1   68.63    1.96
  -7  -3  -1   68.90    1.93
  -7  -3  -1   67.76    1.91
  -3  10  -1   69.05    1.93
  -3  10  -1   67.22    1.98
  10  -7  -1   71.05    1.94
  10  -7  -1   69.84    1.91
  -7  -3  -1   69.72    1.92
  -3  10  -1   66.87    1.98
  10  -7  -1   66.73    1.90
  -3  10  -1   70.97    1.94
  10  -7  -1   68.21    1.92
   7   3   1   68.48    1.95
   3 -10   1   70.31    1.95
   7   3   1   68.98    1.91
   3 -10   1   67.54    1.97
   7   3   1   68.96    1.95
   7   3   1   70.00    1.92
 -10   7   1   66.02    1.96
 -10   7   1   68.00    1.90
 -10   7   1   70.03    1.93
   3 -10   1   70.98    1.99
 -10   7   1   69.38    1.97
   3 -10   1   68.05    1.93
   7   3   1   67.84    1.99
   3 -10   1   70.72    1.95
   7   3   1   68.91    2.07
   3 -10   1   70.67    1.93
 -10   7   1   69.16    1.91
 -10   7   1   68.97    1.94
   9  -7  -1    6.25    0.48
  -7  -2  -1    6.75    0.49
  -7  -2  -1    5.91    0.68
  -7  -2  -1    7.06    0.48
  -2   9  -1    6.40    0.52
   9  -7  -1    6.41    0.49
  -7  -2  -1    6.71    0.32
  -2   9  -1    6.10    0.50
   9  -7  -1    6.71    0.51
  -7  -2  -1    6.65    0.48
   9  -7  -1    8.43    0.64
   9  -7  -1    6.66    0.67
   9  -7  -1    6.32    0.47
  -2   9  -1    6.58    0.53
  -2   9  -1    6.99    0.52
  -2   9  -1    6.98    0.52
  -7  -2  -1    6.50    0.46
  -7  -2  -1    6.74    0.50
  -2   9  -1    6.60    0.55
  -7  -2  -1    7.23    0.58
   2  -9   1    7.19    0.51
   7   2   1    6.57    0.50
   7   2   1    6.23    0.51
   2  -9   1    6.66    0.49
  -9   7   1    7.01    0.52
   7   2   1    6.32    0.55
   2  -9   1    6.16    0.47
  -9   7   1    6.41    0.51
  -9   7   1    6.60    0.46
  -9   7   1    5.98    0.48
  -9   7   1    6.72    0.75
   7   2   1    6.90    0.50
   2  -9   1    6.87    0.49
   7   2   1    7.50    0.58
   7   2   1    6.84    0.49
   2  -9   1    6.80    0.50
   2  -9   1    6.90    0.49
  -9   7   1    6.96    0.47
  -7  -1  -1   39.57    1.03
   8  -7  -1   39.26    1.16
  -1   8  -1   39.05    1.23
  -7  -1  -1   40.20    1.19
  -1   8  -1   38.36    1.20
  -7  -1  -1   39.18    1.22
   8  -7  -1   37.62    1.23
  -1   8  -1   39.99    1.19
  -7  -1  -1   40.58    1.33
  -1   8  -1   40.00    1.26
  -7  -1  -1   39.18    1.17
   8  -7  -1   39.14    1.18
  -7  -1  -1   38.94    1.19
  -1   8  -1   38.68    1.21
   8  -7  -1   39.40    1.24
  -7  -1  -1   38.58    1.16
   8  -7  -1   38.66    1.20
  -8   7   1   38.93    1.20
   7   1   1   39.23    1.18
  -8   7   1   38.24    1.19
   7   1   1   39.19    1.16
  -8   7   1   38.60    1.16
   7   1   1   37.00    1.17
   1  -8   1   38.33    1.20
   7   1   1   38.74    1.16
  -8   7   1   37.78    1.13
   1  -8   1   39.63    1.17
   1  -8   1   39.47    1.18
  -8   7   1   38.95    1.15
   1  -8   1   38.33    1.18
   1  -8   1   40.65    1.47
  -8   7   1   38.29    1.17
   7   1   1   38.30    1.21
   7   1   1   38.77    1.25
  -7   0  -1   35.97    0.94
  -7   0  -1   36.66    1.09
   0   7  -1   34.49    1.12
   7  -7  -1   36.78    1.08
   0   7  -1   34.71    1.14
  -7   0  -1   35.70    1.13
  -7   0  -1   36.45    1.07
   0   7  -1   36.72    1.12
   7  -7  -1   36.08    1.11
   7  -7  -1   36.46    1.09
   7  -7  -1   37.22    1.10
   0   7  -1   36.24    1.12
   7  -7  -1   37.42    1.09
  -7   0  -1   37.86    1.10
  -7   0  -1   35.08    1.11
   7  -7  -1   36.20    1.12
  -7   0  -1   37.29    1.09
   0  -7   1   38.05    1.10
  -7   7   1   35.49    1.11
  -7   7   1   35.95    1.09
   7   0   1   35.64    1.08
   7   0   1   36.00    1.26
   0  -7   1   37.89    1.14
   7   0   1   36.83    1.09
  -7   7   1   37.78    1.08
   0  -7   1   36.36    1.13
  -7   7   1   34.98    1.08
   0  -7   1   36.23    1.11
   0  -7   1   36.72    1.09
   7   0   1   36.96    1.11
   7   0   1   33.92    1.11
   7   0   1   37.05    1.07
   0  -7   1   36.28    1.11
  -7   7   1   37.41    1.08
  -7   7   1   35.13    1.11
   7   0   1   35.58    1.10
  -7   1  -1   60.21    1.59
  -7   1  -1   59.61    1.63
   1   6  -1   58.30    1.62
   1   6  -1   58.27    1.62
  -7   1  -1   57.16    1.63
  -7   1  -1   57.60    1.60
   6  -7  -1   56.98    1.61
   1   6  -1   56.91    1.64
   6  -7  -1   58.64    1.58
   6  -7  -1   56.76    1.61
   6  -7  -1   58.82    1.59
  -7   1  -1   57.88    1.57
  -7   1  -1   58.05    1.59
  -7   1  -1   56.53    1.62
   6  -7  -1   59.45    1.59
   1   6  -1   58.91    1.65
   1   6  -1   60.12    1.62
   1   6  -1   58.49    1.61
   6  -7  -1   58.67    1.60
  -1  -6   1   59.06    1.60
  -1  -6   1   57.97    1.59
   7  -1   1   57.88    1.65
  -6   7   1   58.18    1.59
  -6   7   1   58.80    1.57
  -1  -6   1   58.85    1.63
   7  -1   1   58.23    1.60
   7  -1   1   57.79    1.60
  -1  -6   1   61.05    1.62
  -1  -6   1   59.49    1.64
  -6   7   1   59.77    1.58
   7  -1   1   58.04    1.57
  -6   7   1   59.06    1.62
  -1  -6   1   59.38    1.62
   7  -1   1   57.64    1.63
  -6   7   1   54.56    1.60
  -6   7   1   56.94    1.58
   7  -1   1   58.36    1.59
   7  -1   1   57.64    1.58
   7  -1   1   56.38    1.45
   5  -7  -1   10.07    0.46
  -7   2  -1   10.09    0.47
  -7   2  -1   10.58    0.44
   2   5  -1   10.42    0.52
   5  -7  -1   10.60    0.49
   5  -7  -1   10.97    0.47
   5  -7  -1   10.55    0.46
  -7   2  -1   10.02    0.48
  -7   2  -1    8.78    0.47
  -7   2  -1   10.17    0.47
  -7   2  -1   10.85    0.47
   2   5  -1   10.88    0.52
   2   5  -1   10.10    0.50
   5  -7  -1   10.59    0.50
  -5   7   1   10.44    0.49
  -2  -5   1   10.94    0.52
  -2  -5   1   10.85    0.51
  -2  -5   1   11.26    0.49
   7  -2   1   10.26    0.43
   7  -2   1    9.66    0.52
   7  -2   1   10.20    0.47
   7  -2   1   10.86    0.48
  -5   7   1   10.15    0.46
   7  -2   1   10.31    0.48
  -2  -5   1   10.59    0.50
   7  -2   1   10.37    0.52
   7  -2   1   10.78    0.49
  -2  -5   1   10.29    0.50
  -5   7   1   10.86    0.47
  -2  -5   1   10.84    0.48
  -5   7   1   10.81    0.48
  -2  -5   1   10.71    0.52
  -2  -5   1    9.85    0.50
  -5   7   1    9.95    0.47
  -5   7   1   10.33    0.50
  -2  -5   1   10.65    0.48
   7  -2   1    9.87    0.31
   7  -2   1   10.32    0.51
   3   4  -1  166.42    4.19
   4  -7  -1  164.88    4.12
  -7   3  -1  167.92    4.15
   4  -7  -1  167.34    4.13
   4  -7  -1  162.92    4.15
  -7   3  -1  163.97    4.16
   3   4  -1  162.58    4.16
  -7   3  -1  166.17    4.13
   3   4  -1  165.22    4.18
  -7   3  -1  162.65    4.16
  -7   3  -1  157.53    4.15
   3   4  -1  164.64    4.16
  -7   3  -1  164.09    4.09
   4  -7  -1  166.43    4.13
   4  -7  -1  164.81    4.15
   3   4  -1  169.54    4.15
   3   4  -1  164.05    4.13
  -7   3  -1  164.24    4.12
   4  -7  -1  165.99    4.12
  -7   3  -1  161.77    4.14
  -3  -4   1  167.85    4.12
  -4   7   1  164.85    4.09
  -3  -4   1  161.46    4.13
  -3  -4   1  162.56    4.12
  -3  -4   1  163.59    4.14
   7  -3   1  163.63    4.10
  -3  -4   1  167.30    4.17
  -3  -4   1  172.88    4.15
  -4   7   1  164.37    4.14
   7  -3   1  163.06    4.12
  -4   7   1  167.43    4.10
  -4   7   1  159.59    4.13
  -3  -4   1  163.09    4.15
   7  -3   1  160.59    4.14
  -3  -4   1  165.86    4.14
  -3  -4   1  162.89    4.15
  -4   7   1  163.44    4.12
   7  -3   1  162.74    4.16
   7  -3   1  164.03    4.08
  -4   7   1  163.10    4.12
   7  -3   1  162.73    4.10
   7  -3   1  161.03    4.12
   7  -3   1  165.32    4.16
  -7   4  -1  164.32    4.10
   3  -7  -1  166.87    4.10
   4   3  -1  162.90    4.14
  -7   4  -1  162.67    4.10
   4   3  -1  169.16    4.12
   3  -7  -1  164.29    4.09
   4   3  -1  158.50    4.10
  -7   4  -1  165.08    4.12
   4   3  -1  164.31    4.13
   3  -7  -1  165.10    4.09
  -7   4  -1  160.24    4.13
  -7   4  -1  163.16    4.14
   3  -7  -1  163.35    4.10
   4   3  -1  162.93    4.13
   3  -7  -1  159.81    4.12
   3  -7  -1  165.57    4.13
   4   3  -1  168.42    4.16
  -7   4  -1  160.60    4.13
   4   3  -1  159.95    4.13
  -7   4  -1  160.34    4.19
   4   3  -1  165.32    4.11
   7  -4   1  157.60    4.05
  -3   7   1  163.31    4.11
  -4  -3   1  164.51    4.10
   7  -4   1  161.96    4.13
   7  -4   1  162.66    4.09
  -3   7   1  164.15    4.08
  -3   7   1  168.65    4.09
  -3   7   1  163.55    4.11
  -4  -3   1  162.85    4.11
  -3   7   1  159.56    4.12
  -4  -3   1  164.50    4.13
  -4  -3   1  166.00    4.13
  -3   7   1  162.68    4.12
   7  -4   1  164.15    4.12
   7  -4   1  161.87    4.11
  -4  -3   1  168.24    4.15
  -4  -3   1  162.48    4.13
   7  -4   1  164.42    4.10
  -4  -3   1  164.25    4.10
  -7   5  -1   30.53    0.98
   5   2  -1   29.66    1.00
   5   2  -1   32.02    0.99
   5   2  -1   31.87    0.99
   2  -7  -1   33.04    0.95
   2  -7  -1   30.54    0.93
   2  -7  -1   31.44    0.94
  -7   5  -1   30.46    0.96
   5   2  -1   32.06    0.97
  -7   5  -1   31.49    0.98
   2  -7  -1   31.01    0.96
   5   2  -1   31.13    0.96
   2  -7  -1   31.63    0.97
   5   2  -1   32.62    0.99
  -7   5  -1   31.52    0.95
   2  -7  -1   31.75    0.94
  -7   5  -1   31.67    0.95
   5   2  -1   32.28    0.95
   5   2  -1   32.61    0.97
  -7   5  -1   30.19    0.98
  -7   5  -1   30.40    1.03
  -5  -2   1   31.36    0.97
  -5  -2   1   32.21    0.98
  -5  -2   1   30.54    0.98
   7  -5   1   32.27    0.94
   7  -5   1   30.61    0.90
  -5  -2   1   31.24    0.97
  -5  -2   1   31.66    1.00
  -2   7   1   31.12    0.98
  -2   7   1   31.66    0.96
  -5  -2   1   31.97    0.95
   7  -5   1   31.73    0.97
  -2   7   1   32.20    0.95
   7  -5   1   32.64    0.96
   7  -5   1   30.55    0.99
  -2   7   1   31.28    0.96
  -5  -2   1   31.72    0.95
  -5  -2   1   31.54    0.98
  -2   7   1   32.74    0.94
   7  -5   1   32.22    0.97
  -5  -2   1   32.84    0.96
  -2   7   1   31.19    0.97
  -7   6  -1   20.85    0.77
   6   1  -1   22.84    0.77
   1  -7  -1   22.18    0.73
   6   1  -1   21.95    0.78
   1  -7  -1   21.93    0.75
   1  -7  -1   21.57    0.74
   6   1  -1   22.02    0.74
  -7   6  -1   21.14    0.77
   6   1  -1   22.56    0.74
   6   1  -1   21.01    0.75
  -7   6  -1   21.19    0.75
   6   1  -1   22.44    0.72
  -7   6  -1   21.56    0.75
  -7   6  -1   21.76    0.74
   6   1  -1   21.54    0.76
  -7   6  -1   20.78    0.73
   1  -7  -1   21.51    0.72
   6   1  -1   22.71    0.76
   1  -7  -1   21.31    0.74
  -6  -1   1   22.12    0.74
   7  -6   1   22.01    0.79
   7  -6   1   22.57    0.75
  -6  -1   1   22.11    0.72
   7  -6   1   21.68    0.75
  -1   7   1   22.44    0.72
   7  -6   1   22.05    0.74
  -6  -1   1   22.06    0.74
  -6  -1   1   23.17    0.72
  -6  -1   1   21.57    0.75
  -6  -1   1   21.69    0.78
   7  -6   1   21.26    0.73
   7  -6   1   21.14    0.76
  -6  -1   1   21.08    0.76
  -1   7   1   21.14    0.76
  -6  -1   1   22.11    0.71
  -1   7   1   21.35    0.73
  -6  -1   1   21.23    0.74
  -1   7   1   20.59    0.73
  -1   7   1   22.22    0.74
  -6  -1   1   22.03    0.76
  -6  -1   1   21.88    0.76
   7   0  -1   37.13    1.14
   7   0  -1   36.00    1.16
   7   0  -1   38.91    1.10
   0  -7  -1   39.57    1.15
   7   0  -1   37.65    1.15
  -7   7  -1   38.19    1.12
   0  -7  -1   38.32    1.13
   0  -7  -1   37.38    1.12
   7   0  -1   37.86    1.14
  -7   7  -1   37.31    1.13
   0  -7  -1   38.47    1.15
   7   0  -1   36.43    1.12
   7   0  -1   37.23    1.14
   7   0  -1   36.71    1.13
  -7   7  -1   36.94    1.16
   0  -7  -1   36.76    1.11
   0  -7  -1   39.42    1.12
  -7   7  -1   37.79    1.14
  -7   7  -1   37.28    1.13
  -7   0   1   37.81    1.09
  -7   0   1   37.59    1.10
   0   7   1   37.94    1.14
  -7   0   1   38.82    1.13
   0   7   1   39.38    1.13
   7  -7   1   38.80    1.16
  -7   0   1   38.62    1.18
   7  -7   1   38.15    1.18
  -7   0   1   35.29    1.15
   7  -7   1   37.91    1.14
  -7   0   1   38.40    1.17
   7  -7   1   38.43    1.14
  -7   0   1   39.48    1.15
   7  -7   1   38.77    1.13
   0   7   1   38.64    1.17
  -7   0   1   37.71    1.09
  -7   0   1   36.81    1.13
  -7   0   1   39.19    1.15
   7  -7   1   36.33    1.16
   0   7   1   39.05    1.11
   0   7   1   39.73    1.15
   8  -1  -1   25.31    0.86
  -1  -7  -1   23.79    0.85
   8  -1  -1   24.20    0.86
  -1  -7  -1   26.56    0.88
  -1  -7  -1   24.36    0.86
   8  -1  -1   23.92    0.83
  -7   8  -1   24.93    1.16
   8  -1  -1   25.01    0.72
   8  -1  -1   23.91    0.88
   8  -1  -1   23.77    0.85
   8  -1  -1   24.02    0.80
  -7   8  -1   24.00    0.84
  -1  -7  -1   24.49    0.84
  -7   8  -1   24.76    0.86
  -1  -7  -1   23.98    0.82
   8  -1  -1   23.96    0.86
   8  -1  -1   26.17    1.20
  -7   8  -1   25.30    0.95
  -1  -7  -1   24.48    0.82
  -7   8  -1   25.36    0.86
   7  -8   1   24.93    0.84
   7  -8   1   25.29    0.85
   1   7   1   25.52    0.88
   7  -8   1   24.44    0.88
  -8   1   1   24.25    0.95
  -8   1   1   25.15    0.79
  -8   1   1   24.82    0.85
   1   7   1   25.99    0.87
   1   7   1   25.85    0.85
   1   7   1   24.47    0.89
  -8   1   1   24.61    0.83
  -8   1   1   24.22    0.88
   7  -8   1   25.27    0.89
  -8   1   1   25.52    0.90
   7  -8   1   25.64    0.86
  -8   1   1   26.58    0.87
  -8   1   1   24.51    0.78
   1   7   1   24.85    0.83
  -8   1   1   24.63    0.85
   1   7   1   23.22    0.87
  -7   9  -1   74.27    2.05
   9  -2  -1   72.31    2.08
  -2  -7  -1   75.66    2.08
  -2  -7  -1   73.51    2.06
  -7   9  -1   72.76    2.05
   9  -2  -1   73.27    1.99
  -2  -7  -1   77.99    2.06
  -7   9  -1   75.15    2.05
   9  -2  -1   75.44    2.05
   9  -2  -1   74.86    1.97
   9  -2  -1   74.46    2.06
  -7   9  -1   72.59    2.08
  -7   9  -1   73.47    2.09
  -2  -7  -1   74.05    2.03
   9  -2  -1   74.47    2.06
   9  -2  -1   75.17    2.07
  -2  -7  -1   80.97    2.09
  -2  -7  -1   77.53    2.03
   9  -2  -1   73.88    1.97
   9  -2  -1   73.16    2.08
  -7   9  -1   75.18    2.04
   9  -2  -1   74.76    2.04
   2   7   1   76.25    2.08
  -9   2   1   77.01    2.05
  -9   2   1   73.31    2.10
  -9   2   1   73.60    1.99
   2   7   1   76.03    2.10
   2   7   1   73.22    2.08
  -9   2   1   77.78    2.08
   7  -9   1   77.92    2.09
   7  -9   1   76.69    2.12
   7  -9   1   75.92    2.08
   7  -9   1   78.96    2.07
   2   7   1   77.54    2.08
  -9   2   1   75.74    2.09
   2   7   1   75.18    2.11
  -9   2   1   74.77    2.04
   7  -9   1   74.46    2.05
  -9   2   1   73.56    1.99
  -7  10  -1   73.83    2.06
  -7  10  -1   72.14    2.06
  -7  10  -1   71.13    2.06
  -7  10  -1   73.68    2.02
  -3  -7  -1   73.27    2.04
  10  -3  -1   69.78    1.92
  -7  10  -1   71.89    2.01
  -3  -7  -1   72.32    2.01
  10  -3  -1   71.87    1.99
  10  -3  -1   71.99    2.06
  10  -3  -1   69.53    2.04
  -3  -7  -1   73.78    2.02
  10  -3  -1   73.30    2.02
  10  -3  -1   70.89    1.91
  -3  -7  -1   71.75    2.03
  10  -3  -1   74.55    2.03
  -3  -7  -1   72.29    1.98
  10  -3  -1   71.99    2.00
  -3  -7  -1   70.58    1.98
  10  -3  -1   69.69    1.95
  10  -3  -1   73.11    2.02
  -7  10  -1   72.38    2.02
   7 -10   1   73.94    2.06
   3   7   1   72.22    2.06
   3   7   1   73.64    2.07
 -10   3   1   74.95    2.06
 -10   3   1   75.95    2.03
   7 -10   1   72.39    2.05
   7 -10   1   76.88    2.05
 -10   3   1   71.51    2.04
   7 -10   1   72.35    2.08
 -10   3   1   72.60    2.02
   7 -10   1   75.93    2.04
 -10   3   1   71.03    2.07
   3   7   1   75.50    2.11
   3   7   1   75.28    2.04
   3   7   1   73.20    2.08
 -10   3   1   72.74    2.06
  11  -4  -1   39.12    1.23
  -4  -7  -1   41.76    1.30
  -4  -7  -1   40.72    1.29
  -7  11  -1   40.41    1.31
  11  -4  -1   41.65    1.32
  -7  11  -1   41.25    1.36
  11  -4  -1   40.00    1.19
  -4  -7  -1   40.17    1.28
  11  -4  -1   40.75    1.31
  -7  11  -1   41.40    1.32
  11  -4  -1   40.54    1.31
  -4  -7  -1   42.68    1.31
  11  -4  -1   43.08    1.34
  -4  -7  -1   41.35    1.33
  11  -4  -1   40.67    1.35
  11  -4  -1   38.65    1.19
  -7  11  -1   41.34    1.33
  -7  11  -1   40.07    1.33
  11  -4  -1   41.45    1.30
   7 -11   1   42.35    1.31
   4   7   1   44.18    1.41
   7 -11   1   47.46    1.33
   7 -11   1   42.67    1.33
   4   7   1   41.21    1.36
 -11   4   1   40.92    1.33
 -11   4   1   42.78    1.33
 -11   4   1   39.79    1.35
   4   7   1   40.30    1.29
   7 -11   1   40.47    1.37
   4   7   1   43.98    1.33
   4   7   1   41.34    1.34
   4   7   1   38.74    1.33
 -11   4   1   41.99    1.31
   7 -11   1   40.78    1.36
 -11   4   1   41.39    1.30
   7 -11   1   41.30    1.34
  12  -5  -1   30.05    1.06
  12  -5  -1   29.28    1.07
  -5  -7  -1   29.15    1.08
  -7  12  -1   27.26    1.11
  -5  -7  -1   31.44    1.10
  12  -5  -1   28.66    1.13
  -5  -7  -1   28.45    1.03
  -7  12  -1   28.11    1.13
  12  -5  -1   30.60    1.09
  12  -5  -1   29.92    1.07
  -5  -7  -1   28.03    0.82
  12  -5  -1   27.64    0.97
  -5  -7  -1   29.61    1.10
  12  -5  -1   29.12    1.07
  -7  12  -1   30.10    1.09
  -5  -7  -1   29.40    1.05
  -7  12  -1   28.14    1.08
  -5  -7  -1   29.82    1.07
  -7  12  -1   29.27    1.08
  12  -5  -1   29.62    1.13
  12  -5  -1   28.84    0.93
  -7  12  -1   28.68    1.09
  12  -5  -1   27.92    0.93
 -12   5   1   29.49    1.09
   7 -12   1   29.32    1.09
 -12   5   1   31.62    1.08
   5   7   1   30.91    1.12
 -12   5   1   28.75    1.12
 -12   5   1   30.68    1.09
   7 -12   1   29.60    1.12
   7 -12   1   29.95    1.09
   5   7   1   30.84    1.10
   5   7   1   29.63    1.16
   7 -12   1   29.92    1.15
   7 -12   1   30.66    1.10
 -12   5   1   29.80    1.14
   5   7   1   30.21    1.13
   7 -12   1   29.30    1.08
   5   7   1   29.70    1.11
   5   7   1   29.09    1.05
 -12   5   1   29.46    1.04
  -6  -7  -1   66.17    1.93
  -6  -7  -1   65.59    1.94
  -6  -7  -1   66.54    1.94
  -6  -7  -1   62.24    1.90
  -6  -7  -1   64.70    1.92
  13  -6  -1   65.36    1.99
  -7  13  -1   62.11    1.99
  13  -6  -1   68.65    1.96
  13  -6  -1   68.12    1.94
  -7  13  -1   63.75    1.94
  13  -6  -1   63.28    1.79
  -7  13  -1   66.26    2.01
  13  -6  -1   65.90    1.91
  -7  13  -1   67.89    1.94
  13  -6  -1   63.49    1.84
  -7  13  -1   68.56    1.96
  13  -6  -1   62.04    1.92
  -6  -7  -1   65.48    1.97
  13  -6  -1   65.51    1.99
  13  -6  -1   64.02    1.92
  -7  13  -1   65.53    1.95
  13  -6  -1   62.60    1.78
   7 -13   1   65.49    1.94
 -13   6   1   67.20    1.95
   6   7   1   62.88    1.97
   7 -13   1   66.51    1.95
 -13   6   1   68.10    1.97
 -13   6   1   64.92    1.99
 -13   6   1   66.75    2.00
   6   7   1   69.12    1.96
   6   7   1   64.80    2.03
 -13   6   1   64.56    1.92
   7 -13   1   69.62    1.98
   6   7   1   62.67    1.99
   6   7   1   65.10    1.97
   7 -13   1   66.03    2.00
   7 -13   1   65.16    1.94
   6   7   1   66.47    1.92
 -13   6   1   64.35    1.90
   7 -13   1   66.61    2.01
  14  -7  -1   22.98    0.86
  14  -7  -1   27.01    1.06
  -7  14  -1   24.16    1.09
  -7  -7  -1   24.58    1.03
  -7  -7  -1   22.67    1.02
  -7  14  -1   24.43    1.07
  -7  -7  -1   25.79    1.02
  14  -7  -1   23.68    1.02
  -7  -7  -1   23.19    1.43
  -7  -7  -1   25.14    1.06
  -7  -7  -1   23.89    1.04
  14  -7  -1   25.27    1.06
  14  -7  -1   22.85    0.86
  -7  -7  -1   24.21    0.90
  -7  -7  -1   23.42    1.01
  -7  14  -1   23.52    1.10
  -7  14  -1   23.82    1.05
  -7  14  -1   24.32    1.09
  -7  14  -1   22.10    1.56
  14  -7  -1   25.71    1.05
 -14   7   1   23.35    1.26
   7 -14   1   24.90    1.04
   7   7   1   23.62    0.99
 -14   7   1   23.25    1.01
   7   7   1   22.78    1.05
   7   7   1   24.78    1.15
 -14   7   1   24.56    1.02
   7 -14   1   23.27    1.07
   7 -14   1   23.63    1.02
 -14   7   1   24.41    1.01
 -14   7   1   24.63    1.05
   7   7   1   26.12    1.07
 -14   7   1   25.47    1.11
   7 -14   1   25.73    1.04
   7   7   1   24.13    1.07
  -8  -7  -1   25.14    1.10
  -8  -7  -1   26.73    1.07
  15  -8  -1   23.92    0.90
  -7  15  -1   24.67    1.14
  15  -8  -1   24.94    1.04
  -7  15  -1   24.69    1.12
  15  -8  -1   24.32    1.15
  -8  -7  -1   25.41    0.93
  15  -8  -1   25.78    1.08
  -7  15  -1   23.98    1.15
  -7  15  -1   27.38    1.19
  15  -8  -1   24.34    1.06
  -8  -7  -1   25.13    1.09
  -8  -7  -1   26.66    1.12
  15  -8  -1   24.43    1.09
  -8  -7  -1   23.98    1.10
  -7  15  -1   23.20    1.63
  15  -8  -1   24.24    0.90
  -7  15  -1   25.99    1.14
  15  -8  -1   25.93    1.17
  -8  -7  -1   24.64    1.07
  15  -8  -1   24.94    1.10
  -8  -7  -1   26.75    1.09
   7 -15   1   25.02    1.13
 -15   8   1   26.99    1.14
   8   7   1   24.61    1.15
   7 -15   1   24.85    1.13
   7 -15   1   24.72    1.08
   8   7   1   24.75    1.11
   7 -15   1   24.56    1.09
 -15   8   1   25.61    1.16
   8   7   1   29.94    1.47
   7 -15   1   24.20    1.06
 -15   8   1   26.71    1.08
 -15   8   1   25.14    1.15
   8   7   1   22.92    1.18
 -15   8   1   25.90    1.08
   8   7   1   26.74    1.25
 -15   8   1   25.66    1.11
  14  -8  -1   27.98    1.09
  14  -8  -1   25.17    1.16
  14  -8  -1   28.62    1.13
  -8  -6  -1   30.28    1.11
  -6  14  -1   27.23    1.20
  14  -8  -1   26.62    1.08
  14  -8  -1   26.91    1.10
  -6  14  -1   28.68    1.15
  -8  -6  -1   27.51    1.05
  -6  14  -1   24.18    1.65
  -6  14  -1   27.10    1.18
  14  -8  -1   27.93    1.18
  -8  -6  -1   27.14    1.08
  -8  -6  -1   27.18    1.10
  14  -8  -1   25.72    0.94
  -6  14  -1   28.37    1.15
  -8  -6  -1   27.39    1.12
  -6  14  -1   28.99    1.16
  -8  -6  -1   28.23    1.10
  -8  -6  -1   28.39    1.14
  14  -8  -1   28.11    0.96
   8   6   1   28.14    1.35
   8   6   1   29.71    1.14
   6 -14   1   28.09    1.11
 -14   8   1   26.81    1.11
 -14   8   1   29.05    1.10
   6 -14   1   28.09    1.11
   8   6   1   26.93    1.23
   8   6   1   26.78    1.16
 -14   8   1   27.69    1.07
 -14   8   1   27.64    1.12
   8   6   1   25.73    1.54
   6 -14   1   27.30    1.15
  13  -8  -1    1.01    0.34
  -8  -5  -1    1.41    0.26
  -8  -5  -1    0.82    0.34
  -5  13  -1    0.60    0.38
  -5  13  -1    0.89    0.63
  13  -8  -1    1.23    0.35
  -8  -5  -1    1.09    0.35
  13  -8  -1    1.03    0.36
  -8  -5  -1    0.90    0.32
  -8  -5  -1    0.94    0.34
  -8  -5  -1    1.53    0.36
  13  -8  -1    1.27    0.38
  -8  -5  -1    1.04    0.34
  13  -8  -1    1.04    0.28
  -5  13  -1    1.04    0.39
  13  -8  -1    1.08    0.39
  -5  13  -1    0.81    0.39
  -8  -5  -1    1.25    0.38
  -5  13  -1    1.69    0.57
  -5  13  -1    0.84    0.38
  13  -8  -1    0.86    0.36
  13  -8  -1    1.45    0.32
   8   5   1    0.71    0.37
   8   5   1    0.19    0.39
 -13   8   1    1.38    0.38
 -13   8   1    1.09    0.34
 -13   8   1    1.54    0.35
   8   5   1    0.65    0.34
   8   5   1    1.21    0.49
   5 -13   1    0.84    0.33
   5 -13   1    1.31    0.37
   8   5   1    0.66    0.29
   5 -13   1    0.37    0.35
 -13   8   1    1.18    0.37
 -13   8   1    0.50    0.34
   5 -13   1    1.21    0.35
   8   5   1    1.55    0.42
   5 -13   1    1.22    0.37
   5 -13   1    1.20    0.34
 -13   8   1    1.33    0.36
   8   5   1    0.94    0.38
  -8  -4  -1   20.15    0.90
  12  -8  -1   20.87    0.88
  -8  -4  -1   22.58    0.88
  -8  -4  -1   20.92    0.88
  -8  -4  -1   20.39    0.87
  -8  -4  -1   20.77    0.91
  -8  -4  -1   20.81    0.88
  12  -8  -1   21.56    0.90
  -4  12  -1   20.35    0.98
  -4  12  -1   21.22    0.91
  -8  -4  -1   21.60    0.72
  -4  12  -1   20.82    0.93
  -4  12  -1   20.74    0.96
  12  -8  -1   20.64    0.86
  -4  12  -1   21.21    0.93
  12  -8  -1   19.94    0.93
  -4  12  -1   20.34    0.93
  12  -8  -1   20.45    0.87
  -8  -4  -1   21.42    0.87
   8   4   1   20.23    0.93
   8   4   1   21.02    0.89
   4 -12   1   20.74    0.90
 -12   8   1   22.84    0.91
 -12   8   1   20.41    0.86
 -12   8   1   20.25    0.87
   4 -12   1   21.40    1.03
   8   4   1   19.81    0.86
   4 -12   1   22.59    0.91
   8   4   1   22.33    0.94
   8   4   1   22.37    1.06
 -12   8   1   22.99    0.93
 -12   8   1   20.50    0.94
   4 -12   1   21.57    0.94
 -12   8   1   25.23    1.12
   4 -12   1   20.42    0.90
   8   4   1   20.47    1.00
   8   4   1   20.87    0.91
  -3  11  -1   70.72    2.13
  11  -8  -1   75.86    2.09
  11  -8  -1   75.23    2.11
  -8  -3  -1   73.29    2.09
  -8  -3  -1   73.16    2.12
  -3  11  -1   75.66    2.11
  -8  -3  -1   75.56    2.09
  -3  11  -1   74.09    2.12
  -8  -3  -1   76.52    2.11
  11  -8  -1   77.11    2.11
  -3  11  -1   73.96    2.17
  -8  -3  -1   73.32    2.14
  11  -8  -1   72.17    2.07
  -8  -3  -1   77.15    2.11
  -8  -3  -1   76.28    1.95
  -3  11  -1   72.15    2.12
  -8  -3  -1   73.63    2.07
 -11   8   1   76.90    2.12
   8   3   1   74.85    2.08
   8   3   1   75.73    2.25
   8   3   1   76.73    2.10
   3 -11   1   74.57    2.10
   3 -11   1   76.04    2.16
   3 -11   1   71.27    2.14
 -11   8   1   77.16    2.12
   3 -11   1   77.03    2.13
 -11   8   1   73.45    2.07
   8   3   1   73.12    2.15
 -11   8   1   74.85    2.08
 -11   8   1   74.46    2.16
   3 -11   1   77.85    2.11
   8   3   1   72.05    2.45
   8   3   1   73.20    2.12
   8   3   1   74.28    2.13
   3 -11   1   75.87    2.12
  -2  10  -1   20.86    0.85
  -8  -2  -1   21.92    0.66
  -8  -2  -1   21.83    0.83
  -2  10  -1   22.31    0.91
  10  -8  -1   22.90    0.85
  -2  10  -1   21.54    0.90
  10  -8  -1   20.26    0.88
  10  -8  -1   22.15    0.84
  -8  -2  -1   21.44    0.82
  -8  -2  -1   20.54    0.85
  -8  -2  -1   22.10    0.84
  -8  -2  -1   22.42    0.89
  -8  -2  -1   22.27    0.84
  -2  10  -1   20.09    0.91
  10  -8  -1   20.41    0.81
  10  -8  -1   22.34    0.84
  10  -8  -1   20.96    0.87
  -8  -2  -1   20.72    0.83
  -2  10  -1   22.60    0.88
  -2  10  -1   21.20    0.87
   8   2   1   22.06    0.88
   8   2   1   22.49    0.86
 -10   8   1   24.27    0.88
   2 -10   1   20.44    0.85
   2 -10   1   22.94    0.90
   8   2   1   22.72    0.97
 -10   8   1   23.22    0.91
   2 -10   1   22.83    0.87
   8   2   1   21.90    0.89
   8   2   1   20.32    0.84
 -10   8   1   22.25    0.83
   8   2   1   20.93    0.93
 -10   8   1   23.57    0.82
   2 -10   1   21.82    0.90
   8   2   1   21.86    0.88
   2 -10   1   22.25    0.87
 -10   8   1   22.66    0.84
 -10   8   1   23.37    0.91
   2 -10   1   21.79    0.85
  -8  -1  -1   25.14    0.88
  -8  -1  -1   24.86    0.91
  -8  -1  -1   25.54    0.88
  -1   9  -1   25.02    0.93
   9  -8  -1   23.71    0.86
  -8  -1  -1   24.29    0.86
   9  -8  -1   25.39    0.89
  -1   9  -1   25.67    0.92
  -8  -1  -1   24.63    0.71
   9  -8  -1   24.93    0.93
   9  -8  -1   25.65    0.88
  -8  -1  -1   25.63    0.93
  -1   9  -1   25.53    0.92
  -1   9  -1   24.07    0.95
  -8  -1  -1   25.98    0.90
  -8  -1  -1   23.49    1.10
   9  -8  -1   24.52    0.89
   9  -8  -1   23.69    0.90
  -1   9  -1   25.08    0.92
   1  -9   1   24.92    0.89
  -9   8   1   24.63    0.86
   8   1   1   22.98    0.91
   8   1   1   24.68    0.88
   8   1   1   25.00    0.97
   1  -9   1   20.90    1.15
   1  -9   1   26.30    0.91
   1  -9   1   25.98    0.90
   8   1   1   24.24    0.91
   8   1   1   24.69    0.95
  -9   8   1   25.30    0.90
   8   1   1   25.36    0.90
  -9   8   1   25.63    0.92
  -9   8   1   26.11    0.88
   1  -9   1   25.12    0.88
   8   1   1   24.87    0.88
  -9   8   1   24.99    0.88
   8  -8  -1   28.78    0.93
   8  -8  -1   28.08    0.93
  -8   0  -1   27.44    0.94
  -8   0  -1   27.06    0.96
   0   8  -1   28.33    0.98
  -8   0  -1   28.89    1.04
   8  -8  -1   28.04    0.96
   0   8  -1   27.95    0.97
  -8   0  -1   27.74    0.98
   0   8  -1   28.24    0.97
  -8   0  -1   27.79    0.93
   8  -8  -1   28.29    0.94
   0   8  -1   28.41    1.00
  -8   0  -1   29.54    0.92
   8  -8  -1   28.70    0.97
  -8   0  -1   28.11    0.94
   8   0   1   28.46    1.00
   8   0   1   28.36    0.92
   8   0   1   26.83    0.94
   0  -8   1   29.31    0.98
  -8   8   1   28.32    0.93
   0  -8   1   28.71    0.95
   8   0   1   26.42    0.98
   0  -8   1   26.94    0.92
   0  -8   1   29.28    0.96
   8   0   1   28.10    0.94
   8   0   1   27.33    0.90
  -8   8   1   28.39    0.93
   0  -8   1   27.95    0.92
  -8   8   1   27.97    0.96
  -8   8   1   27.73    0.96
   8   0   1   26.86    1.24
  -8   8   1   28.01    0.91
  -8   8   1   27.44    0.92
   1   7  -1   40.44    1.24
   7  -8  -1   38.14    1.22
  -8   1  -1   39.79    1.20
   1   7  -1   39.66    1.22
  -8   1  -1   40.78    1.19
   7  -8  -1   40.47    1.19
  -8   1  -1   40.15    1.26
   7  -8  -1   38.16    1.16
   7  -8  -1   38.32    1.20
   1   7  -1   39.30    1.19
  -8   1  -1   39.17    1.16
   1   7  -1   39.58    1.28
  -8   1  -1   39.74    1.49
  -8   1  -1   38.32    1.20
  -8   1  -1   38.12    1.17
   1   7  -1   40.29    1.22
   7  -8  -1   40.38    1.19
   8  -1   1   38.71    1.18
   8  -1   1   37.99    1.01
  -7   8   1   40.20    1.21
  -7   8   1   38.16    1.17
  -1  -7   1   39.77    1.20
  -1  -7   1   39.94    1.17
  -1  -7   1   40.27    1.22
  -7   8   1   38.06    1.19
  -7   8   1   39.04    1.15
   8  -1   1   38.81    1.18
  -7   8   1   38.92    1.16
   8  -1   1   39.37    1.21
  -1  -7   1   39.96    1.21
  -7   8   1   38.14    1.16
   8  -1   1   38.66    1.14
   8  -1   1   37.72    1.21
  -1  -7   1   39.13    1.45
   8  -1   1   38.54    1.16
   8  -1   1   37.62    1.32
  -1  -7   1   40.97    1.20
   8  -1   1   39.29    1.17
   2   6  -1   68.69    1.87
   6  -8  -1   63.14    2.07
   6  -8  -1   68.35    1.82
   2   6  -1   63.60    1.94
   2   6  -1   67.69    1.86
   6  -8  -1   68.10    1.82
  -8   2  -1   67.15    1.82
  -8   2  -1   68.63    1.83
   6  -8  -1   66.78    1.83
   2   6  -1   69.80    1.91
  -8   2  -1   65.26    1.85
  -8   2  -1   67.75    1.87
  -8   2  -1   67.60    1.80
   6  -8  -1   67.06    1.83
  -8   2  -1   68.96    1.85
   8  -2   1   65.24    1.69
  -2  -6   1   70.79    1.85
  -2  -6   1   69.53    1.92
  -2  -6   1   65.88    1.85
  -2  -6   1   67.61    1.89
   8  -2   1   68.00    1.82
   8  -2   1   66.12    1.88
  -6   8   1   65.35    1.83
   8  -2   1   66.67    1.83
   8  -2   1   67.54    1.85
  -6   8   1   66.47    1.86
  -2  -6   1   69.34    1.87
  -6   8   1   67.47    1.84
  -2  -6   1   68.70    1.84
  -2  -6   1   66.60    1.87
  -6   8   1   67.80    1.81
  -2  -6   1   68.98    1.86
   8  -2   1   67.68    1.80
   8  -2   1   67.95    1.85
  -6   8   1   72.64    1.83
  -2  -6   1   64.78    1.84
   8  -2   1   65.87    1.88
   5  -8  -1  192.42    4.78
  -8   3  -1  188.51    4.81
  -8   3  -1  185.52    4.78
  -8   3  -1  190.06    4.77
   5  -8  -1  195.58    4.77
   3   5  -1  190.14    4.84
   5  -8  -1  189.94    4.81
  -8   3  -1  187.29    4.80
   5  -8  -1  185.18    4.77
  -8   3  -1  191.18    4.80
   3   5  -1  195.42    4.84
  -8   3  -1  190.82    4.74
   5  -8  -1  190.81    4.77
   3   5  -1  194.95    4.80
  -8   3  -1  184.82    4.81
   5  -8  -1  185.70    4.80
   3   5  -1  194.26    4.79
   3   5  -1  195.66    4.82
  -8   3  -1  191.68    4.78
  -3  -5   1  188.70    4.78
   8  -3   1  188.53    4.77
  -5   8   1  188.28    4.73
   8  -3   1  191.42    4.73
   8  -3   1  187.30    4.79
  -3  -5   1  186.68    4.80
  -5   8   1  191.35    4.79
  -3  -5   1  186.62    4.77
  -5   8   1  199.61    4.75
  -5   8   1  182.13    4.78
   8  -3   1  188.76    4.80
  -3  -5   1  200.55    4.80
   8  -3   1  189.88    4.75
  -3  -5   1  190.74    4.78
   8  -3   1  189.64    4.75
  -3  -5   1  192.21    4.76
   8  -3   1  189.80    4.77
  -5   8   1  187.45    4.76
  -5   8   1  184.51    4.75
   8  -3   1  187.75    4.80
  -3  -5   1  192.15    4.76
  -8   4  -1   73.51    1.98
   4  -8  -1   73.82    1.98
   4  -8  -1   73.43    1.98
  -8   4  -1   74.97    2.01
   4  -8  -1   75.63    2.00
   4  -8  -1   75.66    1.98
   4   4  -1   72.55    2.02
   4   4  -1   74.01    2.05
  -8   4  -1   70.67    2.00
  -8   4  -1   74.06    2.00
  -8   4  -1   73.68    2.03
   4   4  -1   78.35    2.02
   4   4  -1   75.41    2.03
   4  -8  -1   74.74    2.02
  -8   4  -1   75.10    1.99
  -4   8   1   74.46    1.96
  -4  -4   1   72.87    1.98
  -4   8   1   71.94    2.00
  -4  -4   1   75.40    2.01
  -4  -4   1   74.60    1.99
  -4   8   1   75.04    1.97
  -4  -4   1   75.82    1.99
  -4  -4   1   73.44    2.00
  -4  -4   1   73.57    2.03
  -4   8   1   71.67    2.00
  -4  -4   1   73.52    2.02
  -4   8   1   74.41    1.99
   8  -4   1   73.70    1.94
  -4  -4   1   76.23    2.02
   8  -4   1   73.31    1.99
  -4  -4   1   77.40    2.02
   8  -4   1   73.15    2.02
   8  -4   1   73.70    1.97
  -4   8   1   72.34    1.98
   8  -4   1   75.00    1.97
   8  -4   1   73.40    2.02
  -8   5  -1   61.53    1.73
   3  -8  -1   60.35    1.69
   5   3  -1   62.15    1.75
   3  -8  -1   61.39    1.71
   5   3  -1   64.81    1.74
   5   3  -1   60.05    1.75
  -8   5  -1   63.01    1.69
   5   3  -1   60.02    1.69
   3  -8  -1   61.72    1.70
   5   3  -1   62.18    1.71
   3  -8  -1   62.73    1.68
   5   3  -1   62.91    1.73
  -8   5  -1   60.05    1.72
   3  -8  -1   61.15    1.72
  -8   5  -1   62.70    1.71
   5   3  -1   63.98    1.72
   5   3  -1   60.90    1.69
  -8   5  -1   61.48    1.71
  -8   5  -1   62.21    1.69
   3  -8  -1   62.38    1.68
   8  -5   1   60.38    1.63
  -5  -3   1   62.02    1.69
  -5  -3   1   59.26    1.72
  -3   8   1   60.23    1.69
  -5  -3   1   62.95    1.69
  -5  -3   1   62.17    1.74
  -5  -3   1   61.32    1.70
  -3   8   1   61.18    1.71
   8  -5   1   62.16    1.70
  -3   8   1   63.55    1.68
   8  -5   1   62.36    1.69
  -3   8   1   62.23    1.67
   8  -5   1   59.63    1.72
  -3   8   1   61.07    1.69
   8  -5   1   61.44    1.68
  -5  -3   1   62.36    1.71
  -3   8   1   62.12    1.72
  -5  -3   1   63.62    1.71
   8  -5   1   60.79    1.70
  -5  -3   1   61.13    1.69
   2  -8  -1   28.11    0.89
   2  -8  -1   28.11    0.89
  -8   6  -1   28.09    0.91
   6   2  -1   27.13    0.90
  -8   6  -1   28.65    0.98
   2  -8  -1   28.27    0.92
   6   2  -1   27.66    0.89
   6   2  -1   27.29    0.89
  -8   6  -1   27.12    0.92
   2  -8  -1   27.33    0.89
   2  -8  -1   28.88    0.91
  -8   6  -1   27.65    0.90
   2  -8  -1   27.07    1.13
   6   2  -1   28.97    0.95
  -8   6  -1   27.61    0.91
  -8   6  -1   29.08    0.92
   6   2  -1   27.90    0.94
  -8   6  -1   27.45    0.95
  -2   8   1   28.07    0.89
  -6  -2   1   29.37    0.91
   8  -6   1   27.34    0.89
  -6  -2   1   27.66    0.92
  -6  -2   1   27.80    0.88
  -2   8   1   27.38    0.92
  -6  -2   1   27.75    0.95
  -2   8   1   28.49    0.90
  -2   8   1   28.44    0.92
   8  -6   1   28.30    0.93
  -6  -2   1   27.94    0.92
  -6  -2   1   27.64    0.93
   8  -6   1   29.29    0.91
  -6  -2   1   29.85    1.05
  -6  -2   1   27.85    0.91
   8  -6   1   26.74    0.93
   8  -6   1   27.49    0.95
   8  -6   1   28.40    0.92
  -6  -2   1   28.42    0.90
   7   1  -1   24.10    0.80
   1  -8  -1   25.45    0.85
   1  -8  -1   24.39    0.82
   1  -8  -1   24.43    0.84
  -8   7  -1   26.14    0.94
  -8   7  -1   23.88    0.98
   7   1  -1   24.63    0.87
   7   1  -1   24.30    1.00
   7   1  -1   24.98    1.04
  -8   7  -1   23.63    0.87
  -8   7  -1   23.62    0.82
   7   1  -1   23.42    0.82
   7   1  -1   24.45    0.83
  -8   7  -1   23.59    0.83
   7   1  -1   23.88    0.87
   7   1  -1   23.70    0.85
   1  -8  -1   23.55    0.83
  -8   7  -1   24.55    0.84
  -7  -1   1   24.42    0.91
   8  -7   1   24.11    0.83
  -7  -1   1   23.49    0.86
   8  -7   1   26.37    1.04
  -1   8   1   24.36    0.87
  -1   8   1   25.94    0.84
   8  -7   1   24.17    0.85
  -1   8   1   24.82    0.82
  -7  -1   1   24.66    0.85
  -1   8   1   23.34    0.85
  -7  -1   1   24.10    0.80
  -7  -1   1   24.17    0.79
  -7  -1   1   23.93    0.83
  -7  -1   1   25.48    0.85
  -7  -1   1   24.43    0.88
   8  -7   1   24.35    0.84
  -1   8   1   23.78    0.84
  -7  -1   1   24.79    0.88
   8  -7   1   23.75    0.88
  -1   8   1   24.52    0.87
  -7  -1   1   24.70    0.79
   0  -8  -1   26.14    1.05
   0  -8  -1   26.26    0.92
  -8   8  -1   26.30    0.91
  -8   8  -1   26.86    0.91
   0  -8  -1   30.10    1.02
   8   0  -1   27.36    0.90
   8   0  -1   26.62    0.97
  -8   8  -1   28.08    0.91
   8   0  -1   26.79    0.87
   8   0  -1   26.43    0.93
   8   0  -1   26.13    0.90
  -8   8  -1   27.23    0.93
   8   0  -1   26.71    0.92
   8   0  -1   26.78    0.93
   8   0  -1   27.24    0.96
  -8   8  -1   25.97    0.95
   0  -8  -1   27.12    0.89
  -8   0   1   26.98    0.86
   8  -8   1   27.98    0.93
   8  -8   1   26.55    0.91
   0   8   1   27.26    0.89
   8  -8   1   27.97    0.93
   8  -8   1   26.55    0.94
  -8   0   1   26.83    0.85
  -8   0   1   27.06    0.93
   0   8   1   26.34    0.91
  -8   0   1   25.32    0.93
  -8   0   1   28.00    0.95
  -8   0   1   28.29    0.92
  -8   0   1   27.07    0.85
  -8   0   1   28.44    0.97
   8  -8   1   27.86    0.97
   8  -8   1   27.27    0.93
   0   8   1   27.11    0.95
   0   8   1   27.90    0.91
   0   8   1   27.24    0.93
  -8   0   1   26.86    0.92
  -8   0   1   26.14    0.90
  -8   9  -1   31.70    1.06
  -1  -8  -1   33.02    1.04
   9  -1  -1   32.31    1.11
   9  -1  -1   31.75    1.13
  -1  -8  -1   32.28    1.06
   9  -1  -1   31.71    1.00
  -1  -8  -1   33.65    1.06
   9  -1  -1   31.95    1.07
  -8   9  -1   32.08    1.07
   9  -1  -1   31.69    1.07
   9  -1  -1   32.34    1.05
  -8   9  -1   33.80    1.09
   9  -1  -1   32.92    1.08
  -1  -8  -1   33.57    1.09
   9  -1  -1   32.42    1.08
  -1  -8  -1   33.09    1.06
   9  -1  -1   33.41    0.93
  -8   9  -1   32.73    1.08
   9  -1  -1   33.40    1.35
   1   8   1   33.10    1.12
  -9   1   1   31.14    1.10
   8  -9   1   33.06    1.09
   1   8   1   32.05    1.08
  -9   1   1   32.26    1.05
   8  -9   1   32.62    1.07
  -9   1   1   33.10    1.08
   8  -9   1   33.39    1.08
   1   8   1   32.74    1.08
   1   8   1   37.47    1.43
   1   8   1   32.47    1.05
   8  -9   1   32.66    1.08
  -9   1   1   34.06    1.10
  -9   1   1   32.24    0.99
   8  -9   1   31.84    1.11
  -9   1   1   33.07    1.00
   8  -9   1   33.80    1.25
  -9   1   1   35.36    1.14
  -9   1   1   33.45    1.08
  -9   1   1   33.19    1.06
  -8  10  -1   75.71    2.08
  -2  -8  -1   75.38    2.08
  10  -2  -1   77.81    2.11
  -8  10  -1   79.18    2.10
  10  -2  -1   74.71    2.09
  10  -2  -1   75.66    2.14
  -8  10  -1   75.08    2.14
  -2  -8  -1   75.40    2.08
  10  -2  -1   73.34    2.08
  -2  -8  -1   73.49    2.06
  -2  -8  -1   76.80    2.06
  10  -2  -1   73.47    2.14
  10  -2  -1   73.01    2.11
  -8  10  -1   73.60    2.09
  -2  -8  -1   72.79    2.11
  10  -2  -1   75.36    2.08
  10  -2  -1   72.88    2.09
  10  -2  -1   73.46    2.02
 -10   2   1   75.46    2.02
 -10   2   1   73.33    2.09
 -10   2   1   74.76    2.02
 -10   2   1   72.62    2.14
   2   8   1   77.19    2.16
 -10   2   1   77.58    2.14
   8 -10   1   78.35    2.11
   8 -10   1   75.79    2.10
   8 -10   1   76.96    2.16
 -10   2   1   77.29    2.10
   8 -10   1   75.97    2.12
   8 -10   1   76.55    2.13
   2   8   1   75.14    2.13
 -10   2   1   77.63    2.12
[truncated: 3,106,403 more chars]
