# Supplementary material for: Synthesis, characterization, and crystal structure of hexa­kis­(1-methyl-1H-imidazole-κN3)zinc(II) dinitrate
Source: Acta Crystallogr E Crystallogr Commun. 2024 Sep 24;80(Pt 10):1054–8. doi: 10.1107/S2056989024008806 (PMC11451501; doi:10.1107/S2056989024008806)
Supplement: Supplementary file 2 [file e-80-01054-Isup3.hkl]

data_I                                                                          
_shelx_title ' 22av_mg1_zn1mim_0P 3 R = 0.06 New:P-3'                           
_shelx_refln_list_code          4                                               
_shelx_F_calc_maximum      172.97                                               
_exptl_crystal_F_000      1068.00                                               
_reflns_d_resolution_high  0.7991                                               
                                                                                
loop_                                                                           
 _space_group_symop_operation_xyz                                               
 'x, y, z'                                                                      
 '-y, x-y, z'                                                                   
 '-x+y, -x, z'                                                                  
 '-x, -y, -z'                                                                   
 'y, -x+y, -z'                                                                  
 'x-y, x, -z'                                                                   
                                                                                
_cell_length_a    19.1227                                                       
_cell_length_b    19.1227                                                       
_cell_length_c     7.4770                                                       
_cell_angle_alpha  90.000                                                       
_cell_angle_beta   90.000                                                       
_cell_angle_gamma 120.000                                                       
                                                                                
_shelx_F_squared_multiplier     1.000                                           
                                                                                
loop_                                                                           
 _refln_index_h                                                                 
 _refln_index_k                                                                 
 _refln_index_l                                                                 
 _refln_F_squared_calc                                                          
 _refln_F_squared_meas                                                          
 _refln_F_squared_sigma                                                         
 _refln_observed_status                                                         
  -2   3   0         35.80         62.50         1.20 o                         
  -1   3   0        144.98         84.10         1.25 o                         
   0   3   0       7512.89       8204.30        76.51 o                         
  -3   4   0        125.90        147.81         1.20 o                         
  -2   4   0        179.34        166.70         1.44 o                         
  -1   4   0         22.50         29.23         0.66 o                         
   0   4   0       1590.04       1605.43         7.35 o                         
  -3   5   0         10.20         12.24         0.68 o                         
  -2   5   0       1150.08       1437.09         6.35 o                         
  -1   5   0       4897.35       5377.47        22.22 o                         
   0   5   0        785.49        787.70         3.88 o                         
  -5   6   0         28.91         33.12         0.91 o                         
  -4   6   0        245.67        273.71         2.11 o                         
  -3   6   0      12189.81      15375.00       376.80 o                         
  -2   6   0       4408.67       4380.72        18.58 o                         
  -1   6   0        393.19        324.48         2.31 o                         
   0   6   0      15860.44      16018.40       139.59 o                         
  -6   7   0        112.64         81.17         1.84 o                         
  -5   7   0       2911.79       3156.91        13.54 o                         
  -4   7   0        723.63        669.25         3.59 o                         
  -3   7   0         74.00         98.11         1.55 o                         
  -2   7   0        434.10        437.31         2.93 o                         
  -1   7   0        401.78        395.61         2.69 o                         
   0   7   0        261.66        233.54         2.10 o                         
  -7   8   0         34.04         19.73         1.09 o                         
  -6   8   0         10.47         14.76         1.04 o                         
  -5   8   0          1.15         10.62         0.92 o                         
  -4   8   0       2870.83       2591.17        11.11 o                         
  -3   8   0        111.56         88.30         1.63 o                         
  -2   8   0          8.54          8.36         0.99 o                         
  -1   8   0       2551.27       2323.50        10.10 o                         
   0   8   0          2.15          2.35         0.99 o                         
  -8   9   0        822.78        703.50         4.21 o                         
  -7   9   0          2.01          8.91         1.17 o                         
  -6   9   0       6204.14       5611.69        24.31 o                         
  -5   9   0        993.58        902.89         4.87 o                         
  -4   9   0          8.51          4.89         1.09 o                         
  -3   9   0       2839.21       2555.52        11.37 o                         
  -2   9   0        359.41        263.90         2.72 o                         
  -1   9   0          2.24          6.16         1.13 o                         
   0   9   0      13250.75      13532.13        56.35 o                         
  -9  10   0         77.05         36.02         1.79 o                         
  -8  10   0       3545.32       3912.84        17.60 o                         
  -7  10   0        213.28        240.50         2.72 o                         
  -6  10   0         76.61         62.13         1.69 o                         
  -5  10   0        867.77        866.18         4.77 o                         
  -4  10   0        560.34        430.57         3.44 o                         
  -3  10   0        233.65        211.53         3.13 o                         
  -2  10   0       6456.43       7188.47        29.81 o                         
  -1  10   0        214.96        169.66         2.41 o                         
   0  10   0        591.13        669.13         4.28 o                         
 -10  11   0       3780.95       3636.36        15.54 o                         
  -9  11   0        689.77        605.22         4.41 o                         
  -8  11   0        359.55        431.69         3.69 o                         
  -7  11   0       8374.42       8357.98        34.93 o                         
  -6  11   0          6.74          8.15         1.63 o                         
  -5  11   0        144.14        115.14         2.87 o                         
  -4  11   0       8520.62       8578.12        35.36 o                         
  -3  11   0         75.39         70.13         2.18 o                         
  -2  11   0        240.02        178.80         2.66 o                         
  -1  11   0       3713.11       3589.38        15.19 o                         
   0  11   0       1301.62       1320.23         7.02 o                         
 -11  12   0        587.55        639.43         4.57 o                         
 -10  12   0        790.55        676.15         4.76 o                         
  -9  12   0       3626.20       3717.43        16.39 o                         
  -8  12   0          5.59          4.16         1.51 o                         
  -7  12   0          3.21         17.27         1.47 o                         
  -6  12   0       4642.03       4815.84        20.06 o                         
  -5  12   0       1231.70       1260.76         6.90 o                         
  -4  12   0        539.02        642.98         4.70 o                         
  -3  12   0       1862.64       1836.32         9.62 o                         
  -2  12   0        861.36        840.94         5.48 o                         
  -1  12   0        312.15        289.96         3.62 o                         
   0  12   0       3396.69       3732.46        16.19 o                         
 -12  13   0         86.40         96.92         2.33 o                         
 -11  13   0       1464.44       1402.60         7.95 o                         
 -10  13   0          1.18         -1.62         1.62 o                         
  -9  13   0          4.18          2.29         1.65 o                         
  -8  13   0       3685.67       4033.84        17.71 o                         
  -7  13   0          0.15         -1.29         1.39 o                         
  -6  13   0          8.02         12.10         1.49 o                         
  -5  13   0         91.72         74.93         2.38 o                         
  -4  13   0        231.46        242.72         3.39 o                         
  -3  13   0        507.17        491.88         4.54 o                         
  -2  13   0       1769.35       1856.21         9.16 o                         
  -1  13   0        384.19        389.98         3.84 o                         
   0  13   0        252.75        272.76         3.44 o                         
 -13  14   0        260.38        226.20         3.83 o                         
 -12  14   0          2.91         -1.78         1.78 o                         
 -11  14   0        121.94        141.78         3.04 o                         
 -10  14   0       1083.21       1011.40         6.60 o                         
  -9  14   0         62.62         56.21         2.09 o                         
  -8  14   0        103.71         94.09         2.03 o                         
  -7  14   0       1635.47       1603.68         8.47 o                         
  -6  14   0          5.52          3.04         1.62 o                         
  -5  14   0        261.55        220.16         3.61 o                         
  -4  14   0        486.05        471.96         4.46 o                         
  -3  14   0        284.17        278.25         3.91 o                         
  -2  14   0        126.68        124.56         2.80 o                         
  -1  14   0        274.52        258.93         3.63 o                         
   0  14   0          0.90         -1.73         1.73 o                         
 -14  15   0         95.44         74.01         2.80 o                         
 -13  15   0         65.57         60.41         2.28 o                         
 -12  15   0       1017.31       1003.07         6.82 o                         
 -11  15   0          2.15          2.17         1.85 o                         
 -10  15   0         18.43         24.45         1.90 o                         
  -9  15   0       3195.02       3345.91        15.72 o                         
  -8  15   0        101.18        111.67         2.57 o                         
  -7  15   0         10.22         10.27         1.66 o                         
  -6  15   0       2451.71       2435.62        11.44 o                         
  -5  15   0        112.99        119.14         2.98 o                         
  -4  15   0         14.82         12.25         1.95 o                         
  -3  15   0        210.25        214.77         3.32 o                         
  -2  15   0          1.56         -1.80         1.80 o                         
  -1  15   0          0.17         -1.88         1.88 o                         
   0  15   0        696.42        748.49         6.34 o                         
 -15  16   0        157.10        142.63         3.57 o                         
 -14  16   0         84.37        110.93         2.74 o                         
 -13  16   0         12.00         -2.00         2.00 o                         
 -12  16   0         79.37         80.32         2.45 o                         
 -11  16   0       3015.86       3083.70        14.54 o                         
 -10  16   0          1.05         31.66         2.59 o                         
  -9  16   0         17.44         24.83         2.01 o                         
  -8  16   0       1553.60       1610.64         8.57 o                         
  -7  16   0          3.67          8.32         1.87 o                         
  -6  16   0         44.72         51.96         2.08 o                         
  -5  16   0         73.92         61.74         2.39 o                         
  -4  16   0         99.91         78.61         2.77 o                         
  -3  16   0          0.14         -1.92         1.92 o                         
  -2  16   0        123.57        122.47         2.81 o                         
  -1  16   0         45.88         36.52         2.19 o                         
   0  16   0        235.12        266.53         4.55 o                         
 -16  17   0       1491.16       1531.43         9.68 o                         
 -15  17   0          0.29         -2.26         2.26 o                         
 -14  17   0          5.46         -2.12         2.12 o                         
 -13  17   0        215.58        225.76         3.51 o                         
 -12  17   0        272.52        286.71         4.28 o                         
 -11  17   0         79.21        108.68         3.04 o                         
 -10  17   0       3374.43       3590.49        17.08 o                         
  -9  17   0        312.06        348.86         4.04 o                         
  -8  17   0        404.08        402.21         4.56 o                         
  -7  17   0         45.25         69.84         2.31 o                         
  -6  17   0         37.73         22.98         2.10 o                         
  -5  17   0         20.42         19.12         2.24 o                         
  -4  17   0       1450.24       1503.37         8.65 o                         
  -3  17   0          3.09          7.16         2.10 o                         
  -2  17   0         16.56         15.69         2.41 o                         
  -1  17   0       1173.26       1148.94         7.91 o                         
   0  17   0        234.10        273.24         5.68 o                         
 -17  18   0         39.43         56.70         2.81 o                         
 -16  18   0          5.28          2.37         2.39 o                         
 -15  18   0       1052.76        999.37         8.73 o                         
 -14  18   0          0.89         -2.23         2.23 o                         
 -13  18   0         93.51         98.22         2.90 o                         
 -12  18   0        760.38        745.08         6.16 o                         
 -11  18   0         33.44         37.61         2.43 o                         
 -10  18   0         49.61         40.06         2.46 o                         
  -9  18   0        396.36        420.20         4.59 o                         
  -8  18   0         57.13         59.54         2.51 o                         
  -7  18   0          0.72         -1.98         1.98 o                         
  -6  18   0       1487.41       1534.77         8.59 o                         
  -5  18   0         84.71         82.63         2.82 o                         
  -4  18   0        201.64        213.60         5.55 o                         
  -3  18   0       1715.68       1718.02        11.54 o                         
  -2  18   0         20.00         20.75         2.64 o                         
  -1  18   0         95.51        109.67         3.06 o                         
   0  18   0       1160.93       1195.58         8.66 o                         
 -18  19   0         16.44         19.81         2.87 o                         
 -17  19   0        685.38        753.91         7.12 o                         
 -16  19   0          1.05         -2.40         2.40 o                         
 -15  19   0          1.01         -2.42         2.42 o                         
 -14  19   0        299.62        339.17         4.87 o                         
 -13  19   0          0.43         -2.24         2.24 o                         
 -12  19   0          7.64         -2.32         2.32 o                         
 -11  19   0         34.84         19.01         2.54 o                         
 -10  19   0          1.09         -2.52         2.52 o                         
  -9  19   0          2.63         -2.22         2.22 o                         
  -8  19   0        513.12        502.75         5.83 o                         
  -7  19   0          2.05         -2.28         2.28 o                         
  -6  19   0         44.49         68.76         2.90 o                         
  -5  19   0       2049.53       2179.24        13.08 o                         
  -4  19   0        190.87        240.70         5.77 o                         
  -3  19   0         70.04         98.90         3.07 o                         
  -2  19   0        563.66        583.58         6.37 o                         
  -1  19   0         64.44         72.43         3.21 o                         
   0  19   0         62.51         68.15         3.40 o                         
 -19  20   0        140.19        163.83         3.89 o                         
 -18  20   0          9.41          5.99         2.79 o                         
 -17  20   0         12.79          8.60         2.73 o                         
 -16  20   0        108.99        121.49         3.32 o                         
 -15  20   0         26.38         19.09         2.79 o                         
 -14  20   0         84.88         99.24         3.56 o                         
 -13  20   0        113.45        106.17         3.06 o                         
 -12  20   0          0.41         -2.32         2.32 o                         
 -11  20   0          0.02         -2.48         2.48 o                         
 -10  20   0        137.52        146.24         4.30 o                         
  -9  20   0          1.50         -2.36         2.36 o                         
  -8  20   0          0.74         -2.24         2.24 o                         
  -7  20   0        643.35        612.87         5.87 o                         
  -6  20   0          0.28          3.42         2.27 o                         
  -5  20   0         35.36         54.72         2.75 o                         
  -4  20   0        784.20        823.37         8.66 o                         
  -3  20   0          1.18          3.21         2.57 o                         
  -2  20   0         10.50          6.29         2.84 o                         
  -1  20   0         50.49         54.74         3.42 o                         
   0  20   0         42.54         19.40         3.54 o                         
 -20  21   0         42.60         29.30         3.82 o                         
 -19  21   0         27.29         23.91         3.34 o                         
 -18  21   0        147.51        128.44         4.04 o                         
 -17  21   0          0.16         -2.57         2.57 o                         
 -16  21   0          9.39         17.97         2.74 o                         
 -15  21   0        567.84        582.73         6.66 o                         
 -14  21   0         14.10          7.82         2.62 o                         
 -13  21   0          0.36         -2.53         2.53 o                         
 -12  21   0        287.43        250.38         5.44 o                         
 -11  21   0          4.83         -2.82         2.82 o                         
 -10  21   0         32.89         19.97         2.84 o                         
  -9  21   0        512.08        553.13         5.86 o                         
  -8  21   0          0.11         -2.51         2.51 o                         
  -7  21   0          2.48         -1.26         2.42 o                         
  -6  21   0        820.03        874.53         6.78 o                         
  -5  21   0         95.22        105.38         3.13 o                         
  -4  21   0         57.11         42.82         2.92 o                         
  -3  21   0        186.04        172.67         4.75 o                         
  -2  21   0          1.15         -3.24         3.24 o                         
  -1  21   0          7.89         -3.47         3.47 o                         
 -19  22   0          1.30          0.71         3.42 o                         
 -18  22   0          7.35         11.03         3.25 o                         
 -17  22   0        569.18        623.02         7.57 o                         
 -16  22   0          0.51          5.57         2.86 o                         
 -15  22   0          8.88          7.30         2.72 o                         
 -14  22   0        388.32        440.24         5.99 o                         
 -13  22   0          0.16         -2.71         2.71 o                         
 -12  22   0          0.06          1.23         2.81 o                         
 -11  22   0        591.20        647.51         6.90 o                         
 -10  22   0          3.90          4.14         2.70 o                         
  -9  22   0          2.23         -0.45         2.49 o                         
  -8  22   0        309.71        309.90         6.44 o                         
  -7  22   0         13.92         13.36         2.56 o                         
  -6  22   0         23.69         19.03         2.66 o                         
  -5  22   0        123.59        126.69         3.58 o                         
  -4  22   0         24.80         15.26         3.10 o                         
  -3  22   0          0.91         -2.44         3.25 o                         
 -17  23   0         25.03         36.03         3.50 o                         
 -16  23   0        678.51        763.10         8.83 o                         
 -15  23   0          2.34          1.55         3.16 o                         
 -14  23   0          0.60         -3.26         3.26 o                         
 -13  23   0        133.21        130.79         4.19 o                         
 -12  23   0         21.33         24.21         3.47 o                         
 -11  23   0         53.95         63.78         3.42 o                         
 -10  23   0        457.16        542.84         7.04 o                         
  -9  23   0         20.72         34.41         3.03 o                         
  -8  23   0          1.41         -1.73         2.80 o                         
  -7  23   0        114.17        137.09         4.58 o                         
  -6  23   0          5.86         -1.81         2.91 o                         
   0   0   1        944.60        576.07        12.08 o                         
   1   1   1       1397.09       1503.11        14.51 o                         
  -3   2   1      12890.22      12591.99       105.24 o                         
  -2   2   1       3384.73       3304.54        29.14 o                         
  -1   2   1       2317.10       1984.76        92.34 o                         
   0   2   1       5059.38       4642.94        44.86 o                         
   1   2   1       5831.78       5862.34        24.70 o                         
   2   2   1      27857.29      28687.57       337.36 o                         
  -5   3   1      10135.68       9408.17        57.55 o                         
  -4   3   1       1749.22       1457.56         6.44 o                         
  -3   3   1      29920.07      29198.17       258.23 o                         
  -2   3   1       3702.21       3785.75        13.95 o                         
  -1   3   1       8716.14       8771.38        78.52 o                         
   0   3   1      24780.51      24992.12       206.52 o                         
   1   3   1      12537.79      13130.48       184.83 o                         
   2   3   1       9140.36       9031.31        49.45 o                         
   3   3   1      11626.76      11673.66        79.18 o                         
  -7   4   1       6629.96       6665.11        29.30 o                         
  -6   4   1        349.81        383.93         2.57 o                         
  -5   4   1       2468.71       2334.49        10.36 o                         
  -4   4   1       2260.58       2254.01         9.51 o                         
  -3   4   1       7789.00       8083.79        35.53 o                         
  -2   4   1      22931.20      24057.46       277.70 o                         
  -1   4   1       1200.99       1060.95         4.51 o                         
   0   4   1       2953.08       2784.79        10.95 o                         
   1   4   1       8409.78       8023.38        32.41 o                         
   2   4   1       9098.11       8910.98        38.15 o                         
   3   4   1       5726.18       5737.52        24.24 o                         
   4   4   1       2240.00       2223.36        10.01 o                         
  -9   5   1       2118.69       2095.13        10.27 o                         
  -8   5   1       2999.11       2796.23        12.50 o                         
  -7   5   1       1483.44       1330.85         6.21 o                         
  -6   5   1         93.04        105.93         1.57 o                         
  -5   5   1        355.57        404.94         2.47 o                         
  -4   5   1       8237.15       7784.18        31.47 o                         
  -3   5   1       6125.90       6296.04        24.28 o                         
  -2   5   1       6166.65       5845.59        22.58 o                         
  -1   5   1       3861.52       3634.91        14.13 o                         
   0   5   1        313.90        340.89         2.20 o                         
   1   5   1       1267.22       1370.36         5.92 o                         
   2   5   1        501.85        470.02         2.84 o                         
   3   5   1       8989.93       9143.23        37.68 o                         
   4   5   1       1364.64       1425.25         7.65 o                         
   5   5   1       1706.35       1826.89         8.83 o                         
 -11   6   1        872.69        842.74         5.08 o                         
 -10   6   1       1318.61       1254.93         6.42 o                         
  -9   6   1        809.46        930.30         5.27 o                         
  -8   6   1       1416.28       1365.32         6.47 o                         
  -7   6   1        474.02        423.20         2.86 o                         
  -6   6   1        810.82        773.98         4.03 o                         
  -5   6   1       1627.32       1719.56         7.45 o                         
  -4   6   1       5517.41       5517.53        22.30 o                         
  -3   6   1       7880.77       8018.58        32.06 o                         
  -2   6   1        526.94        551.85         2.98 o                         
  -1   6   1         77.70         84.58         1.57 o                         
   0   6   1        566.69        558.87         3.07 o                         
   1   6   1       2272.03       2289.55         9.79 o                         
   2   6   1       3205.97       3157.47        13.40 o                         
   3   6   1        492.61        520.07         3.50 o                         
   4   6   1       2019.28       2179.77         9.87 o                         
   5   6   1       1392.59       1415.35         7.20 o                         
   6   6   1        193.77        199.90         2.85 o                         
 -13   7   1       1341.22       1370.05         7.15 o                         
 -12   7   1       1310.19       1317.27         6.87 o                         
 -11   7   1        281.99        325.37         3.15 o                         
 -10   7   1       2146.90       2106.22         9.75 o                         
  -9   7   1        228.21        205.01         2.50 o                         
  -8   7   1       1105.43       1191.36         6.26 o                         
  -7   7   1       1177.22       1111.91         5.60 o                         
  -6   7   1       1755.62       1782.46         7.84 o                         
  -5   7   1        329.32        318.42         2.36 o                         
  -4   7   1       5043.15       5027.40        19.29 o                         
  -3   7   1       5004.75       5001.97        19.90 o                         
  -2   7   1       1058.74        965.83         4.55 o                         
  -1   7   1        763.88        666.28         3.56 o                         
   0   7   1       1218.76       1161.65         5.50 o                         
   1   7   1        771.51        758.38         4.17 o                         
   2   7   1       2395.65       2300.84        10.08 o                         
   3   7   1       2158.33       2226.29        10.07 o                         
   4   7   1       1190.52       1265.26         6.70 o                         
   5   7   1        915.34        900.33         5.11 o                         
   6   7   1       2026.97       2003.92         9.40 o                         
   7   7   1        755.01        742.01         5.42 o                         
 -15   8   1        812.51        772.55         5.42 o                         
 -14   8   1        853.21        846.48         6.04 o                         
 -13   8   1         59.41         32.87         1.71 o                         
 -12   8   1        679.91        647.06         4.57 o                         
 -11   8   1       2284.96       2287.48        10.96 o                         
 -10   8   1        645.65        671.10         4.20 o                         
  -9   8   1        795.56        762.44         4.60 o                         
  -8   8   1        950.76        858.71         5.01 o                         
  -7   8   1       1221.35       1199.16         5.95 o                         
  -6   8   1       2099.99       2064.88         9.30 o                         
  -5   8   1       5651.69       5816.39        23.12 o                         
  -4   8   1       2386.54       2269.61        10.19 o                         
  -3   8   1       1993.02       1888.96         8.24 o                         
  -2   8   1        878.22        857.16         4.64 o                         
  -1   8   1        668.30        744.93         4.20 o                         
   0   8   1        859.66        828.55         4.58 o                         
   1   8   1        938.08       1004.78         5.30 o                         
   2   8   1       2336.96       2311.62        10.46 o                         
   3   8   1        882.51        884.64         5.25 o                         
   4   8   1       2255.37       2364.98        11.17 o                         
   5   8   1        424.42        428.36         3.87 o                         
   6   8   1       2409.75       2422.21        11.67 o                         
   7   8   1        804.60        845.94         5.54 o                         
   8   8   1        253.63        273.96         3.88 o                         
 -17   9   1        319.22        343.15         4.36 o                         
 -16   9   1        470.47        487.15         4.83 o                         
 -15   9   1         48.05         42.13         2.05 o                         
 -14   9   1        871.59        874.79         5.89 o                         
 -13   9   1       1080.95       1105.43         6.50 o                         
 -12   9   1         39.04         45.56         1.76 o                         
 -11   9   1       1812.81       1938.62         9.21 o                         
 -10   9   1       1325.84       1314.65         7.13 o                         
  -9   9   1        678.66        749.43         4.64 o                         
  -8   9   1       1353.36       1444.21         7.02 o                         
  -7   9   1       1465.00       1427.35         6.95 o                         
  -6   9   1        422.62        483.54         3.20 o                         
  -5   9   1       1163.04       1215.15         6.39 o                         
  -4   9   1       1616.56       1557.16         7.67 o                         
  -3   9   1       1029.42       1120.21         5.60 o                         
  -2   9   1        328.83        289.43         2.65 o                         
  -1   9   1        960.10        921.99         4.85 o                         
   0   9   1        413.22        457.58         3.34 o                         
   1   9   1       1545.90       1560.10         7.59 o                         
   2   9   1        971.08        916.96         5.31 o                         
   3   9   1        635.97        656.70         4.70 o                         
   4   9   1       1659.64       1674.12         9.09 o                         
   5   9   1       1781.67       1794.39         9.76 o                         
   6   9   1        309.41        304.95         3.69 o                         
   7   9   1        961.09       1055.50         6.84 o                         
   8   9   1        182.27        190.81         3.51 o                         
   9   9   1         64.05         67.36         2.56 o                         
 -19  10   1        338.11        347.39         4.65 o                         
 -18  10   1        354.85        368.90         4.68 o                         
 -17  10   1         71.03         66.24         2.39 o                         
 -16  10   1        781.87        780.10         5.88 o                         
 -15  10   1        606.29        597.79         4.99 o                         
 -14  10   1        580.26        554.31         4.64 o                         
 -13  10   1       1908.41       1911.49         9.68 o                         
 -12  10   1       1255.16       1365.70         7.63 o                         
 -11  10   1       1487.74       1562.73         7.86 o                         
 -10  10   1        963.50        926.49         5.21 o                         
  -9  10   1       1001.90       1025.46         6.19 o                         
  -8  10   1       3482.11       3498.02        14.68 o                         
  -7  10   1       3309.62       3376.25        14.34 o                         
  -6  10   1       1747.08       1928.06         9.32 o                         
  -5  10   1       1727.91       1937.24         8.98 o                         
  -4  10   1       2082.13       1984.89         9.51 o                         
  -3  10   1       1527.03       1547.62         7.20 o                         
  -2  10   1        480.45        498.43         3.53 o                         
  -1  10   1       2124.19       2072.02         9.69 o                         
   0  10   1        931.62        979.50         5.63 o                         
   1  10   1       1141.01       1145.64         6.14 o                         
   2  10   1        939.95        931.43         5.76 o                         
   3  10   1       1554.32       1631.86         8.85 o                         
   4  10   1       1148.26       1152.31         7.29 o                         
   5  10   1       1368.72       1319.87         8.00 o                         
   6  10   1        190.50        196.91         3.86 o                         
   7  10   1         11.80          3.00         2.01 o                         
   8  10   1         49.62         33.76         2.32 o                         
   9  10   1        115.56        134.33         3.15 o                         
  10  10   1         36.91         32.60         2.61 o                         
 -21  11   1        180.11        172.50         3.49 o                         
 -20  11   1        284.92        259.53         4.58 o                         
 -19  11   1        265.57        245.49         3.89 o                         
 -18  11   1        405.76        385.04         4.61 o                         
 -17  11   1        256.48        251.39         3.93 o                         
 -16  11   1        176.83        146.20         3.16 o                         
 -15  11   1        226.10        201.45         3.53 o                         
 -14  11   1        794.41        753.02         5.66 o                         
 -13  11   1        139.61        120.82         3.30 o                         
 -12  11   1        984.98       1003.45         6.09 o                         
 -11  11   1       1349.32       1333.50         7.28 o                         
 -10  11   1        741.87        718.24         4.87 o                         
  -9  11   1       1407.07       1304.63         7.08 o                         
  -8  11   1       1325.66       1330.37         6.69 o                         
  -7  11   1       1970.79       2087.56         9.32 o                         
  -6  11   1       2032.11       2095.47         9.86 o                         
  -5  11   1       1287.98       1248.85         6.54 o                         
  -4  11   1        222.04        247.34         2.89 o                         
  -3  11   1       1388.01       1383.87         6.84 o                         
  -2  11   1       1177.20       1274.23         6.69 o                         
  -1  11   1       2415.87       2494.69        11.08 o                         
   0  11   1       1620.28       1677.84         8.14 o                         
   1  11   1        973.38        950.35         5.67 o                         
   2  11   1        534.29        509.87         4.63 o                         
   3  11   1        912.10        934.21         6.11 o                         
   4  11   1        727.78        766.84         5.87 o                         
   5  11   1        363.83        333.39         4.20 o                         
   6  11   1         98.82        103.48         2.66 o                         
   7  11   1        101.56        100.07         3.17 o                         
   8  11   1        207.25        185.11         4.74 o                         
   9  11   1        638.04        739.36         6.72 o                         
  10  11   1        256.15        273.54         4.63 o                         
  11  11   1         76.38         84.85         3.25 o                         
 -23  12   1         67.91         70.77         3.59 o                         
 -22  12   1        138.32        138.13         3.66 o                         
 -21  12   1         32.35         25.24         2.63 o                         
 -20  12   1        346.90        355.76         4.98 o                         
 -19  12   1        414.81        446.91         5.15 o                         
 -18  12   1        301.66        307.91         4.46 o                         
 -17  12   1        247.13        268.69         4.10 o                         
 -16  12   1        415.84        462.71         4.79 o                         
 -15  12   1        162.68        140.75         2.87 o                         
 -14  12   1        467.99        493.84         4.70 o                         
 -13  12   1        731.87        746.90         5.18 o                         
 -12  12   1        136.30        137.02         2.87 o                         
 -11  12   1        956.85        962.18         5.99 o                         
 -10  12   1        872.71        861.04         5.44 o                         
  -9  12   1        531.83        555.22         4.03 o                         
  -8  12   1       3712.68       3888.51        16.98 o                         
  -7  12   1       1514.21       1493.01         7.77 o                         
  -6  12   1        117.90        137.34         2.97 o                         
  -5  12   1       2080.05       2077.23        10.06 o                         
  -4  12   1        725.51        622.17         4.28 o                         
  -3  12   1         59.80         65.52         2.03 o                         
  -2  12   1       1459.19       1510.91         7.54 o                         
  -1  12   1        908.22        893.56         5.43 o                         
   0  12   1        163.75        169.24         2.77 o                         
   1  12   1        861.98        861.78         5.60 o                         
   2  12   1        369.76        347.29         3.98 o                         
   3  12   1        487.26        501.89         4.86 o                         
   4  12   1        896.06        933.40         6.84 o                         
   5  12   1        146.71        143.74         3.20 o                         
   6  12   1         32.19         18.82         2.37 o                         
   7  12   1        540.57        576.31         5.95 o                         
   8  12   1        352.38        398.86         5.68 o                         
   9  12   1         70.09         78.46         3.19 o                         
  10  12   1        345.99        367.97         5.82 o                         
  11  12   1        110.02        100.11         3.92 o                         
 -23  13   1         81.48         70.35         3.32 o                         
 -22  13   1        150.68        143.29         3.42 o                         
 -21  13   1        428.63        440.71         5.61 o                         
 -20  13   1        137.97        125.67         3.13 o                         
 -19  13   1        446.04        481.00         5.50 o                         
 -18  13   1        439.79        452.17         5.37 o                         
 -17  13   1        164.06        140.92         3.24 o                         
 -16  13   1        256.71        296.42         4.45 o                         
 -15  13   1        346.20        371.28         4.36 o                         
 -14  13   1        391.26        375.36         4.26 o                         
 -13  13   1        773.73        758.38         5.47 o                         
 -12  13   1        711.74        741.91         5.37 o                         
 -11  13   1        433.37        425.52         4.49 o                         
 -10  13   1       2340.63       2440.09        11.26 o                         
  -9  13   1       1511.99       1565.34         7.89 o                         
  -8  13   1        601.77        598.37         4.37 o                         
  -7  13   1       3207.63       3154.91        14.09 o                         
  -6  13   1       1608.09       1692.85         8.47 o                         
  -5  13   1         93.11         53.29         1.92 o                         
  -4  13   1       1396.81       1417.43         7.84 o                         
  -3  13   1       1282.98       1316.79         7.24 o                         
  -2  13   1        216.16        198.01         3.34 o                         
  -1  13   1        927.15        942.44         5.76 o                         
   0  13   1        472.00        459.15         4.11 o                         
   1  13   1        737.62        745.92         5.25 o                         
   2  13   1        527.73        492.14         5.18 o                         
   3  13   1        212.07        200.65         4.26 o                         
   4  13   1         30.14         31.97         2.41 o                         
   5  13   1        132.63        127.99         3.73 o                         
   6  13   1        154.04        153.93         3.29 o                         
   7  13   1         81.13         87.39         3.16 o                         
   8  13   1        641.31        635.73         6.57 o                         
   9  13   1        217.26        224.65         5.26 o                         
  10  13   1         32.41         31.44         3.53 o                         
 -23  14   1        133.24        126.37         3.86 o                         
 -22  14   1         54.55         48.18         3.01 o                         
 -21  14   1        248.22        232.41         5.06 o                         
 -20  14   1        305.03        315.64         6.07 o                         
 -19  14   1        452.78        467.08         6.54 o                         
 -18  14   1        202.98        194.85         4.29 o                         
 -17  14   1        222.24        222.31         4.11 o                         
 -16  14   1       1068.77       1145.96         7.50 o                         
 -15  14   1        691.23        728.17         5.72 o                         
 -14  14   1        594.59        592.32         5.29 o                         
 -13  14   1        451.48        457.93         4.66 o                         
 -12  14   1        467.93        426.84         4.53 o                         
 -11  14   1        795.88        824.38         5.55 o                         
 -10  14   1       1729.76       1735.40         8.90 o                         
  -9  14   1       1566.60       1569.82         8.71 o                         
  -8  14   1       1738.73       1724.77         8.80 o                         
  -7  14   1        491.66        485.52         4.45 o                         
  -6  14   1       1084.16       1080.64         6.37 o                         
  -5  14   1        751.90        751.49         5.73 o                         
  -4  14   1        869.20        831.60         5.99 o                         
  -3  14   1        823.97        775.24         5.09 o                         
  -2  14   1        465.33        482.37         4.22 o                         
  -1  14   1        640.55        604.49         4.89 o                         
   0  14   1        364.16        361.51         4.10 o                         
   1  14   1        310.71        335.07         4.00 o                         
   2  14   1        203.46        217.01         4.89 o                         
   3  14   1        452.72        469.52         5.09 o                         
   4  14   1        448.65        472.84         5.63 o                         
   5  14   1        136.60        122.17         3.43 o                         
   6  14   1        296.62        311.57         5.72 o                         
   7  14   1        162.49        161.88         4.35 o                         
   8  14   1        164.03        148.83         3.65 o                         
   9  14   1        183.77        171.11         5.72 o                         
 -23  15   1        118.74        112.61         3.65 o                         
 -22  15   1        200.78        211.13         5.01 o                         
 -21  15   1        137.18        128.26         3.34 o                         
 -20  15   1        287.44        295.12         5.47 o                         
 -19  15   1        243.83        267.65         4.99 o                         
 -18  15   1        159.47        172.31         3.50 o                         
 -17  15   1        398.72        435.88         5.23 o                         
 -16  15   1        251.29        297.55         4.44 o                         
 -15  15   1        240.82        240.10         4.15 o                         
 -14  15   1        394.39        424.12         4.80 o                         
 -13  15   1        380.43        362.89         4.40 o                         
 -12  15   1        299.64        295.08         4.02 o                         
 -11  15   1        615.74        670.83         4.96 o                         
 -10  15   1        869.97        849.55         5.80 o                         
  -9  15   1        189.40        179.28         3.31 o                         
  -8  15   1        711.64        745.82         5.39 o                         
  -7  15   1        648.90        605.75         5.15 o                         
  -6  15   1         65.01         68.39         2.17 o                         
  -5  15   1        732.73        727.99         5.47 o                         
  -4  15   1        349.81        320.29         3.97 o                         
  -3  15   1        233.89        207.11         3.30 o                         
  -2  15   1        510.62        541.40         4.71 o                         
  -1  15   1        446.26        471.41         4.57 o                         
   0  15   1        154.95        149.99         3.26 o                         
   1  15   1        311.54        350.42         4.62 o                         
   2  15   1        399.29        408.68         5.60 o                         
   3  15   1        216.55        209.85         3.84 o                         
   4  15   1        242.91        254.23         5.32 o                         
   5  15   1        256.33        264.46         6.67 o                         
   6  15   1        150.38        134.34         3.57 o                         
   7  15   1        269.76        251.75         5.63 o                         
   8  15   1        107.02        103.97         3.96 o                         
 -23  16   1         59.97         45.05         3.16 o                         
 -22  16   1        174.97        155.46         3.97 o                         
 -21  16   1        159.70        151.29         3.49 o                         
 -20  16   1         83.76         77.31         3.28 o                         
 -19  16   1        215.10        208.68         4.62 o                         
 -18  16   1        260.26        262.22         4.74 o                         
 -17  16   1         11.01          2.27         2.53 o                         
 -16  16   1        727.24        772.43         7.35 o                         
 -15  16   1        261.67        305.28         4.80 o                         
 -14  16   1        158.56        171.59         3.84 o                         
 -13  16   1        158.85        160.40         3.03 o                         
 -12  16   1        604.07        624.77         5.19 o                         
 -11  16   1        323.46        293.43         3.98 o                         
 -10  16   1        187.29        198.54         3.72 o                         
  -9  16   1        592.81        651.51         5.17 o                         
  -8  16   1        218.90        201.28         3.46 o                         
  -7  16   1        373.08        393.53         4.11 o                         
  -6  16   1        482.07        486.16         4.78 o                         
  -5  16   1        187.05        147.68         3.52 o                         
  -4  16   1        669.89        749.15         6.02 o                         
  -3  16   1        300.14        333.12         4.26 o                         
  -2  16   1        848.87        914.51         6.32 o                         
  -1  16   1        166.77        187.35         3.41 o                         
   0  16   1        442.44        455.50         5.07 o                         
   1  16   1        146.95        140.57         3.54 o                         
   2  16   1        261.67        253.99         4.86 o                         
   3  16   1        458.19        450.04         5.86 o                         
   4  16   1        120.29        105.33         3.34 o                         
   5  16   1        185.49        176.99         4.24 o                         
   6  16   1         62.01         61.89         3.43 o                         
   7  16   1         36.50         29.37         3.59 o                         
 -22  17   1         34.09         28.94         3.07 o                         
 -21  17   1        171.13        154.68         3.93 o                         
 -20  17   1        108.17         94.94         3.30 o                         
 -19  17   1         21.74         12.50         3.06 o                         
 -18  17   1        296.41        297.86         5.07 o                         
 -17  17   1        210.55        200.87         3.92 o                         
 -16  17   1        124.09        113.56         3.04 o                         
 -15  17   1        481.01        467.23         5.20 o                         
 -14  17   1        296.96        303.46         4.41 o                         
 -13  17   1         34.63         28.11         2.31 o                         
 -12  17   1        221.74        231.46         4.31 o                         
 -11  17   1         93.83         96.04         2.55 o                         
 -10  17   1         19.17         10.17         2.02 o                         
  -9  17   1        164.04        158.88         3.11 o                         
  -8  17   1        202.59        228.70         3.66 o                         
  -7  17   1         99.81         88.74         2.46 o                         
  -6  17   1        218.78        196.72         4.15 o                         
  -5  17   1        229.65        238.56         3.79 o                         
  -4  17   1        114.13        107.59         2.63 o                         
  -3  17   1        363.63        367.07         4.50 o                         
  -2  17   1        327.12        344.87         4.81 o                         
  -1  17   1         12.06          2.93         2.32 o                         
   0  17   1        180.57        174.62         4.01 o                         
   1  17   1        399.32        408.79         6.03 o                         
   2  17   1         39.11         29.26         2.94 o                         
   3  17   1        212.09        202.21         5.11 o                         
   4  17   1        167.71        171.25         4.03 o                         
   5  17   1        140.61        111.39         3.93 o                         
 -22  18   1        121.79        127.79         3.71 o                         
 -21  18   1         41.51         26.06         3.34 o                         
 -20  18   1         87.26         98.27         3.50 o                         
 -19  18   1        142.41        144.42         4.55 o                         
 -18  18   1         39.77         38.17         3.17 o                         
 -17  18   1        557.74        586.22         6.19 o                         
 -16  18   1        322.26        331.19         4.93 o                         
 -15  18   1        334.99        339.66         4.73 o                         
 -14  18   1        571.70        580.27         5.82 o                         
 -13  18   1        208.25        216.14         4.58 o                         
 -12  18   1         30.15         12.62         2.33 o                         
 -11  18   1         68.66         70.41         2.57 o                         
 -10  18   1         57.91         57.03         2.37 o                         
  -9  18   1         70.62         81.95         2.62 o                         
  -8  18   1        502.53        503.62         5.13 o                         
  -7  18   1        391.35        391.92         5.31 o                         
  -6  18   1        185.44        181.56         4.19 o                         
  -5  18   1        728.72        742.21         6.59 o                         
  -4  18   1        306.75        296.99         4.65 o                         
  -3  18   1        169.37        179.56         3.66 o                         
  -2  18   1        306.83        315.03         4.69 o                         
  -1  18   1        250.15        256.32         4.97 o                         
   0  18   1         54.40         48.61         2.96 o                         
   1  18   1        226.52        211.29         4.08 o                         
   2  18   1        210.96        203.03         4.75 o                         
   3  18   1         95.62         85.56         3.58 o                         
   4  18   1        188.08        175.19         4.66 o                         
 -21  19   1        130.98        118.78         4.17 o                         
 -20  19   1         32.76         26.49         3.36 o                         
 -19  19   1        128.12        111.82         3.59 o                         
 -18  19   1        211.98        220.45         4.92 o                         
 -17  19   1         61.34         60.04         3.00 o                         
 -16  19   1        704.99        720.07         6.64 o                         
 -15  19   1        321.82        347.67         5.12 o                         
 -14  19   1        224.67        210.68         4.64 o                         
 -13  19   1        156.35        153.47         4.20 o                         
 -12  19   1        326.39        325.44         4.79 o                         
 -11  19   1        149.05        122.92         3.35 o                         
 -10  19   1        140.33        150.94         3.64 o                         
  -9  19   1        282.11        282.23         4.39 o                         
  -8  19   1        170.52        167.46         4.33 o                         
  -7  19   1        578.91        619.12         5.67 o                         
  -6  19   1        400.02        432.69         4.96 o                         
  -5  19   1        297.82        309.37         4.59 o                         
  -4  19   1        353.04        411.56         5.37 o                         
  -3  19   1        164.19        156.22         3.45 o                         
  -2  19   1         30.27         21.47         2.78 o                         
  -1  19   1        182.27        172.81         3.74 o                         
   0  19   1        120.22        107.10         3.43 o                         
   1  19   1         31.13         25.62         3.41 o                         
   2  19   1        150.90        139.02         4.46 o                         
 -21  20   1         83.74         81.73         4.21 o                         
 -20  20   1        105.80        102.70         4.11 o                         
 -19  20   1         50.97         45.64         3.26 o                         
 -18  20   1        293.43        290.90         5.81 o                         
 -17  20   1        269.19        282.60         6.00 o                         
 -16  20   1        198.51        186.59         4.14 o                         
 -15  20   1        359.24        384.61         5.69 o                         
 -14  20   1        220.37        211.80         4.68 o                         
 -13  20   1         49.36         47.61         2.79 o                         
 -12  20   1        216.44        218.35         4.49 o                         
 -11  20   1        385.04        435.68         5.27 o                         
 -10  20   1         37.74         37.48         2.57 o                         
  -9  20   1        447.10        421.70         5.63 o                         
  -8  20   1        488.29        499.07         5.98 o                         
  -7  20   1        146.36        144.91         3.53 o                         
  -6  20   1        442.71        468.99         5.45 o                         
  -5  20   1        248.51        241.48         4.46 o                         
  -4  20   1        123.77        107.78         3.35 o                         
  -3  20   1        110.65         94.55         3.20 o                         
  -2  20   1         86.81        103.67         3.32 o                         
  -1  20   1         53.24         47.70         3.22 o                         
   0  20   1        158.61        152.67         4.43 o                         
   1  20   1        124.81        112.32         4.58 o                         
 -20  21   1        110.58        111.97         4.21 o                         
 -19  21   1        143.70        152.03         4.45 o                         
 -18  21   1         58.46         57.64         3.39 o                         
 -17  21   1        239.60        269.97         6.45 o                         
 -16  21   1        157.42        154.01         3.67 o                         
 -15  21   1         92.23         86.92         3.18 o                         
 -14  21   1        144.93        154.60         4.28 o                         
 -13  21   1        394.17        373.99         5.51 o                         
 -12  21   1         84.66         89.93         3.09 o                         
 -11  21   1        218.00        222.88         5.31 o                         
 -10  21   1        180.84        157.85         3.82 o                         
  -9  21   1         47.34         50.80         3.00 o                         
  -8  21   1        686.38        709.81         6.91 o                         
  -7  21   1        314.85        318.71         6.03 o                         
  -6  21   1        136.59        129.67         3.24 o                         
  -5  21   1        172.13        171.48         4.22 o                         
  -4  21   1        110.17         98.02         3.49 o                         
  -3  21   1         58.92         42.51         3.20 o                         
  -2  21   1        202.56        181.55         4.40 o                         
  -1  21   1        115.09        104.66         4.31 o                         
 -18  22   1        141.04        137.35         4.09 o                         
 -17  22   1         89.54         73.04         3.65 o                         
 -16  22   1         84.25         85.16         3.58 o                         
 -15  22   1        183.82        166.98         5.06 o                         
 -14  22   1        105.62         95.62         3.31 o                         
 -13  22   1        181.15        189.43         4.17 o                         
 -12  22   1        221.74        220.05         4.54 o                         
 -11  22   1        120.63        136.50         4.13 o                         
 -10  22   1        146.60        134.60         3.61 o                         
  -9  22   1        135.70        133.36         3.67 o                         
  -8  22   1         86.88         82.64         3.05 o                         
  -7  22   1        244.78        276.62         6.21 o                         
  -6  22   1        124.16        122.33         3.65 o                         
  -5  22   1         21.48         11.18         3.16 o                         
  -4  22   1         78.19         75.24         3.70 o                         
 -16  23   1         22.76         12.95         3.42 o                         
 -15  23   1        121.50        126.70         3.85 o                         
 -14  23   1        174.39        158.21         4.59 o                         
 -13  23   1         48.00         43.59         3.24 o                         
 -12  23   1        126.37        120.50         4.06 o                         
 -11  23   1         52.87         57.16         3.51 o                         
 -10  23   1         97.44         86.06         3.54 o                         
  -9  23   1        131.82        122.57         3.93 o                         
  -8  23   1         95.28         90.87         3.65 o                         
  -7  23   1         38.61         30.89         3.14 o                         
  -1   1   2        384.27        473.10         3.99 o                         
   0   1   2        472.32        548.13         2.63 o                         
   1   1   2       4456.68       4209.85        15.21 o                         
  -3   2   2       1342.79       1219.02         5.01 o                         
  -2   2   2        319.87        367.52         1.88 o                         
  -1   2   2       7284.32       6757.43        24.16 o                         
   0   2   2        265.60        334.54         1.73 o                         
   1   2   2        684.22        693.20         2.90 o                         
   2   2   2       4620.25       4685.24        17.57 o                         
  -5   3   2       6328.42       6572.58        25.06 o                         
  -4   3   2        100.50        119.66         1.28 o                         
  -3   3   2       9737.42       9430.47        38.42 o                         
  -2   3   2        778.91        875.93         3.53 o                         
  -1   3   2       1090.14       1094.48         4.28 o                         
   0   3   2       7058.17       6873.47        24.39 o                         
   1   3   2       2812.72       2680.02        10.95 o                         
   2   3   2        506.01        415.30         2.33 o                         
   3   3   2       3547.40       3769.46        15.12 o                         
  -7   4   2       2003.77       2113.98         9.04 o                         
  -6   4   2         12.13         14.59         0.88 o                         
  -5   4   2      21684.87      22121.50       239.73 o                         
  -4   4   2       5730.48       5644.85        20.39 o                         
  -3   4   2       2227.48       2112.68         7.99 o                         
  -2   4   2       7362.59       7430.27        27.84 o                         
  -1   4   2        165.37        186.72         1.45 o                         
   0   4   2       6099.41       5960.72        21.76 o                         
   1   4   2       4797.55       4809.03        17.73 o                         
   2   4   2         19.80         21.38         0.93 o                         
   3   4   2       1154.51       1141.57         5.40 o                         
   4   4   2       7156.68       7109.96        27.43 o                         
  -9   5   2       1844.35       1848.22         8.20 o                         
  -8   5   2        216.23        244.78         2.47 o                         
  -7   5   2       7045.02       6751.47        28.02 o                         
  -6   5   2       5172.48       4971.81        19.49 o                         
  -5   5   2       1140.85       1145.22         4.94 o                         
  -4   5   2       6866.83       6818.91        25.68 o                         
  -3   5   2        485.37        411.95         2.19 o                         
  -2   5   2       5209.97       5380.24        19.72 o                         
  -1   5   2      18892.43      18689.11       457.85 o                         
   0   5   2       1856.74       1837.25         7.30 o                         
   1   5   2       4677.55       4533.13        16.88 o                         
   2   5   2       6069.32       6021.54        23.89 o                         
   3   5   2        357.63        354.61         2.77 o                         
   4   5   2        359.43        350.02         2.81 o                         
   5   5   2       5225.36       5101.21        21.26 o                         
 -11   6   2       2144.33       2205.45        10.01 o                         
 -10   6   2        232.22        244.58         2.69 o                         
  -9   6   2       3468.48       3661.54        15.56 o                         
  -8   6   2        814.80        826.24         4.48 o                         
  -7   6   2        259.09        228.59         2.17 o                         
  -6   6   2       3162.42       3441.88        14.01 o                         
  -5   6   2       3758.84       3846.60        15.66 o                         
  -4   6   2         23.86         26.42         0.94 o                         
  -3   6   2       2768.94       2903.18        11.41 o                         
  -2   6   2          7.85         10.28         0.84 o                         
  -1   6   2       3173.52       3174.46        12.35 o                         
   0   6   2       2952.72       3264.16        13.04 o                         
   1   6   2        266.30        260.17         2.35 o                         
   2   6   2        973.88       1045.88         4.99 o                         
   3   6   2       2923.01       3125.47        12.79 o                         
   4   6   2         74.93         81.02         1.79 o                         
   5   6   2         88.62        113.14         2.41 o                         
   6   6   2       1790.39       1760.64         8.45 o                         
 -13   7   2         88.91        104.07         2.45 o                         
 -12   7   2        191.91        189.72         2.91 o                         
 -11   7   2        784.17        742.61         4.64 o                         
 -10   7   2        364.92        365.38         3.26 o                         
  -9   7   2        399.55        383.17         2.99 o                         
  -8   7   2        964.97        841.88         4.45 o                         
  -7   7   2        265.89        321.49         2.53 o                         
  -6   7   2        202.29        184.60         2.10 o                         
  -5   7   2       5164.47       4971.56        20.66 o                         
  -4   7   2        698.97        683.36         3.42 o                         
  -3   7   2       1437.98       1506.27         6.33 o                         
  -2   7   2       5932.24       5660.13        21.94 o                         
  -1   7   2        158.48        131.61         1.92 o                         
   0   7   2        337.41        372.46         2.77 o                         
   1   7   2       6208.22       6351.80        24.68 o                         
   2   7   2        102.38         92.34         1.79 o                         
   3   7   2        723.98        703.34         4.23 o                         
   4   7   2        548.20        423.62         3.33 o                         
   5   7   2        127.23        118.42         2.76 o                         
   6   7   2        268.42        256.03         3.32 o                         
   7   7   2       1783.87       1821.25         9.12 o                         
 -15   8   2        506.57        524.65         4.47 o                         
 -14   8   2        516.61        529.01         4.74 o                         
 -13   8   2       3776.79       3907.51        16.46 o                         
 -12   8   2        291.12        334.87         3.43 o                         
 -11   8   2         28.43         23.83         1.46 o                         
 -10   8   2        468.60        405.06         3.38 o                         
  -9   8   2        625.79        643.51         4.04 o                         
  -8   8   2        649.79        615.50         3.84 o                         
  -7   8   2       4956.04       5172.02        21.11 o                         
  -6   8   2       1177.90       1225.59         5.71 o                         
  -5   8   2        317.54        317.25         2.49 o                         
  -4   8   2       4492.46       4510.56        17.41 o                         
  -3   8   2        357.78        390.63         2.69 o                         
  -2   8   2        972.70        987.57         4.87 o                         
  -1   8   2        956.35        851.42         4.35 o                         
   0   8   2       1061.70       1006.83         5.06 o                         
   1   8   2        912.93       1029.05         5.39 o                         
   2   8   2       1683.08       1559.19         7.15 o                         
   3   8   2        299.73        322.95         3.09 o                         
   4   8   2        279.47        269.92         3.14 o                         
   5   8   2       1111.01       1126.56         6.60 o                         
   6   8   2        370.24        386.25         4.30 o                         
   7   8   2        362.67        398.31         4.16 o                         
   8   8   2        548.86        569.09         4.82 o                         
 -17   9   2        627.69        685.35         5.64 o                         
 -16   9   2        130.30        123.94         2.59 o                         
 -15   9   2        508.08        491.32         4.40 o                         
 -14   9   2         22.42         20.00         1.82 o                         
 -13   9   2        571.71        582.14         4.49 o                         
 -12   9   2       2257.82       2359.25        11.00 o                         
 -11   9   2        192.99        201.05         2.78 o                         
 -10   9   2        479.06        450.91         3.58 o                         
  -9   9   2         40.91         49.60         1.49 o                         
  -8   9   2       1325.26       1493.20         7.17 o                         
  -7   9   2         84.92         76.84         1.54 o                         
  -6   9   2       2563.66       2749.88        11.29 o                         
  -5   9   2        265.50        245.91         2.45 o                         
  -4   9   2       1331.56       1378.01         6.30 o                         
  -3   9   2       2346.20       2478.13        10.32 o                         
  -2   9   2        277.92        247.53         2.42 o                         
  -1   9   2        538.51        558.10         3.55 o                         
   0   9   2         45.47         50.85         1.46 o                         
   1   9   2         41.98         41.86         1.51 o                         
   2   9   2        434.09        437.45         3.64 o                         
   3   9   2       1234.16       1238.12         6.56 o                         
   4   9   2        305.71        281.77         3.59 o                         
   5   9   2        186.56        179.52         3.59 o                         
   6   9   2        832.17        848.86         6.00 o                         
   7   9   2          8.33         -1.98         1.98 o                         
   8   9   2         99.04         96.36         2.58 o                         
   9   9   2        964.16       1034.50         6.85 o                         
 -19  10   2        198.87        176.43         4.08 o                         
 -18  10   2         46.27         66.86         2.60 o                         
 -17  10   2       1676.01       1693.59         9.36 o                         
 -16  10   2        150.40        146.12         3.16 o                         
 -15  10   2        319.53        367.88         4.19 o                         
 -14  10   2       1740.41       1861.00         9.51 o                         
 -13  10   2         50.02         46.58         1.91 o                         
 -12  10   2        315.98        304.30         3.41 o                         
 -11  10   2       3146.79       3194.94        14.56 o                         
 -10  10   2         45.59         41.40         1.58 o                         
  -9  10   2         58.89         55.02         1.62 o                         
  -8  10   2       2448.52       2287.52        10.17 o                         
  -7  10   2        535.49        505.62         3.54 o                         
  -6  10   2        103.50        103.37         1.99 o                         
  -5  10   2       5897.36       5591.88        23.12 o                         
  -4  10   2        277.08        294.82         2.79 o                         
  -3  10   2        309.72        298.42         2.72 o                         
  -2  10   2        732.24        630.95         3.80 o                         
  -1  10   2        483.17        491.65         3.65 o                         
   0  10   2         70.17         62.26         1.71 o                         
   1  10   2       2321.74       2356.47        10.55 o                         
   2  10   2        294.32        276.30         3.28 o                         
   3  10   2         19.04         18.85         1.90 o                         
   4  10   2       2063.59       2088.29        10.41 o                         
   5  10   2        150.90        125.08         2.73 o                         
   6  10   2          5.48         -1.95         1.95 o                         
   7  10   2        196.06        182.65         4.11 o                         
   8  10   2        204.85        173.89         3.34 o                         
   9  10   2         74.01         71.36         2.68 o                         
  10  10   2        802.84        849.82         6.79 o                         
 -21  11   2         18.46         16.22         2.57 o                         
 -20  11   2         86.49         86.34         2.95 o                         
 -19  11   2        960.79       1020.85         7.25 o                         
 -18  11   2        133.26        120.50         2.87 o                         
 -17  11   2        121.81        115.70         2.82 o                         
 -16  11   2       1954.44       2046.45        10.85 o                         
 -15  11   2        128.16        133.60         3.12 o                         
 -14  11   2        418.15        393.59         4.18 o                         
 -13  11   2        960.76        970.53         6.40 o                         
 -12  11   2         78.02         84.08         2.15 o                         
 -11  11   2        306.27        289.96         3.31 o                         
 -10  11   2       2126.11       2236.27        10.36 o                         
  -9  11   2        295.95        315.43         3.18 o                         
  -8  11   2        305.95        331.92         3.04 o                         
  -7  11   2        430.54        341.16         3.14 o                         
  -6  11   2        126.28        153.79         2.50 o                         
  -5  11   2       1464.90       1527.50         7.28 o                         
  -4  11   2        519.09        513.85         3.52 o                         
  -3  11   2         20.86         14.52         1.35 o                         
  -2  11   2        236.76        257.05         2.83 o                         
  -1  11   2       2963.06       3060.74        13.44 o                         
   0  11   2        188.40        173.31         2.69 o                         
   1  11   2        143.93        153.44         3.53 o                         
   2  11   2       1708.57       1790.97         9.30 o                         
   3  11   2       1109.89       1160.32         7.32 o                         
   4  11   2         37.04         24.23         2.09 o                         
   5  11   2        372.30        381.09         4.77 o                         
   6  11   2         13.06         -2.17         2.17 o                         
   7  11   2        117.97        124.83         3.43 o                         
   8  11   2       1132.43       1152.03         7.82 o                         
   9  11   2        137.83        144.00         3.33 o                         
  10  11   2         29.00         24.76         2.71 o                         
  11  11   2        255.40        263.94         5.35 o                         
 -23  12   2         19.82         14.37         3.22 o                         
 -22  12   2         25.40         14.41         2.72 o                         
 -21  12   2        359.65        384.10         5.14 o                         
 -20  12   2         67.83         63.55         2.92 o                         
 -19  12   2         31.01         39.45         2.62 o                         
 -18  12   2        508.72        497.32         5.58 o                         
 -17  12   2        159.21        182.82         3.73 o                         
 -16  12   2         33.74         25.96         2.15 o                         
 -15  12   2       1186.88       1189.66         7.69 o                         
 -14  12   2         19.77         20.61         2.00 o                         
 -13  12   2        353.83        338.24         3.91 o                         
 -12  12   2       1267.78       1214.74         7.57 o                         
 -11  12   2        105.28        113.34         2.35 o                         
 -10  12   2        477.61        462.72         3.91 o                         
  -9  12   2       1172.95       1195.73         6.38 o                         
  -8  12   2        229.68        210.98         2.92 o                         
  -7  12   2         83.07         79.94         1.91 o                         
  -6  12   2       1211.07       1200.89         6.42 o                         
  -5  12   2        296.82        281.03         3.22 o                         
  -4  12   2        226.55        260.41         3.01 o                         
  -3  12   2       2197.94       2284.81        10.31 o                         
  -2  12   2        433.86        435.23         3.64 o                         
  -1  12   2        123.25        134.50         2.82 o                         
   0  12   2        924.55        872.20         5.57 o                         
   1  12   2        295.43        291.04         3.70 o                         
   2  12   2          2.70         -0.94         1.87 o                         
   3  12   2        519.74        524.35         5.28 o                         
   4  12   2         84.10         80.45         2.63 o                         
   5  12   2        428.53        409.89         5.17 o                         
   6  12   2        615.87        644.41         5.93 o                         
   7  12   2         43.57         48.11         2.68 o                         
   8  12   2         86.97         91.28         3.19 o                         
   9  12   2        333.01        354.62         5.53 o                         
  10  12   2         21.68         19.19         2.87 o                         
  11  12   2         53.32         50.81         3.63 o                         
 -23  13   2        157.96        146.78         4.22 o                         
 -22  13   2         15.54         14.21         2.83 o                         
 -21  13   2         51.51         64.17         2.89 o                         
 -20  13   2        451.10        481.22         5.53 o                         
 -19  13   2         68.86         60.07         2.87 o                         
 -18  13   2         42.63         33.64         2.54 o                         
 -17  13   2        546.04        576.33         5.71 o                         
 -16  13   2        172.13        155.98         3.11 o                         
 -15  13   2        240.75        245.03         4.05 o                         
 -14  13   2       1697.74       1667.63         9.24 o                         
 -13  13   2        142.17        144.61         2.73 o                         
 -12  13   2        447.37        470.48         4.40 o                         
 -11  13   2       2138.30       2213.01        10.92 o                         
 -10  13   2         24.69         23.27         1.79 o                         
  -9  13   2        375.38        354.15         3.72 o                         
  -8  13   2        948.70        951.44         5.72 o                         
  -7  13   2        316.92        287.28         3.38 o                         
  -6  13   2        109.90        106.30         2.13 o                         
  -5  13   2       4801.68       4892.71        20.44 o                         
  -4  13   2        712.50        758.67         5.15 o                         
  -3  13   2         52.28         45.04         1.82 o                         
  -2  13   2       1280.12       1227.20         6.66 o                         
  -1  13   2        221.15        202.12         3.06 o                         
   0  13   2        103.96        103.36         2.88 o                         
   1  13   2       1257.28       1308.40         7.47 o                         
   2  13   2        114.97        104.51         2.67 o                         
   3  13   2        191.99        174.74         3.59 o                         
   4  13   2       1074.77       1136.81         7.64 o                         
   5  13   2         68.08         66.53         2.87 o                         
   6  13   2        177.66        178.80         3.60 o                         
   7  13   2        592.98        656.17         7.24 o                         
   8  13   2         26.60         28.54         2.92 o                         
   9  13   2         43.93         49.22         3.10 o                         
  10  13   2        366.11        403.38         7.68 o                         
 -23  14   2         20.03         10.62         3.14 o                         
 -22  14   2        222.45        230.04         5.53 o                         
 -21  14   2         17.63         14.37         2.65 o                         
 -20  14   2         25.91         16.35         2.66 o                         
 -19  14   2        112.68        105.38         2.99 o                         
 -18  14   2         98.24         85.39         2.95 o                         
 -17  14   2         20.34         23.95         2.61 o                         
 -16  14   2       1185.83       1249.54         8.39 o                         
 -15  14   2        168.51        172.72         4.18 o                         
 -14  14   2        311.59        332.68         4.34 o                         
 -13  14   2       1968.24       2046.49        10.28 o                         
 -12  14   2          3.63          3.23         1.95 o                         
 -11  14   2        784.83        810.87         5.51 o                         
 -10  14   2       1692.64       1747.16         8.58 o                         
  -9  14   2        120.53        113.20         2.63 o                         
  -8  14   2        241.96        258.22         3.51 o                         
  -7  14   2       1944.64       1968.28         9.63 o                         
  -6  14   2        648.48        646.41         4.96 o                         
  -5  14   2         34.65         40.09         1.95 o                         
  -4  14   2       2665.62       2830.97        12.82 o                         
  -3  14   2        693.03        665.60         4.92 o                         
  -2  14   2         12.28         12.35         1.84 o                         
  -1  14   2       1392.94       1383.73         7.65 o                         
   0  14   2        199.17        192.99         3.11 o                         
   1  14   2        157.56        158.40         3.45 o                         
   2  14   2       1673.49       1696.81         9.95 o                         
   3  14   2         19.43         21.65         2.58 o                         
   4  14   2        127.14        110.19         3.27 o                         
   5  14   2        901.50        901.14         7.25 o                         
   6  14   2         95.78        112.99         3.38 o                         
   7  14   2         33.82         33.16         2.94 o                         
   8  14   2        284.34        268.91         4.87 o                         
   9  14   2         24.27         23.05         3.46 o                         
 -23  15   2         50.78         46.97         3.61 o                         
 -22  15   2          3.66         -2.26         2.82 o                         
 -21  15   2         88.55         86.66         3.19 o                         
 -20  15   2          8.81          5.70         2.68 o                         
 -19  15   2        122.09        114.17         3.33 o                         
 -18  15   2        113.23        116.04         3.25 o                         
 -17  15   2        256.94        262.15         4.50 o                         
 -16  15   2          8.60          0.51         2.36 o                         
 -15  15   2       1158.27       1167.23         7.80 o                         
 -14  15   2        253.18        296.00         4.57 o                         
 -13  15   2        164.12        165.30         3.36 o                         
 -12  15   2        802.23        794.19         5.68 o                         
 -11  15   2         60.96         47.84         2.11 o                         
 -10  15   2        177.83        152.32         3.44 o                         
  -9  15   2        705.31        739.93         5.35 o                         
  -8  15   2        473.61        509.15         4.79 o                         
  -7  15   2        312.28        313.45         3.97 o                         
  -6  15   2        771.23        748.90         5.60 o                         
  -5  15   2        512.04        589.33         4.75 o                         
  -4  15   2        205.09        239.31         3.68 o                         
  -3  15   2       1576.88       1542.84         7.89 o                         
  -2  15   2        198.11        205.53         3.29 o                         
  -1  15   2        169.73        180.35         4.18 o                         
   0  15   2        725.39        706.02         5.75 o                         
   1  15   2         26.00         12.91         2.33 o                         
   2  15   2        216.60        213.92         4.55 o                         
   3  15   2        358.26        381.62         5.40 o                         
   4  15   2         63.66         67.01         3.15 o                         
   5  15   2         69.19         63.33         3.16 o                         
   6  15   2        264.03        280.61         6.24 o                         
   7  15   2         28.46         17.83         3.33 o                         
   8  15   2         22.94         16.10         3.64 o                         
 -22  16   2         27.13         24.62         3.20 o                         
 -21  16   2         79.69         94.02         3.06 o                         
 -20  16   2        192.34        191.15         4.67 o                         
 -19  16   2         34.00         29.69         2.97 o                         
 -18  16   2          3.32          0.03         2.57 o                         
 -17  16   2        353.93        385.73         5.14 o                         
 -16  16   2        419.22        411.38         5.22 o                         
 -15  16   2         29.30         23.30         2.49 o                         
 -14  16   2       2234.68       2270.17        12.42 o                         
 -13  16   2        210.38        196.14         3.38 o                         
 -12  16   2         98.96         98.57         2.62 o                         
 -11  16   2        293.78        306.84         4.21 o                         
 -10  16   2          8.52         -1.95         1.95 o                         
  -9  16   2          5.35         -1.82         1.82 o                         
  -8  16   2        660.39        671.48         5.37 o                         
  -7  16   2        165.07        154.28         3.27 o                         
  -6  16   2        203.20        190.41         4.30 o                         
  -5  16   2       2936.66       3023.98        14.39 o                         
  -4  16   2         31.09         31.76         2.13 o                         
  -3  16   2        201.64        193.18         3.94 o                         
  -2  16   2       1151.41       1190.81         7.37 o                         
  -1  16   2         12.26          4.79         2.26 o                         
   0  16   2        252.90        231.88         3.98 o                         
   1  16   2        362.91        381.67         5.34 o                         
   2  16   2         22.61         11.44         2.72 o                         
   3  16   2         25.49         16.96         2.97 o                         
   4  16   2        637.70        679.28         8.77 o                         
   5  16   2         46.36         39.10         3.09 o                         
   6  16   2         10.85         -3.16         3.16 o                         
 -22  17   2        474.19        511.54         6.95 o                         
 -21  17   2         22.65         17.33         3.15 o                         
 -20  17   2         44.49         39.93         3.01 o                         
 -19  17   2        221.13        211.29         4.62 o                         
 -18  17   2        139.75        134.67         3.55 o                         
 -17  17   2         60.44         57.79         2.76 o                         
 -16  17   2        508.86        539.09         5.72 o                         
 -15  17   2        235.40        234.77         3.99 o                         
 -14  17   2         31.76         38.69         2.62 o                         
 -13  17   2        902.33        939.68         6.59 o                         
 -12  17   2        261.77        248.49         4.07 o                         
 -11  17   2         10.24         -2.07         2.07 o                         
 -10  17   2        122.11        112.28         2.73 o                         
  -9  17   2        160.27        150.36         3.12 o                         
  -8  17   2        378.51        404.56         4.58 o                         
  -7  17   2       1770.01       1791.17         9.66 o                         
  -6  17   2        103.31         99.65         2.74 o                         
  -5  17   2        200.87        217.02         4.41 o                         
  -4  17   2        798.70        852.82         6.47 o                         
  -3  17   2         31.07         38.04         2.47 o                         
  -2  17   2        176.38        176.58         3.18 o                         
  -1  17   2        297.48        318.16         4.97 o                         
   0  17   2         87.64         85.49         2.94 o                         
   1  17   2         17.79         10.49         2.93 o                         
   2  17   2        277.84        245.65         5.46 o                         
   3  17   2         96.61         98.40         3.36 o                         
   4  17   2          3.39         -1.33         3.09 o                         
   5  17   2        112.09        107.26         3.97 o                         
 -21  18   2        293.76        279.00         7.12 o                         
 -20  18   2          5.26          6.15         2.92 o                         
 -19  18   2         53.12         46.10         3.05 o                         
 -18  18   2        118.53        119.04         3.43 o                         
 -17  18   2         29.19         25.75         2.86 o                         
 -16  18   2         37.37         27.88         2.66 o                         
 -15  18   2        289.04        307.33         4.69 o                         
 -14  18   2        122.54        110.77         3.08 o                         
 -13  18   2         41.51         37.29         2.66 o                         
 -12  18   2        430.56        440.39         5.02 o                         
 -11  18   2         71.20         71.28         2.63 o                         
 -10  18   2        131.18        113.61         2.87 o                         
  -9  18   2        607.54        646.87         5.79 o                         
  -8  18   2         28.05         34.56         2.51 o                         
  -7  18   2        140.06        127.41         3.02 o                         
  -6  18   2        564.62        541.49         5.54 o                         
  -5  18   2         32.14         21.73         2.50 o                         
  -4  18   2        162.04        160.42         3.58 o                         
  -3  18   2         79.95         87.92         2.87 o                         
  -2  18   2          4.31         -2.28         2.28 o                         
  -1  18   2         89.02         91.49         2.99 o                         
   0  18   2        148.07        148.80         3.46 o                         
   1  18   2         53.97         47.02         3.13 o                         
   2  18   2         12.71          8.10         3.08 o                         
   3  18   2        251.87        240.87         5.80 o                         
 -21  19   2         71.22         67.64         3.93 o                         
 -20  19   2        409.73        413.71         6.60 o                         
 -19  19   2          7.99          7.15         2.93 o                         
 -18  19   2         54.41         50.15         3.03 o                         
 -17  19   2        290.95        280.78         4.75 o                         
 -16  19   2         15.50         10.17         2.53 o                         
 -15  19   2         44.34         47.55         3.00 o                         
 -14  19   2        558.98        561.00         6.12 o                         
 -13  19   2        131.67        135.57         3.74 o                         
 -12  19   2         60.84         65.34         2.72 o                         
 -11  19   2        991.54       1014.49         7.23 o                         
 -10  19   2         87.83         90.45         2.75 o                         
  -9  19   2        165.12        149.68         3.59 o                         
  -8  19   2        589.68        623.52         5.56 o                         
  -7  19   2         19.38         23.55         2.53 o                         
  -6  19   2        110.38        103.29         3.00 o                         
  -5  19   2        123.60        112.41         3.11 o                         
  -4  19   2        161.13        148.46         3.48 o                         
  -3  19   2         49.72         50.50         2.94 o                         
  -2  19   2        207.67        186.17         3.70 o                         
  -1  19   2         86.45         85.15         3.03 o                         
   0  19   2         12.28         11.54         2.76 o                         
   1  19   2        263.65        258.34         5.99 o                         
   2  19   2          7.91          6.28         3.52 o                         
 -20  20   2         41.65         48.62         3.73 o                         
 -19  20   2        284.87        271.91         6.02 o                         
 -18  20   2         13.04         11.49         2.90 o                         
 -17  20   2         91.18         95.93         3.31 o                         
 -16  20   2        534.99        566.49         6.14 o                         
 -15  20   2         60.67         57.51         3.05 o                         
 -14  20   2         58.02         72.12         3.04 o                         
 -13  20   2        576.03        622.60         6.60 o                         
 -12  20   2         73.79         84.54         2.92 o                         
 -11  20   2        132.75        132.69         3.22 o                         
 -10  20   2        545.59        590.85         5.84 o                         
  -9  20   2         71.70         65.27         2.83 o                         
  -8  20   2         60.34         61.02         3.03 o                         
  -7  20   2        482.32        517.13         5.84 o                         
  -6  20   2         31.52         18.78         2.74 o                         
  -5  20   2          7.79          1.43         2.60 o                         
  -4  20   2        143.53        146.73         3.65 o                         
  -3  20   2         40.96         33.69         2.83 o                         
  -2  20   2          8.52         15.41         2.74 o                         
  -1  20   2        545.78        569.01         7.07 o                         
   0  20   2         50.16         49.81         3.81 o                         
 -19  21   2         10.25         15.74         3.47 o                         
 -18  21   2        365.73        408.69         6.52 o                         
 -17  21   2          2.14          0.24         2.87 o                         
 -16  21   2         40.35         32.43         2.96 o                         
 -15  21   2        204.87        216.56         4.48 o                         
 -14  21   2         34.54         35.76         2.99 o                         
 -13  21   2         44.02         47.01         3.01 o                         
 -12  21   2        403.58        429.63         5.73 o                         
 -11  21   2         18.06         15.43         2.64 o                         
 -10  21   2         30.32         28.27         2.70 o                         
  -9  21   2        314.81        328.26         5.25 o                         
  -8  21   2         50.40         64.34         3.01 o                         
  -7  21   2         28.80         26.89         2.87 o                         
  -6  21   2        122.08        123.05         3.32 o                         
  -5  21   2         48.37         48.37         3.00 o                         
  -4  21   2         23.88         18.77         3.09 o                         
  -3  21   2        297.32        282.77         5.85 o                         
  -2  21   2         73.26         76.54         3.62 o                         
 -17  22   2        120.29        116.30         3.98 o                         
 -16  22   2         15.48          1.04         3.21 o                         
 -15  22   2         47.11         36.55         3.19 o                         
 -14  22   2        315.87        301.03         5.29 o                         
 -13  22   2         41.64         47.07         3.17 o                         
 -12  22   2         22.20         25.80         2.79 o                         
 -11  22   2        230.19        229.84         5.30 o                         
 -10  22   2         20.88         14.03         2.89 o                         
  -9  22   2         23.13         25.10         2.97 o                         
  -8  22   2        315.70        337.71         5.45 o                         
  -7  22   2          3.41         -0.89         3.02 o                         
  -6  22   2         41.22         34.19         3.00 o                         
  -5  22   2        399.63        420.92         6.69 o                         
 -15  23   2         14.05          7.43         3.27 o                         
 -14  23   2         28.68         32.54         3.45 o                         
 -13  23   2        384.89        405.19         6.60 o                         
 -12  23   2         81.75         79.69         3.45 o                         
 -11  23   2         20.82         11.99         3.02 o                         
 -10  23   2        207.97        190.01         5.29 o                         
  -9  23   2         30.35         21.85         3.29 o                         
  -8  23   2         52.10         51.07         3.76 o                         
   0   0   3         77.58         42.64         2.49 o                         
  -1   1   3       1589.37       1457.10         6.90 o                         
   0   1   3        972.81        903.60         4.56 o                         
   1   1   3        599.03        540.20         2.81 o                         
  -3   2   3        576.96        554.35         2.65 o                         
  -2   2   3       1325.82       1166.64         5.17 o                         
  -1   2   3        975.88        858.72         3.88 o                         
   0   2   3       1272.98       1156.37         5.09 o                         
   1   2   3        427.58        432.91         2.42 o                         
   2   2   3        396.51        382.60         2.12 o                         
  -5   3   3       1663.86       1707.67         7.20 o                         
  -4   3   3       1542.85       1425.42         5.67 o                         
  -3   3   3        663.49        651.79         3.03 o                         
  -2   3   3        702.47        696.76         3.22 o                         
  -1   3   3        349.44        339.23         2.04 o                         
   0   3   3        564.16        599.45         2.97 o                         
   1   3   3       1250.06       1226.46         5.03 o                         
   2   3   3       2216.12       2308.93         9.21 o                         
   3   3   3        312.97        293.24         2.23 o                         
  -7   4   3        475.23        489.97         2.86 o                         
  -6   4   3       2222.65       2257.54         9.19 o                         
  -5   4   3       1924.27       2024.25         8.29 o                         
  -4   4   3       4672.88       4288.21        16.55 o                         
  -3   4   3        761.65        771.89         3.42 o                         
  -2   4   3        246.09        235.39         1.64 o                         
  -1   4   3       2468.33       2240.05         8.42 o                         
   0   4   3       2816.50       2648.05         9.87 o                         
   1   4   3        685.87        621.50         3.18 o                         
   2   4   3        990.37       1012.32         4.76 o                         
   3   4   3       2113.49       1937.36         8.04 o                         
   4   4   3        806.95        997.85         4.92 o                         
  -9   5   3       1614.79       1450.12         6.93 o                         
  -8   5   3       1254.33       1250.62         5.85 o                         
  -7   5   3         79.02        121.71         1.86 o                         
  -6   5   3      10756.37      11194.25        41.45 o                         
  -5   5   3       2052.35       2030.82         8.53 o                         
  -4   5   3        893.70        863.95         3.90 o                         
  -3   5   3       3521.15       3626.41        13.97 o                         
  -2   5   3       1601.23       1588.40         6.69 o                         
  -1   5   3       1888.30       1964.70         7.80 o                         
   0   5   3       3328.30       3289.36        12.30 o                         
   1   5   3       1366.54       1407.09         6.10 o                         
   2   5   3        840.92       1008.41         4.90 o                         
   3   5   3        396.25        347.59         2.59 o                         
   4   5   3        755.63        740.41         4.14 o                         
   5   5   3        657.03        613.02         3.94 o                         
 -11   6   3       2689.86       2851.94        12.31 o                         
 -10   6   3        857.20        881.34         4.98 o                         
  -9   6   3       1151.25       1057.14         5.51 o                         
  -8   6   3       4954.16       5025.76        19.99 o                         
  -7   6   3       4937.64       5149.47        19.46 o                         
  -6   6   3       1371.50       1403.66         5.94 o                         
  -5   6   3       2182.15       2188.66         8.74 o                         
  -4   6   3        705.68        710.85         3.58 o                         
  -3   6   3        306.84        292.44         2.17 o                         
  -2   6   3       3088.15       3092.41        12.00 o                         
  -1   6   3       7813.08       8175.67        30.23 o                         
   0   6   3        936.07        956.59         4.58 o                         
   1   6   3       3953.66       4210.44        16.18 o                         
   2   6   3        476.50        378.06         2.79 o                         
   3   6   3         67.81         76.98         1.72 o                         
   4   6   3        222.68        233.72         3.01 o                         
   5   6   3        165.96        152.08         2.34 o                         
   6   6   3       1116.09       1020.37         5.87 o                         
 -13   7   3        470.69        513.32         4.21 o                         
 -12   7   3        363.78        373.62         3.72 o                         
 -11   7   3       1821.56       1804.42         8.59 o                         
 -10   7   3       3813.89       3646.71        14.89 o                         
  -9   7   3       2165.15       2408.31        10.14 o                         
  -8   7   3        185.00        241.24         2.34 o                         
  -7   7   3       3858.19       3896.68        15.03 o                         
  -6   7   3       2414.88       2616.39        10.51 o                         
  -5   7   3        523.68        630.63         3.48 o                         
  -4   7   3       3044.10       2834.94        10.81 o                         
  -3   7   3        334.97        320.48         2.47 o                         
  -2   7   3         47.84         76.79         1.61 o                         
  -1   7   3       8081.35       8329.52        30.91 o                         
   0   7   3       2327.37       2392.32         9.50 o                         
   1   7   3        224.47        225.42         2.35 o                         
   2   7   3       2650.34       2499.21        10.65 o                         
   3   7   3        184.17        143.19         2.26 o                         
   4   7   3        109.94         97.14         2.16 o                         
   5   7   3       1162.05       1160.99         6.35 o                         
   6   7   3        164.31        179.11         2.88 o                         
   7   7   3         11.64          4.58         1.77 o                         
 -15   8   3        658.18        631.32         4.92 o                         
 -14   8   3        253.75        270.11         3.63 o                         
 -13   8   3        419.57        463.45         3.95 o                         
 -12   8   3       1505.20       1428.49         7.29 o                         
 -11   8   3       1470.16       1419.16         7.09 o                         
 -10   8   3        573.18        602.87         3.83 o                         
  -9   8   3       3172.57       3303.12        13.77 o                         
  -8   8   3       2350.00       2296.67         9.82 o                         
  -7   8   3        253.61        242.19         2.37 o                         
  -6   8   3        637.83        539.63         3.37 o                         
  -5   8   3        317.70        263.44         2.41 o                         
  -4   8   3        594.05        731.01         4.02 o                         
  -3   8   3       1478.34       1423.72         6.18 o                         
  -2   8   3       3069.20       3167.37        11.83 o                         
  -1   8   3        303.71        393.83         2.86 o                         
   0   8   3       3633.23       3482.11        13.43 o                         
   1   8   3        881.20        813.35         4.48 o                         
   2   8   3        389.00        378.37         3.22 o                         
   3   8   3        978.05       1029.67         5.75 o                         
   4   8   3        208.74        201.57         2.97 o                         
   5   8   3         37.51         27.22         1.76 o                         
   6   8   3         14.85          1.08         1.76 o                         
   7   8   3        212.42        198.16         3.17 o                         
   8   8   3          1.69         -0.14         2.07 o                         
 -17   9   3       1322.43       1384.35         7.92 o                         
 -16   9   3        397.32        413.52         4.43 o                         
 -15   9   3        107.33         97.51         2.32 o                         
 -14   9   3        264.34        339.65         3.67 o                         
 -13   9   3       1089.38       1108.44         6.19 o                         
 -12   9   3        224.89        209.29         2.90 o                         
 -11   9   3        783.19        848.85         5.12 o                         
 -10   9   3        664.67        689.37         4.21 o                         
  -9   9   3         85.77         72.43         1.61 o                         
  -8   9   3        789.48        753.74         4.34 o                         
  -7   9   3       1805.73       1705.08         7.76 o                         
  -6   9   3         53.07         60.78         1.50 o                         
  -5   9   3       1220.29       1192.48         5.46 o                         
  -4   9   3        996.10        906.29         4.43 o                         
  -3   9   3       1369.15       1318.11         5.80 o                         
  -2   9   3       3115.98       3385.19        13.13 o                         
  -1   9   3       2015.34       2145.40         9.17 o                         
   0   9   3         57.96         56.58         1.58 o                         
   1   9   3       1295.21       1333.30         6.40 o                         
   2   9   3       1275.32       1269.43         6.57 o                         
   3   9   3        633.89        650.07         4.65 o                         
   4   9   3         22.94         18.30         1.70 o                         
   5   9   3        157.11        162.18         2.72 o                         
   6   9   3         22.05         15.82         2.02 o                         
   7   9   3        900.08        844.99         6.06 o                         
   8   9   3        540.46        628.17         5.65 o                         
   9   9   3         29.72         30.71         2.46 o                         
 -19  10   3        290.40        281.39         4.39 o                         
 -18  10   3        187.83        206.95         4.05 o                         
 -17  10   3         15.76         16.33         2.30 o                         
 -16  10   3        362.93        372.25         4.28 o                         
 -15  10   3        575.30        579.61         4.66 o                         
 -14  10   3        156.31        153.74         2.56 o                         
 -13  10   3         20.67         24.44         1.68 o                         
 -12  10   3        544.32        575.97         4.26 o                         
 -11  10   3        166.60        181.45         2.62 o                         
 -10  10   3       2310.13       2321.91        10.35 o                         
  -9  10   3        970.34       1004.65         5.54 o                         
  -8  10   3        523.36        527.51         3.68 o                         
  -7  10   3        289.62        224.64         2.68 o                         
  -6  10   3        152.11        157.69         2.80 o                         
  -5  10   3       1081.17        992.93         4.88 o                         
  -4  10   3       1391.25       1392.07         6.24 o                         
  -3  10   3       2311.12       2247.03         9.19 o                         
  -2  10   3        513.52        509.98         3.50 o                         
  -1  10   3       1095.27       1101.99         5.63 o                         
   0  10   3       1486.81       1489.77         7.25 o                         
   1  10   3        154.52        153.66         2.48 o                         
   2  10   3        375.05        358.60         3.66 o                         
   3  10   3         72.63         80.14         2.14 o                         
   4  10   3        386.11        375.45         3.99 o                         
   5  10   3        248.18        241.32         3.83 o                         
   6  10   3        839.95        855.49         6.08 o                         
   7  10   3        191.49        248.56         4.51 o                         
   8  10   3       1649.51       1647.51         9.32 o                         
   9  10   3        364.92        376.98         4.94 o                         
  10  10   3         31.93         33.25         2.63 o                         
 -21  11   3        182.26        191.10         4.12 o                         
 -20  11   3         85.34         96.21         3.00 o                         
 -19  11   3         22.62         11.85         2.41 o                         
 -18  11   3        139.18        143.81         3.08 o                         
 -17  11   3        643.65        643.81         5.76 o                         
 -16  11   3        118.35        106.56         2.58 o                         
 -15  11   3        702.50        715.69         5.11 o                         
 -14  11   3        699.53        668.81         4.97 o                         
 -13  11   3        300.94        281.81         3.61 o                         
 -12  11   3        425.00        409.77         3.85 o                         
 -11  11   3        253.93        233.56         3.12 o                         
 -10  11   3        106.93        108.48         2.09 o                         
  -9  11   3       1174.75       1154.05         6.00 o                         
  -8  11   3        647.71        673.96         4.52 o                         
  -7  11   3        174.05        157.06         2.35 o                         
  -6  11   3        245.73        230.66         2.66 o                         
  -5  11   3       1636.89       1756.49         7.82 o                         
  -4  11   3       1128.25       1123.53         5.47 o                         
  -3  11   3       2411.76       2275.21         9.85 o                         
  -2  11   3        524.11        551.73         3.96 o                         
  -1  11   3        216.36        208.68         2.95 o                         
   0  11   3        181.24        156.85         2.56 o                         
   1  11   3        418.62        425.30         3.79 o                         
   2  11   3         82.48         79.36         2.20 o                         
   3  11   3        634.03        645.98         5.13 o                         
   4  11   3        112.74        110.83         2.66 o                         
   5  11   3        265.36        243.21         3.94 o                         
   6  11   3       2165.41       2293.86        12.14 o                         
   7  11   3        887.06        941.96         7.05 o                         
   8  11   3         37.90         41.13         2.72 o                         
   9  11   3        225.89        200.81         4.02 o                         
  10  11   3         57.45         55.63         2.82 o                         
  11  11   3          3.95          0.19         2.83 o                         
 -22  12   3        103.10         99.35         3.65 o                         
 -21  12   3          6.16          1.97         2.53 o                         
 -20  12   3        175.56        171.98         3.65 o                         
 -19  12   3         30.03         17.70         2.51 o                         
 -18  12   3         13.73         -2.20         2.20 o                         
 -17  12   3        452.05        472.63         5.38 o                         
 -16  12   3        457.91        430.28         4.54 o                         
 -15  12   3        360.00        354.52         4.42 o                         
 -14  12   3        813.90        881.43         5.84 o                         
 -13  12   3        230.11        227.86         3.42 o                         
 -12  12   3        124.42        111.78         2.27 o                         
 -11  12   3        677.91        706.01         5.04 o                         
 -10  12   3        249.80        238.18         3.23 o                         
  -9  12   3        461.58        460.10         3.96 o                         
  -8  12   3        183.37        169.25         2.73 o                         
  -7  12   3        701.06        704.28         4.81 o                         
  -6  12   3        704.57        636.52         4.76 o                         
  -5  12   3        537.56        546.07         3.89 o                         
  -4  12   3        915.07        896.43         5.06 o                         
  -3  12   3        296.07        289.03         3.22 o                         
  -2  12   3        863.24        902.69         5.55 o                         
  -1  12   3        256.64        237.59         3.14 o                         
   0  12   3        129.65        103.03         2.19 o                         
   1  12   3        370.78        380.89         4.15 o                         
   2  12   3        291.84        319.54         4.27 o                         
   3  12   3         15.44          3.75         2.12 o                         
   4  12   3        542.15        507.23         4.99 o                         
   5  12   3        654.28        709.94         6.23 o                         
   6  12   3        165.42        185.14         4.24 o                         
   7  12   3        304.03        290.28         4.87 o                         
   8  12   3        327.00        335.79         5.29 o                         
   9  12   3         21.46         17.67         2.73 o                         
  10  12   3         73.99         74.27         3.56 o                         
 -22  13   3         72.44         74.14         3.48 o                         
 -21  13   3         13.40          3.60         2.58 o                         
 -20  13   3         27.54         13.43         2.43 o                         
 -19  13   3         81.82         74.44         2.79 o                         
 -18  13   3        221.40        234.64         4.02 o                         
 -17  13   3         13.26         12.42         2.38 o                         
 -16  13   3        891.64        868.80         6.56 o                         
 -15  13   3        231.47        257.04         4.03 o                         
 -14  13   3        462.89        485.18         4.61 o                         
 -13  13   3       1220.54       1198.30         6.93 o                         
 -12  13   3        437.06        442.70         4.20 o                         
 -11  13   3        119.79        109.08         2.28 o                         
 -10  13   3         84.06         89.66         2.09 o                         
  -9  13   3         32.88         34.12         1.79 o                         
  -8  13   3         51.48         44.51         1.84 o                         
  -7  13   3        231.18        254.66         3.29 o                         
  -6  13   3        283.89        304.39         3.26 o                         
  -5  13   3        468.87        503.30         4.00 o                         
  -4  13   3       1807.53       1815.39         8.48 o                         
  -3  13   3         14.09         18.32         1.72 o                         
  -2  13   3        457.03        438.41         3.94 o                         
  -1  13   3        348.97        352.60         3.72 o                         
   0  13   3        839.85        836.51         5.76 o                         
   1  13   3          4.23          0.57         1.98 o                         
   2  13   3        611.75        604.17         5.51 o                         
   3  13   3        576.04        583.02         6.03 o                         
   4  13   3         73.49         73.05         2.71 o                         
   5  13   3        869.25        889.49         7.13 o                         
   6  13   3        351.44        366.90         5.60 o                         
   7  13   3         23.17         25.40         2.74 o                         
   8  13   3        107.33        123.00         3.37 o                         
   9  13   3         22.58         15.61         3.20 o                         
 -22  14   3          4.67         -3.00         3.00 o                         
 -21  14   3        104.78        108.54         3.15 o                         
 -20  14   3         45.01         43.78         2.59 o                         
 -19  14   3        105.70        103.67         3.22 o                         
 -18  14   3        560.30        594.22         5.90 o                         
 -17  14   3        428.39        436.39         5.09 o                         
 -16  14   3         27.74         21.84         2.34 o                         
 -15  14   3        878.19        886.31         6.29 o                         
 -14  14   3        342.77        370.79         4.50 o                         
 -13  14   3          6.37          6.47         1.96 o                         
 -12  14   3        445.17        496.03         4.57 o                         
 -11  14   3        426.64        424.58         4.23 o                         
 -10  14   3        431.70        397.68         4.08 o                         
  -9  14   3        236.82        247.76         3.45 o                         
  -8  14   3          9.87         -1.70         1.70 o                         
  -7  14   3         15.20          7.64         1.58 o                         
  -6  14   3        280.51        297.35         3.44 o                         
  -5  14   3        173.04        235.54         3.35 o                         
  -4  14   3        258.96        278.05         3.56 o                         
  -3  14   3       1160.44       1101.67         6.43 o                         
  -2  14   3        541.28        576.89         4.64 o                         
  -1  14   3        384.85        390.89         4.19 o                         
   0  14   3        552.81        569.77         5.10 o                         
   1  14   3        481.87        468.24         4.96 o                         
   2  14   3          3.28         -2.30         2.30 o                         
   3  14   3        258.89        256.48         4.22 o                         
   4  14   3         92.28        107.30         3.15 o                         
   5  14   3          6.82          5.71         2.48 o                         
   6  14   3        196.70        205.11         4.24 o                         
   7  14   3         77.65         88.50         3.35 o                         
   8  14   3          1.42         -2.98         3.15 o                         
 -22  15   3         13.50          7.92         3.12 o                         
 -21  15   3         29.87         22.18         3.08 o                         
 -20  15   3         83.83         88.07         3.06 o                         
 -19  15   3        193.40        178.92         3.54 o                         
 -18  15   3         17.56         22.85         2.66 o                         
 -17  15   3        448.77        452.00         5.13 o                         
 -16  15   3        427.83        420.04         5.11 o                         
 -15  15   3         29.78         13.57         2.47 o                         
 -14  15   3        769.08        764.24         5.86 o                         
 -13  15   3        416.81        403.81         4.60 o                         
 -12  15   3         15.23          7.05         2.04 o                         
 -11  15   3        185.71        182.81         3.33 o                         
 -10  15   3        153.15        154.98         3.03 o                         
  -9  15   3         30.47         27.35         2.05 o                         
  -8  15   3        320.66        303.60         3.99 o                         
  -7  15   3        398.70        370.61         3.84 o                         
  -6  15   3        176.92        161.75         3.11 o                         
  -5  15   3        951.41        945.40         6.00 o                         
  -4  15   3        429.52        443.83         4.41 o                         
  -3  15   3        243.72        241.95         3.71 o                         
  -2  15   3        373.71        395.87         4.42 o                         
  -1  15   3        555.25        559.07         5.02 o                         
   0  15   3         18.29          1.38         2.31 o                         
   1  15   3        353.18        327.79         5.44 o                         
   2  15   3        216.11        223.79         3.98 o                         
   3  15   3         10.09         -2.60         2.60 o                         
   4  15   3        154.95        148.60         3.43 o                         
   5  15   3         48.27         46.51         3.02 o                         
   6  15   3          3.23         -1.95         3.06 o                         
   7  15   3        140.14        147.26         4.30 o                         
 -21  16   3         79.29         70.20         3.40 o                         
 -20  16   3          2.97          5.14         2.68 o                         
 -19  16   3        142.16        129.49         3.23 o                         
 -18  16   3        247.88        255.70         4.55 o                         
 -17  16   3        176.50        179.82         3.46 o                         
 -16  16   3        477.43        460.44         5.44 o                         
 -15  16   3        231.54        207.53         4.53 o                         
 -14  16   3          2.58         -2.23         2.23 o                         
 -13  16   3        887.83        929.00         6.46 o                         
 -12  16   3        326.89        303.89         4.27 o                         
 -11  16   3        416.97        397.81         4.72 o                         
 -10  16   3       1319.00       1335.97         7.92 o                         
  -9  16   3        627.18        610.32         5.33 o                         
  -8  16   3          2.02         -1.73         1.73 o                         
  -7  16   3        628.59        643.59         5.09 o                         
  -6  16   3        236.07        242.05         3.80 o                         
  -5  16   3        135.21        138.60         3.17 o                         
  -4  16   3        758.86        712.84         5.49 o                         
  -3  16   3        601.17        575.52         5.25 o                         
  -2  16   3         45.56         44.14         2.49 o                         
  -1  16   3        704.69        688.11         5.60 o                         
   0  16   3        293.61        291.35         4.70 o                         
   1  16   3        206.65        207.30         3.98 o                         
   2  16   3        189.73        187.19         3.78 o                         
   3  16   3         10.00          4.33         2.57 o                         
   4  16   3         12.63          7.42         2.67 o                         
   5  16   3        100.86         86.95         3.89 o                         
 -21  17   3        159.98        173.45         4.09 o                         
 -20  17   3        245.61        228.83         5.98 o                         
 -19  17   3         52.53         50.60         2.96 o                         
 -18  17   3        279.64        297.23         4.86 o                         
 -17  17   3        265.32        273.04         4.86 o                         
 -16  17   3        183.94        176.49         3.80 o                         
 -15  17   3        356.85        375.23         4.94 o                         
 -14  17   3        178.07        190.11         3.41 o                         
 -13  17   3         92.39         93.97         3.00 o                         
 -12  17   3       1000.47       1054.92         7.59 o                         
 -11  17   3       1313.00       1439.03         8.92 o                         
 -10  17   3        122.65        138.82         3.00 o                         
  -9  17   3        847.43        906.79         6.57 o                         
  -8  17   3        919.78        947.16         6.90 o                         
  -7  17   3         13.31         11.44         2.28 o                         
  -6  17   3       1037.66       1039.94         7.02 o                         
  -5  17   3        312.45        316.84         4.71 o                         
  -4  17   3          8.59         -1.29         2.24 o                         
  -3  17   3        577.50        566.99         5.31 o                         
  -2  17   3        278.64        265.69         4.43 o                         
  -1  17   3        191.83        196.05         4.36 o                         
   0  17   3        439.78        447.48         5.39 o                         
   1  17   3         45.30         51.34         2.98 o                         
   2  17   3         58.81         48.49         3.03 o                         
   3  17   3         88.32         83.02         3.46 o                         
   4  17   3         32.10         22.05         3.24 o                         
 -20  18   3        318.97        339.44         5.93 o                         
 -19  18   3        119.74        120.90         3.49 o                         
 -18  18   3        148.59        137.65         3.40 o                         
 -17  18   3         73.91         72.51         2.98 o                         
 -16  18   3        125.04        128.75         3.28 o                         
 -15  18   3         16.65          2.97         2.54 o                         
 -14  18   3        146.66        152.06         3.34 o                         
 -13  18   3        524.59        549.88         5.71 o                         
 -12  18   3        183.04        233.21         6.03 o                         
 -11  18   3       1451.75       1481.31         9.09 o                         
 -10  18   3       1045.89       1073.04         7.63 o                         
  -9  18   3         27.24         28.41         2.40 o                         
  -8  18   3        292.06        313.66         4.57 o                         
  -7  18   3         84.02         81.91         3.03 o                         
  -6  18   3         11.68         -2.34         2.34 o                         
  -5  18   3        272.90        293.66         4.77 o                         
  -4  18   3        354.70        372.41         4.97 o                         
  -3  18   3         11.48          9.84         2.65 o                         
  -2  18   3        403.35        426.81         5.13 o                         
  -1  18   3        182.23        182.05         4.03 o                         
   0  18   3        178.55        177.48         4.19 o                         
   1  18   3        114.32        124.38         3.78 o                         
   2  18   3         33.35         27.45         3.43 o                         
 -20  19   3         58.33         73.07         3.51 o                         
 -19  19   3        229.70        222.86         5.51 o                         
 -18  19   3         69.12         77.01         3.17 o                         
 -17  19   3         66.97         59.21         2.99 o                         
 -16  19   3          7.70         -1.00         2.46 o                         
 -15  19   3         93.89         93.47         3.16 o                         
 -14  19   3         11.24          9.30         2.67 o                         
 -13  19   3        554.73        578.07         6.17 o                         
 -12  19   3        211.48        206.05         3.85 o                         
 -11  19   3         58.94         62.71         2.80 o                         
 -10  19   3        545.39        579.33         5.81 o                         
  -9  19   3        206.83        197.13         3.40 o                         
  -8  19   3         36.26         21.68         2.52 o                         
  -7  19   3         49.26         38.17         2.72 o                         
  -6  19   3         79.13         69.59         3.02 o                         
  -5  19   3         71.45         61.76         2.88 o                         
  -4  19   3        236.58        217.22         3.86 o                         
  -3  19   3         97.35         92.14         3.03 o                         
  -2  19   3         73.20         68.52         2.98 o                         
  -1  19   3        197.14        189.50         4.18 o                         
   0  19   3        142.64        147.11         3.96 o                         
   1  19   3         25.92         20.69         3.43 o                         
 -19  20   3         17.65         12.97         3.19 o                         
 -18  20   3         55.00         51.13         3.49 o                         
 -17  20   3         53.43         43.48         3.08 o                         
 -16  20   3         19.41         10.69         2.66 o                         
 -15  20   3         65.56         66.21         3.13 o                         
 -14  20   3        120.77        124.26         3.36 o                         
 -13  20   3         29.73         33.62         2.82 o                         
 -12  20   3        540.80        567.49         6.17 o                         
 -11  20   3        170.52        155.91         3.41 o                         
 -10  20   3         21.55         19.56         2.61 o                         
  -9  20   3        119.62        129.83         3.15 o                         
  -8  20   3        106.42        102.55         3.59 o                         
  -7  20   3         38.43         19.37         2.69 o                         
  -6  20   3         29.14         22.83         2.69 o                         
  -5  20   3         61.95         59.24         2.91 o                         
  -4  20   3          2.72          3.48         2.68 o                         
  -3  20   3        401.10        411.76         5.88 o                         
  -2  20   3        203.43        196.97         4.95 o                         
  -1  20   3         36.55         46.79         3.45 o                         
 -17  21   3         47.37         41.91         3.59 o                         
 -16  21   3         70.82         62.46         3.46 o                         
 -15  21   3          2.47         -1.58         2.90 o                         
 -14  21   3        103.91        107.31         3.57 o                         
 -13  21   3         65.17         73.50         3.03 o                         
 -12  21   3         21.25         16.98         2.72 o                         
 -11  21   3         95.19         95.44         3.16 o                         
 -10  21   3        109.94        117.62         3.21 o                         
  -9  21   3          8.22          3.39         2.41 o                         
  -8  21   3         13.96          6.87         2.70 o                         
  -7  21   3         63.41         64.54         3.13 o                         
  -6  21   3         37.02         22.80         3.09 o                         
  -5  21   3        127.83        122.28         3.64 o                         
  -4  21   3        103.70        112.41         3.68 o                         
 -15  22   3         89.71         93.98         3.89 o                         
 -14  22   3          1.16         -3.13         3.13 o                         
 -13  22   3         35.59         34.15         3.32 o                         
 -12  22   3         46.75         47.62         3.20 o                         
 -11  22   3          2.74         -1.04         2.93 o                         
 -10  22   3        165.35        155.47         4.05 o                         
  -9  22   3         48.12         47.89         3.06 o                         
  -8  22   3          5.98         -0.91         2.94 o                         
  -7  22   3         19.96         14.85         3.14 o                         
   0   0   4        282.16        257.35         5.70 o                         
  -1   1   4         94.40         84.08         1.90 o                         
   0   1   4        141.82        121.79         2.21 o                         
   1   1   4        846.15        703.24         3.94 o                         
  -3   2   4        375.56        330.36         2.61 o                         
  -2   2   4         73.79         63.89         1.40 o                         
  -1   2   4        542.72        446.02         2.86 o                         
   0   2   4         54.50         45.64         1.05 o                         
   1   2   4        754.25        771.02         3.82 o                         
   2   2   4       5995.31       6003.36        24.19 o                         
  -5   3   4        192.04        221.33         2.14 o                         
  -4   3   4       2122.77       2058.06         8.48 o                         
  -3   3   4        487.18        395.71         2.68 o                         
  -2   3   4        649.49        629.54         3.52 o                         
  -1   3   4        566.91        495.96         2.85 o                         
   0   3   4        537.52        465.15         3.32 o                         
   1   3   4       2741.96       2891.89        12.53 o                         
   2   3   4       3945.75       4110.81        15.57 o                         
   3   3   4       1971.48       1893.21         7.58 o                         
  -7   4   4        371.90        366.66         2.63 o                         
  -6   4   4       1161.21       1195.99         5.24 o                         
  -5   4   4        875.88        880.74         4.19 o                         
  -4   4   4        564.02        576.70         3.13 o                         
  -3   4   4       2153.35       2243.84         9.76 o                         
  -2   4   4       5472.87       5372.43        21.25 o                         
  -1   4   4       1748.55       1756.88         8.21 o                         
   0   4   4        933.54        962.59         5.39 o                         
   1   4   4       3854.26       4053.21        15.81 o                         
   2   4   4        935.61        956.77         4.52 o                         
   3   4   4        709.25        656.26         3.62 o                         
   4   4   4        562.18        569.36         3.53 o                         
  -9   5   4        197.27        183.67         2.84 o                         
  -8   5   4       1019.51       1100.94         5.39 o                         
  -7   5   4        952.35        933.47         4.60 o                         
  -6   5   4        946.11        936.45         4.66 o                         
  -5   5   4       1482.42       1547.81         6.70 o                         
  -4   5   4       2788.45       2981.67        11.66 o                         
  -3   5   4       2570.00       2695.22        10.19 o                         
  -2   5   4        310.46        362.24         2.55 o                         
  -1   5   4        720.96        761.55         3.79 o                         
   0   5   4       1940.21       2036.06         8.48 o                         
   1   5   4         61.08         95.94         1.49 o                         
   2   5   4        390.06        410.04         2.85 o                         
   3   5   4        419.32        438.71         3.26 o                         
   4   5   4        152.11        142.10         2.22 o                         
   5   5   4        232.59        208.72         3.33 o                         
 -11   6   4        376.68        354.00         3.38 o                         
 -10   6   4        655.32        641.75         4.30 o                         
  -9   6   4       1411.04       1396.18         6.70 o                         
  -8   6   4        450.74        517.52         3.42 o                         
  -7   6   4       1560.87       1494.12         6.87 o                         
  -6   6   4        949.21        760.04         4.07 o                         
  -5   6   4         59.55         95.45         1.59 o                         
  -4   6   4       1022.04       1012.37         4.65 o                         
  -3   6   4       1681.56       1643.15         6.96 o                         
  -2   6   4       1679.89       1722.30         7.36 o                         
  -1   6   4       1014.43        944.39         4.59 o                         
   0   6   4        945.32        764.62         3.88 o                         
   1   6   4        700.35        673.20         3.82 o                         
   2   6   4        118.06        113.21         1.81 o                         
   3   6   4        667.83        613.84         3.88 o                         
   4   6   4        316.80        261.38         3.29 o                         
   5   6   4        208.76        206.05         2.84 o                         
   6   6   4        632.99        640.04         4.44 o                         
 -13   7   4         64.13         55.34         1.87 o                         
 -12   7   4         84.80         93.75         1.94 o                         
 -11   7   4        698.61        775.20         4.63 o                         
 -10   7   4       1460.92       1430.05         6.81 o                         
  -9   7   4       1346.39       1454.82         6.75 o                         
  -8   7   4       2737.74       2975.28        13.26 o                         
  -7   7   4        694.24        669.83         3.83 o                         
  -6   7   4        617.25        586.20         3.43 o                         
  -5   7   4        467.63        467.21         3.09 o                         
  -4   7   4        491.52        475.69         3.07 o                         
  -3   7   4        544.80        540.35         3.25 o                         
  -2   7   4       1154.00       1119.89         5.32 o                         
  -1   7   4       1592.92       1557.74         6.92 o                         
   0   7   4       1133.25       1070.02         5.08 o                         
   1   7   4        699.57        706.32         3.92 o                         
   2   7   4        546.67        466.61         3.53 o                         
   3   7   4        489.56        466.61         3.70 o                         
   4   7   4        686.51        754.46         4.67 o                         
   5   7   4        335.37        323.05         3.49 o                         
   6   7   4        106.11        108.06         2.12 o                         
   7   7   4        119.31        110.48         2.49 o                         
 -15   8   4       1048.62       1046.44         6.56 o                         
 -14   8   4        498.70        498.15         4.23 o                         
 -13   8   4        245.21        206.43         3.12 o                         
 -12   8   4        560.48        582.56         4.10 o                         
 -11   8   4        720.27        739.71         4.40 o                         
 -10   8   4       2278.93       2377.86         9.95 o                         
  -9   8   4       1538.73       1601.18         7.91 o                         
  -8   8   4       1681.03       1832.31         8.34 o                         
  -7   8   4        813.25        842.50         4.54 o                         
  -6   8   4         95.11         90.45         1.66 o                         
  -5   8   4        548.77        583.96         3.69 o                         
  -4   8   4        536.16        579.15         3.56 o                         
  -3   8   4       1137.32       1227.60         5.73 o                         
  -2   8   4        674.68        737.59         4.06 o                         
  -1   8   4       2741.37       3014.83        11.87 o                         
   0   8   4       1017.59       1121.92         5.69 o                         
   1   8   4        429.27        448.35         3.57 o                         
   2   8   4        579.09        611.57         4.21 o                         
   3   8   4        622.36        717.55         4.62 o                         
   4   8   4        491.53        506.49         3.99 o                         
   5   8   4        258.84        271.75         3.26 o                         
   6   8   4         75.19         70.95         2.42 o                         
   7   8   4        109.94        118.30         2.81 o                         
   8   8   4        373.65        343.90         4.35 o                         
 -17   9   4        217.19        238.57         3.75 o                         
 -16   9   4        469.17        444.43         4.67 o                         
 -15   9   4       2104.77       2292.53        10.67 o                         
 -14   9   4       1506.69       1550.40         7.79 o                         
 -13   9   4        214.18        197.23         3.20 o                         
 -12   9   4        277.84        317.61         3.18 o                         
 -11   9   4        365.02        415.77         3.45 o                         
 -10   9   4        387.56        401.04         3.27 o                         
  -9   9   4       2937.74       2870.77        12.09 o                         
  -8   9   4        273.47        286.70         3.00 o                         
  -7   9   4        625.97        586.97         3.87 o                         
  -6   9   4       1005.55        952.29         5.03 o                         
  -5   9   4        247.41        235.84         3.02 o                         
  -4   9   4        301.35        307.75         2.72 o                         
  -3   9   4       1816.77       1811.71         7.82 o                         
  -2   9   4       1600.79       1745.84         7.86 o                         
  -1   9   4       1926.88       1977.89         8.90 o                         
   0   9   4       2953.38       2855.92        12.07 o                         
   1   9   4        359.38        314.12         3.32 o                         
   2   9   4        149.24        136.95         2.25 o                         
   3   9   4        470.51        474.86         3.90 o                         
   4   9   4         53.74         38.24         1.78 o                         
   5   9   4         47.03         33.32         2.01 o                         
   6   9   4         76.73         79.20         2.82 o                         
   7   9   4         84.15         66.38         2.48 o                         
   8   9   4        184.60        183.93         4.04 o                         
   9   9   4        457.43        476.34         5.25 o                         
 -19  10   4        164.97        153.83         3.21 o                         
 -18  10   4        141.65        128.42         3.06 o                         
 -17  10   4        248.35        242.95         3.66 o                         
 -16  10   4        271.39        205.73         3.84 o                         
 -15  10   4        808.73        824.95         5.51 o                         
 -14  10   4       1149.46       1181.82         6.69 o                         
 -13  10   4        804.82        702.79         4.95 o                         
 -12  10   4         38.06         45.37         1.72 o                         
 -11  10   4          5.89          6.24         1.43 o                         
 -10  10   4        322.65        298.47         3.07 o                         
  -9  10   4        593.45        535.33         3.76 o                         
  -8  10   4        698.93        729.57         4.46 o                         
  -7  10   4        715.50        692.07         4.35 o                         
  -6  10   4        439.68        389.38         4.42 o                         
  -5  10   4        321.13        297.76         4.21 o                         
  -4  10   4        610.28        600.22         3.87 o                         
  -3  10   4       1482.97       1462.66         7.14 o                         
  -2  10   4       2292.36       2378.62        10.09 o                         
  -1  10   4        244.01        251.48         3.07 o                         
   0  10   4        480.08        458.39         3.76 o                         
   1  10   4        220.81        237.69         3.26 o                         
   2  10   4         27.80         29.59         1.81 o                         
   3  10   4        378.43        374.86         3.78 o                         
   4  10   4        241.54        235.04         3.39 o                         
   5  10   4         38.40         28.91         2.24 o                         
   6  10   4        215.16        198.05         3.50 o                         
   7  10   4        373.83        370.85         4.70 o                         
   8  10   4        181.60        179.62         3.49 o                         
   9  10   4        252.83        264.60         4.43 o                         
  10  10   4        259.34        276.75         4.43 o                         
 -21  11   4         51.56         38.90         2.95 o                         
 -20  11   4        174.80        167.82         3.30 o                         
 -19  11   4        261.66        282.96         4.32 o                         
 -18  11   4         71.16         76.91         2.65 o                         
 -17  11   4        108.45        112.71         2.64 o                         
 -16  11   4        432.89        423.41         4.38 o                         
 -15  11   4        203.59        256.12         3.82 o                         
 -14  11   4        787.98        782.81         5.21 o                         
 -13  11   4        541.21        504.77         4.32 o                         
 -12  11   4         55.36         40.30         1.92 o                         
 -11  11   4        149.50        161.17         2.58 o                         
 -10  11   4        138.16        147.37         2.37 o                         
  -9  11   4         99.32         88.20         1.97 o                         
  -8  11   4        666.73        778.30         4.82 o                         
  -7  11   4        882.26        937.87         5.41 o                         
  -6  11   4        128.62        131.62         2.20 o                         
  -5  11   4        506.57        508.33         3.73 o                         
  -4  11   4        698.19        761.68         4.57 o                         
  -3  11   4        787.61        764.64         4.64 o                         
  -2  11   4        265.33        308.65         3.19 o                         
  -1  11   4          5.25          3.69         1.56 o                         
   0  11   4        180.27        180.76         2.94 o                         
   1  11   4        431.96        436.48         3.92 o                         
   2  11   4        446.24        395.63         4.07 o                         
   3  11   4        209.52        211.67         3.33 o                         
   4  11   4        553.39        565.85         5.07 o                         
   5  11   4        340.94        301.62         4.27 o                         
   6  11   4        347.90        362.68         4.69 o                         
   7  11   4         72.78         65.23         2.75 o                         
   8  11   4        198.76        194.96         3.51 o                         
   9  11   4        102.96        109.30         3.02 o                         
  10  11   4         97.02         90.09         3.30 o                         
 -21  12   4         69.69         64.82         3.25 o                         
 -20  12   4         53.94         56.09         2.60 o                         
 -19  12   4         38.86         42.45         2.46 o                         
 -18  12   4         81.54         90.00         2.67 o                         
 -17  12   4         13.17          6.53         2.28 o                         
 -16  12   4        382.92        358.39         4.41 o                         
 -15  12   4        869.08        924.49         6.07 o                         
 -14  12   4        440.37        446.04         4.26 o                         
 -13  12   4        241.35        221.59         3.45 o                         
 -12  12   4        329.78        331.06         3.70 o                         
 -11  12   4        303.19        295.29         3.50 o                         
 -10  12   4         28.92         30.69         1.78 o                         
  -9  12   4        517.51        531.87         4.08 o                         
  -8  12   4        766.93        791.71         5.04 o                         
  -7  12   4        534.61        519.73         4.12 o                         
  -6  12   4        965.76        952.93         5.65 o                         
  -5  12   4         75.89         81.24         1.91 o                         
  -4  12   4        353.78        367.49         3.46 o                         
  -3  12   4        176.35        192.10         2.90 o                         
  -2  12   4         50.29         60.06         1.80 o                         
  -1  12   4         89.51         71.66         1.95 o                         
   0  12   4        448.94        447.55         3.80 o                         
   1  12   4         24.94         18.45         1.97 o                         
   2  12   4        935.76        885.64         6.11 o                         
   3  12   4       1091.02       1157.36         7.38 o                         
   4  12   4        247.81        228.97         3.94 o                         
   5  12   4         72.05         66.57         2.48 o                         
   6  12   4        349.10        391.97         5.18 o                         
   7  12   4        105.84         93.36         2.93 o                         
   8  12   4        127.25        138.15         3.41 o                         
   9  12   4        190.92        203.75         5.26 o                         
 -21  13   4         21.76         14.31         2.66 o                         
 -20  13   4         51.86         42.63         2.80 o                         
 -19  13   4          9.49         -2.41         2.41 o                         
 -18  13   4         60.01         52.82         2.65 o                         
 -17  13   4        222.19        227.03         3.84 o                         
 -16  13   4         44.57         36.58         2.31 o                         
 -15  13   4        226.21        226.38         3.59 o                         
 -14  13   4        565.07        550.18         4.96 o                         
 -13  13   4        503.48        481.74         4.41 o                         
 -12  13   4         39.46         32.85         2.05 o                         
 -11  13   4        311.58        284.97         3.59 o                         
 -10  13   4        261.72        263.35         3.46 o                         
  -9  13   4         70.70         49.97         1.86 o                         
  -8  13   4        346.49        357.40         3.55 o                         
  -7  13   4         64.57         67.68         1.90 o                         
  -6  13   4         95.47         86.73         1.96 o                         
  -5  13   4        163.30        139.18         2.25 o                         
  -4  13   4        183.37        150.82         2.41 o                         
  -3  13   4        488.40        421.70         3.77 o                         
  -2  13   4        491.35        487.80         3.99 o                         
  -1  13   4        177.17        160.95         2.60 o                         
   0  13   4        665.47        667.75         4.95 o                         
   1  13   4       1228.04       1280.69         7.85 o                         
   2  13   4        205.83        211.40         3.83 o                         
   3  13   4        138.69        130.51         3.25 o                         
   4  13   4        279.64        287.28         4.35 o                         
   5  13   4        322.15        324.93         4.62 o                         
   6  13   4         40.69         35.80         2.68 o                         
   7  13   4        176.97        174.51         3.79 o                         
   8  13   4         76.89         86.82         3.77 o                         
 -21  14   4         36.23         34.78         3.17 o                         
 -20  14   4         52.27         51.89         3.02 o                         
 -19  14   4         84.22         86.01         2.92 o                         
 -18  14   4         45.30         46.62         2.69 o                         
 -17  14   4        248.96        250.72         4.13 o                         
 -16  14   4        346.22        338.63         4.47 o                         
 -15  14   4        249.25        225.30         3.71 o                         
 -14  14   4        366.50        359.37         4.44 o                         
 -13  14   4        767.87        798.30         5.83 o                         
 -12  14   4        591.01        567.77         4.76 o                         
 -11  14   4        291.32        304.04         3.96 o                         
 -10  14   4        179.50        172.15         2.93 o                         
  -9  14   4         68.55         51.91         2.05 o                         
  -8  14   4        123.23        135.08         2.44 o                         
  -7  14   4         91.77         88.52         2.23 o                         
  -6  14   4        330.10        322.34         3.59 o                         
  -5  14   4       1025.12       1069.46         5.91 o                         
  -4  14   4        702.84        719.75         4.67 o                         
  -3  14   4        475.16        458.49         3.99 o                         
  -2  14   4        586.26        582.92         4.64 o                         
  -1  14   4        732.34        695.65         5.27 o                         
   0  14   4        551.08        537.36         5.07 o                         
   1  14   4        380.50        419.57         4.83 o                         
   2  14   4        124.65         99.16         2.84 o                         
   3  14   4        145.50        138.14         3.30 o                         
   4  14   4         90.50         81.40         2.89 o                         
   5  14   4        299.19        312.95         4.99 o                         
   6  14   4        111.93        119.48         3.51 o                         
   7  14   4         46.04         30.68         3.33 o                         
 -21  15   4        203.76        211.16        19.07 o                         
 -20  15   4         64.44         59.45         3.17 o                         
 -19  15   4        112.25        101.18         2.97 o                         
 -18  15   4        283.43        309.85         4.80 o                         
 -17  15   4        126.31        117.67         3.04 o                         
 -16  15   4        272.47        254.74         4.27 o                         
 -15  15   4        397.21        430.70         4.96 o                         
 -14  15   4        240.00        254.08         3.89 o                         
 -13  15   4        143.34        146.85         2.85 o                         
 -12  15   4        889.01        965.34         6.41 o                         
 -11  15   4        515.08        521.77         4.96 o                         
 -10  15   4         51.33         46.93         2.30 o                         
  -9  15   4         84.53         81.61         2.48 o                         
  -8  15   4         74.37         69.52         2.35 o                         
  -7  15   4        737.51        723.82         5.36 o                         
  -6  15   4       1611.88       1759.21         8.69 o                         
  -5  15   4        490.29        478.82         4.22 o                         
  -4  15   4        138.16        161.61         3.02 o                         
  -3  15   4        668.97        678.76         5.05 o                         
  -2  15   4        182.70        180.19         3.16 o                         
  -1  15   4        346.66        321.51         4.19 o                         
   0  15   4        552.16        596.32         5.25 o                         
   1  15   4         97.47         99.30         2.88 o                         
   2  15   4         28.80         24.53         2.70 o                         
   3  15   4        180.51        180.23         3.67 o                         
   4  15   4         97.28         85.42         2.98 o                         
   5  15   4         21.25         16.18         3.09 o                         
   6  15   4         75.45         69.93        10.16 o                         
 -20  16   4        150.73        141.81         3.73 o                         
 -19  16   4         63.51         59.43         3.00 o                         
 -18  16   4        142.21        138.37         3.39 o                         
 -17  16   4        185.17        177.21         4.01 o                         
 -16  16   4         70.68         68.66         2.81 o                         
 -15  16   4         62.48         59.55         2.69 o                         
 -14  16   4         76.22         56.09         2.54 o                         
 -13  16   4        113.65        112.76         2.68 o                         
 -12  16   4        260.44        251.51         4.04 o                         
 -11  16   4        415.54        396.23         4.69 o                         
 -10  16   4        205.16        199.68         3.35 o                         
  -9  16   4        136.55        111.03         2.80 o                         
  -8  16   4        422.86        397.54         4.67 o                         
  -7  16   4        314.37        285.29         3.97 o                         
  -6  16   4        187.84        141.99         3.16 o                         
  -5  16   4        273.70        249.16         3.87 o                         
  -4  16   4        234.36        211.51         3.38 o                         
  -3  16   4         73.39         66.38         2.35 o                         
  -2  16   4        390.84        401.79         4.55 o                         
  -1  16   4        341.03        329.94         4.48 o                         
   0  16   4        113.57        117.73         3.00 o                         
   1  16   4         85.08         99.79         2.93 o                         
   2  16   4         55.33         45.69         2.86 o                         
   3  16   4         35.63         30.53         3.10 o                         
   4  16   4         77.40         54.50         3.40 o                         
 -20  17   4         83.05         76.32         3.50 o                         
 -19  17   4        142.74        157.22         3.93 o                         
 -18  17   4         43.78         41.65         2.83 o                         
 -17  17   4         81.61         79.52         2.97 o                         
 -16  17   4         53.79         51.26         2.72 o                         
 -15  17   4         18.01          7.24         2.50 o                         
 -14  17   4        170.56        170.55         3.28 o                         
 -13  17   4        315.73        342.64         4.79 o                         
 -12  17   4         81.05         77.12         2.61 o                         
 -11  17   4        499.18        531.84         5.22 o                         
 -10  17   4        488.66        492.06         5.12 o                         
  -9  17   4        117.30        117.40         2.82 o                         
  -8  17   4        358.27        400.57         4.71 o                         
  -7  17   4        186.15        181.58         3.20 o                         
  -6  17   4         68.18         63.13         2.42 o                         
  -5  17   4         20.40          7.49         2.13 o                         
  -4  17   4        141.93        131.72         2.77 o                         
  -3  17   4        212.69        215.51         3.64 o                         
  -2  17   4        208.75        198.13         4.02 o                         
  -1  17   4        175.12        170.38         3.24 o                         
   0  17   4         60.80         60.87         2.82 o                         
   1  17   4         49.76         45.59         3.01 o                         
   2  17   4         77.58         75.42         3.31 o                         
   3  17   4         35.91         26.70         3.36 o                         
 -19  18   4         88.16         95.51         3.68 o                         
 -18  18   4        112.71        119.70         3.45 o                         
 -17  18   4         37.60         31.68         2.73 o                         
 -16  18   4         52.32         36.72         2.75 o                         
 -15  18   4        224.65        216.13         3.70 o                         
 -14  18   4         55.72         54.72         2.70 o                         
 -13  18   4        453.85        478.08         5.33 o                         
 -12  18   4        499.91        545.73         5.61 o                         
 -11  18   4         69.27         65.33         2.75 o                         
 -10  18   4        300.46        319.33         4.77 o                         
  -9  18   4        597.15        607.98         5.69 o                         
  -8  18   4        145.26        129.30         3.01 o                         
  -7  18   4         93.07         91.71         2.63 o                         
  -6  18   4         56.44         60.31         2.50 o                         
  -5  18   4         36.48         27.28         2.43 o                         
  -4  18   4         68.13         63.05         2.45 o                         
  -3  18   4        259.20        278.03         4.45 o                         
  -2  18   4        146.36        145.60         3.21 o                         
  -1  18   4         71.36         68.88         2.91 o                         
   0  18   4        102.33        105.69         3.43 o                         
   1  18   4         66.28         75.33         3.53 o                         
 -18  19   4         61.30         68.41         3.40 o                         
 -17  19   4         87.94         85.90         3.31 o                         
 -16  19   4         44.31         39.95         2.91 o                         
 -15  19   4        160.73        144.15         3.39 o                         
 -14  19   4        460.58        477.50         5.46 o                         
 -13  19   4         43.13         36.47         2.62 o                         
 -12  19   4        167.48        152.27         3.20 o                         
 -11  19   4        255.74        262.04         4.40 o                         
 -10  19   4        305.13        331.57         4.84 o                         
  -9  19   4        248.82        271.24         4.44 o                         
  -8  19   4        392.52        437.38         5.02 o                         
  -7  19   4         43.71         45.98         2.49 o                         
  -6  19   4          8.59         -2.38         2.38 o                         
  -5  19   4         90.80         90.55         2.86 o                         
  -4  19   4        111.93        102.50         2.88 o                         
  -3  19   4         85.10         83.44         3.01 o                         
  -2  19   4        159.78        168.99         3.76 o                         
  -1  19   4         72.84         77.28         3.31 o                         
 -17  20   4         53.58         44.99         3.31 o                         
 -16  20   4        109.25         85.89         3.44 o                         
 -15  20   4         19.49         17.87         2.98 o                         
 -14  20   4        170.45        175.40         3.83 o                         
 -13  20   4        201.00        205.85         3.91 o                         
 -12  20   4         96.08        101.00         3.10 o                         
 -11  20   4        152.87        163.67         3.36 o                         
 -10  20   4        330.31        385.33         5.08 o                         
  -9  20   4        263.88        273.53         5.02 o                         
  -8  20   4         89.27        101.35         3.03 o                         
  -7  20   4         75.74         75.65         2.85 o                         
  -6  20   4         31.72         28.40         2.65 o                         
  -5  20   4        104.42        103.52         3.22 o                         
  -4  20   4        160.36        150.74         3.60 o                         
  -3  20   4         51.92         47.94         3.12 o                         
 -15  21   4         94.56         83.37        11.05 o                         
 -14  21   4         36.13         29.52         3.27 o                         
 -13  21   4         65.84         65.79         3.55 o                         
 -12  21   4        163.15        167.40         4.10 o                         
 -11  21   4         87.29         80.01         3.39 o                         
 -10  21   4         78.60         73.91         3.28 o                         
  -9  21   4         96.42         87.60         3.36 o                         
  -8  21   4         21.07         18.11         2.60 o                         
  -7  21   4         59.10         53.48         3.02 o                         
  -6  21   4        188.10        176.86        13.93 o                         
   0   0   5        182.81        164.52         5.55 o                         
  -1   1   5        576.80        543.34         5.46 o                         
   0   1   5        347.96        336.92         4.12 o                         
   1   1   5         78.97         69.57         1.93 o                         
  -3   2   5       1169.15       1124.40         6.62 o                         
  -2   2   5        771.53        732.79         5.33 o                         
  -1   2   5        101.62         84.32         2.22 o                         
   0   2   5       1097.35       1046.32         5.93 o                         
   1   2   5       1396.69       1406.08         8.53 o                         
   2   2   5        171.59        139.64         3.35 o                         
  -5   3   5        444.57        453.17         3.34 o                         
  -4   3   5       1878.27       1916.13         9.07 o                         
  -3   3   5         61.78         40.64         1.56 o                         
  -2   3   5       2317.68       2311.02        10.69 o                         
  -1   3   5        726.82        721.02         4.54 o                         
   0   3   5         75.70         49.69         1.81 o                         
   1   3   5        748.63        800.73         4.58 o                         
   2   3   5       1109.53       1101.16         5.69 o                         
   3   3   5          9.08         -1.24         1.25 o                         
  -7   4   5        564.21        561.15         3.45 o                         
  -6   4   5       1766.58       1788.83         7.96 o                         
  -5   4   5       1432.79       1499.58         7.39 o                         
  -4   4   5       1744.07       1850.03         8.51 o                         
  -3   4   5        455.87        493.61         3.61 o                         
  -2   4   5        163.45        143.89         3.19 o                         
  -1   4   5       2936.54       2944.30        12.78 o                         
   0   4   5       1354.28       1451.03         7.18 o                         
   1   4   5         77.34         75.79         1.77 o                         
   2   4   5        524.23        501.93         3.26 o                         
   3   4   5        319.24        305.32         2.66 o                         
   4   4   5         41.53         27.72         1.34 o                         
  -9   5   5        503.00        525.14         3.60 o                         
  -8   5   5        642.98        626.89         3.83 o                         
  -7   5   5         67.71         79.28         1.50 o                         
  -6   5   5        985.26        902.91         4.50 o                         
  -5   5   5       1288.66       1357.66         6.28 o                         
  -4   5   5        121.82        115.89         2.01 o                         
  -3   5   5       1829.28       1810.40         8.41 o                         
  -2   5   5        388.30        422.68         3.55 o                         
  -1   5   5       1223.53       1320.07         6.64 o                         
   0   5   5       1957.48       2026.29         9.67 o                         
   1   5   5       1157.26       1218.25         6.09 o                         
   2   5   5         51.21         56.89         1.50 o                         
   3   5   5        859.50        989.87         5.12 o                         
   4   5   5        373.83        418.70         3.31 o                         
   5   5   5        182.49        205.45         2.77 o                         
 -11   6   5        623.71        634.10         4.45 o                         
 -10   6   5        932.39        892.19         4.95 o                         
  -9   6   5         13.70         17.05         1.38 o                         
  -8   6   5         32.13         38.74         1.56 o                         
  -7   6   5        427.62        392.03         2.92 o                         
  -6   6   5        253.79        229.01         2.36 o                         
  -5   6   5       1895.69       1952.65         8.71 o                         
  -4   6   5        355.98        336.45         2.94 o                         
  -3   6   5         15.03          1.77         1.40 o                         
  -2   6   5       2801.45       2802.42        12.23 o                         
  -1   6   5       1216.27       1169.03         6.20 o                         
   0   6   5        408.73        349.74         3.14 o                         
   1   6   5        481.36        482.73         3.43 o                         
   2   6   5        696.78        670.04         4.04 o                         
   3   6   5         25.25         29.92         1.47 o                         
   4   6   5       1697.61       1606.24         7.66 o                         
   5   6   5        872.24        904.96         5.35 o                         
   6   6   5        129.72        123.80         2.34 o                         
 -13   7   5       1050.49       1055.45         6.35 o                         
 -12   7   5        847.71        862.26         5.38 o                         
 -11   7   5        321.34        314.66         3.74 o                         
 -10   7   5         16.34         11.01         1.47 o                         
  -9   7   5        181.22        162.00         2.40 o                         
  -8   7   5         72.36         61.41         1.58 o                         
  -7   7   5        858.86        859.83         4.77 o                         
  -6   7   5        357.07        379.12         3.12 o                         
  -5   7   5         32.51         37.06         1.33 o                         
  -4   7   5        513.08        495.19         3.50 o                         
  -3   7   5        340.07        351.39         3.09 o                         
  -2   7   5         57.47         66.49         1.64 o                         
  -1   7   5        657.74        615.44         3.80 o                         
   0   7   5        580.12        577.83         3.78 o                         
   1   7   5         35.22         35.92         1.53 o                         
   2   7   5        327.52        327.65         3.16 o                         
   3   7   5        874.59        872.94         5.07 o                         
   4   7   5         18.88         29.75         1.73 o                         
   5   7   5       1712.87       1907.54         9.45 o                         
   6   7   5        185.55        181.21         2.87 o                         
   7   7   5         26.05         14.23         2.00 o                         
 -15   8   5        128.47        167.80         2.87 o                         
 -14   8   5        343.76        304.36         3.88 o                         
 -13   8   5         51.97         59.41         2.15 o                         
 -12   8   5        758.44        801.90         5.01 o                         
 -11   8   5        115.96        128.16         2.30 o                         
 -10   8   5         72.26         62.94         1.85 o                         
  -9   8   5         69.03         94.56         1.82 o                         
  -8   8   5         42.58         62.93         1.57 o                         
  -7   8   5         55.40         64.59         1.57 o                         
  -6   8   5       1137.30       1094.46         5.71 o                         
  -5   8   5        528.32        622.11         3.85 o                         
  -4   8   5         55.39         43.06         1.42 o                         
  -3   8   5       1050.84       1021.95         5.27 o                         
  -2   8   5         19.43         19.25         1.39 o                         
  -1   8   5         43.71         34.15         1.50 o                         
   0   8   5         63.65         87.41         1.93 o                         
   1   8   5        774.77        808.15         4.70 o                         
   2   8   5         62.07         63.03         1.81 o                         
   3   8   5        889.43        884.28         5.31 o                         
   4   8   5        351.87        426.10         3.95 o                         
   5   8   5         37.00         30.37         1.95 o                         
   6   8   5        810.87        773.97         5.34 o                         
   7   8   5        139.37        146.23         2.89 o                         
   8   8   5          3.80         -2.11         2.11 o                         
 -17   9   5         55.56         48.61         2.37 o                         
 -16   9   5        248.29        248.67         3.97 o                         
 -15   9   5         69.96         65.04         2.28 o                         
 -14   9   5        772.69        696.44         5.03 o                         
 -13   9   5        127.73        121.03         2.43 o                         
 -12   9   5          2.64          6.27         1.68 o                         
 -11   9   5        189.56        172.68         2.55 o                         
 -10   9   5        221.29        212.91         3.07 o                         
  -9   9   5         65.45         56.43         1.98 o                         
  -8   9   5       1209.66       1260.52         6.43 o                         
  -7   9   5        252.26        259.81         2.94 o                         
  -6   9   5         33.72         36.20         1.52 o                         
  -5   9   5        613.80        667.14         4.19 o                         
  -4   9   5        328.22        362.43         3.30 o                         
  -3   9   5         19.84         29.82         1.50 o                         
  -2   9   5        298.19        282.89         3.11 o                         
  -1   9   5         47.29         60.53         1.73 o                         
   0   9   5        100.79         90.34         2.09 o                         
   1   9   5        448.24        431.93         3.66 o                         
   2   9   5        655.30        613.38         4.33 o                         
   3   9   5        160.80        151.54         2.90 o                         
   4   9   5        987.77       1001.47         6.25 o                         
   5   9   5         32.98         19.61         2.00 o                         
   6   9   5          8.89          0.47         2.03 o                         
   7   9   5         23.48         19.71         2.19 o                         
   8   9   5        231.28        219.13         3.56 o                         
   9   9   5         19.62         14.13         2.37 o                         
 -19  10   5        127.15        113.02         3.08 o                         
 -18  10   5        136.84        138.73         2.98 o                         
 -17  10   5          0.95          2.27         2.02 o                         
 -16  10   5        402.63        410.23         4.67 o                         
 -15  10   5        167.90        177.59         2.90 o                         
 -14  10   5        110.11        118.66         2.52 o                         
 -13  10   5       2009.23       1867.45         9.40 o                         
 -12  10   5        169.12        176.17         3.04 o                         
 -11  10   5         22.28         24.47         1.83 o                         
 -10  10   5        137.66        161.53         2.62 o                         
  -9  10   5        274.84        272.97         3.43 o                         
  -8  10   5         93.81         92.37         2.38 o                         
  -7  10   5       1442.23       1420.87         7.31 o                         
  -6  10   5       1047.15       1022.87         5.62 o                         
  -5  10   5        278.02        306.28         3.18 o                         
  -4  10   5       1542.72       1482.60         6.99 o                         
  -3  10   5         11.56          5.76         1.49 o                         
  -2  10   5         76.89         60.03         1.83 o                         
  -1  10   5        285.57        286.99         3.12 o                         
   0  10   5        151.48        167.36         2.61 o                         
   1  10   5         14.37          8.09         1.73 o                         
   2  10   5       1559.83       1589.63         7.82 o                         
   3  10   5        592.79        579.72         5.03 o                         
   4  10   5         68.72         66.11         2.39 o                         
   5  10   5        192.15        197.25         3.18 o                         
   6  10   5        134.16        131.94         2.86 o                         
   7  10   5          8.07          1.59         2.22 o                         
   8  10   5         19.82         27.14         2.45 o                         
   9  10   5        128.19        127.99         3.26 o                         
  10  10   5         16.41         12.82         2.84 o                         
 -20  11   5         92.45         85.83         3.15 o                         
 -19  11   5          1.05          2.11         2.31 o                         
 -18  11   5        576.84        581.14         5.18 o                         
 -17  11   5        107.17        100.47         2.76 o                         
 -16  11   5          7.33         12.35         2.21 o                         
 -15  11   5        890.32        939.24         5.96 o                         
 -14  11   5         40.58         51.22         2.21 o                         
 -13  11   5        198.70        200.76         4.18 o                         
 -12  11   5        615.88        687.86         5.03 o                         
 -11  11   5       1009.19        979.01         6.23 o                         
 -10  11   5         23.71         12.67         1.80 o                         
  -9  11   5        798.17        786.55         5.18 o                         
  -8  11   5        544.34        547.37         4.43 o                         
  -7  11   5         12.01         22.73         1.74 o                         
  -6  11   5       1439.94       1481.00         7.63 o                         
  -5  11   5        395.33        429.72         3.85 o                         
  -4  11   5        209.29        220.05         2.96 o                         
  -3  11   5        117.98        141.05         2.30 o                         
  -2  11   5        115.09        100.99         2.31 o                         
  -1  11   5         15.23          9.46         1.73 o                         
   0  11   5       1435.35       1405.26         7.31 o                         
   1  11   5        406.92        426.38         4.21 o                         
   2  11   5         98.74         96.82         2.54 o                         
   3  11   5        154.08        137.53         2.77 o                         
   4  11   5        372.71        375.72         4.49 o                         
   5  11   5         41.16         34.05         2.38 o                         
   6  11   5          4.10         -2.25         2.25 o                         
   7  11   5         80.72         80.23         2.79 o                         
   8  11   5          2.28         -1.86         2.55 o                         
   9  11   5         34.34         35.96         3.11 o                         
 -20  12   5        163.70        126.74         3.48 o                         
 -19  12   5        108.17        110.40         2.98 o                         
 -18  12   5          4.56         12.02         2.14 o                         
 -17  12   5        594.24        603.82         5.07 o                         
 -16  12   5        178.74        181.44         3.85 o                         
 -15  12   5         63.67         64.63         2.26 o                         
 -14  12   5        333.80        308.60         4.18 o                         
 -13  12   5        419.96        407.22         4.52 o                         
 -12  12   5        281.97        302.33         4.31 o                         
 -11  12   5        665.04        664.88         5.15 o                         
 -10  12   5        943.83        984.26         5.94 o                         
  -9  12   5        137.52        129.79         2.76 o                         
  -8  12   5        475.70        567.31         5.00 o                         
  -7  12   5       1032.33       1169.09         6.76 o                         
  -6  12   5        155.73        162.82         3.73 o                         
  -5  12   5       1335.69       1365.84         7.17 o                         
  -4  12   5        458.65        490.01         4.04 o                         
  -3  12   5          4.35         -0.33         1.82 o                         
  -2  12   5        134.83        140.51         2.66 o                         
  -1  12   5        435.04        485.65         4.34 o                         
   0  12   5        240.54        244.84         3.78 o                         
   1  12   5       1239.33       1225.58         7.14 o                         
   2  12   5        398.68        385.09         4.37 o                         
   3  12   5         33.34         28.86         2.29 o                         
   4  12   5         66.09         72.51         2.71 o                         
   5  12   5        106.07         95.35         2.75 o                         
   6  12   5          6.72         -1.54         2.40 o                         
   7  12   5        126.32        128.38         3.79 o                         
   8  12   5         68.13         58.71         3.28 o                         
 -19  13   5        242.83        243.44         4.26 o                         
 -18  13   5         41.10         47.38         2.37 o                         
 -17  13   5         39.96         43.87         2.28 o                         
 -16  13   5        297.57        328.40         4.28 o                         
 -15  13   5        220.01        207.29         3.52 o                         
 -14  13   5        143.43        151.41         3.04 o                         
 -13  13   5        193.30        215.11         3.55 o                         
 -12  13   5        963.54        982.54         6.14 o                         
 -11  13   5         76.62         72.44         2.28 o                         
 -10  13   5        956.36        918.51         5.93 o                         
  -9  13   5        597.86        605.55         4.75 o                         
  -8  13   5         61.35         54.38         2.07 o                         
  -7  13   5        306.42        301.72         3.70 o                         
  -6  13   5        694.37        710.79         5.02 o                         
  -5  13   5         71.17         76.21         2.13 o                         
  -4  13   5        126.61        111.55         2.34 o                         
  -3  13   5       1289.64       1194.22         7.11 o                         
  -2  13   5        270.34        275.88         3.88 o                         
  -1  13   5        650.36        610.19         4.88 o                         
   0  13   5        125.75        148.83         2.75 o                         
   1  13   5         48.21         39.39         2.32 o                         
   2  13   5        384.66        399.63         5.05 o                         
   3  13   5        131.21        108.95         2.94 o                         
   4  13   5         23.70         27.06         2.53 o                         
   5  13   5        109.75         93.58         3.02 o                         
   6  13   5         94.55         83.20         3.41 o                         
 -19  14   5         11.95          8.15         2.57 o                         
 -18  14   5         48.96         53.52         2.82 o                         
 -17  14   5         46.56         47.01         2.71 o                         
 -16  14   5         13.31          5.56         2.25 o                         
 -15  14   5         64.68         68.93         2.60 o                         
 -14  14   5        368.27        340.24         4.75 o                         
 -13  14   5         33.39         22.88         2.19 o                         
 -12  14   5        616.69        607.60         4.94 o                         
 -11  14   5        173.99        161.31         2.87 o                         
 -10  14   5         69.20         67.25         2.30 o                         
  -9  14   5         54.63         37.97         2.17 o                         
  -8  14   5        488.65        455.08         4.61 o                         
  -7  14   5         31.58         18.06         2.20 o                         
  -6  14   5        523.39        489.93         4.69 o                         
  -5  14   5        531.01        468.34         4.33 o                         
  -4  14   5        179.56        181.66         3.36 o                         
  -3  14   5         50.57         60.72         2.28 o                         
  -2  14   5        226.26        211.66         3.43 o                         
  -1  14   5         90.30        100.23         2.57 o                         
   0  14   5        601.88        573.68         5.32 o                         
   1  14   5         69.86         70.96         2.71 o                         
   2  14   5         13.19         19.85         2.49 o                         
   3  14   5        346.66        321.38         5.03 o                         
   4  14   5         87.58         77.70         3.03 o                         
   5  14   5         17.06         14.15         2.80 o                         
 -19  15   5         15.56         10.76         2.70 o                         
 -18  15   5          1.90         -2.48         2.48 o                         
 -17  15   5         37.92         26.90         2.62 o                         
 -16  15   5        115.42        105.73         2.90 o                         
 -15  15   5          8.28          6.52         2.44 o                         
 -14  15   5        110.99        104.60         2.79 o                         
 -13  15   5        243.53        244.39         3.97 o                         
 -12  15   5         34.04         29.91         2.35 o                         
 -11  15   5        618.36        639.09         5.52 o                         
 -10  15   5        115.94        118.05         2.82 o                         
  -9  15   5          5.37         -2.12         2.12 o                         
  -8  15   5        220.22        236.14         3.79 o                         
  -7  15   5         99.84        127.74         2.64 o                         
  -6  15   5        104.48         92.22         2.48 o                         
  -5  15   5        217.94        250.25         3.61 o                         
  -4  15   5        540.34        566.04         4.89 o                         
  -3  15   5         70.45         79.06         2.45 o                         
  -2  15   5        347.61        336.98         4.43 o                         
  -1  15   5         58.95         60.33         2.67 o                         
   0  15   5         12.72         18.81         2.50 o                         
   1  15   5        438.18        454.91         5.55 o                         
   2  15   5         25.29         27.80         2.57 o                         
   3  15   5         27.96         27.40         3.07 o                         
   4  15   5        154.89        134.23         3.79 o                         
 -18  16   5         22.73         16.52         2.76 o                         
 -17  16   5          0.28         -2.46         2.46 o                         
 -16  16   5         32.61         34.68         2.41 o                         
 -15  16   5        264.50        266.31         4.14 o                         
 -14  16   5          8.03          8.70         2.24 o                         
 -13  16   5        217.39        191.43         3.32 o                         
 -12  16   5         39.89         48.14         2.52 o                         
 -11  16   5         65.67         64.98         2.60 o                         
 -10  16   5        219.04        209.84         3.80 o                         
  -9  16   5         30.20         34.00         2.39 o                         
  -8  16   5          3.72         -0.86         2.18 o                         
  -7  16   5        398.47        416.39         4.81 o                         
  -6  16   5        246.86        242.48         3.83 o                         
  -5  16   5          6.06          2.90         2.17 o                         
  -4  16   5        290.83        300.65         4.21 o                         
  -3  16   5        208.43        218.88         3.71 o                         
  -2  16   5         11.24          2.29         2.36 o                         
  -1  16   5        189.14        177.77         3.46 o                         
   0  16   5         32.40         29.54         2.63 o                         
   1  16   5          5.82          4.27         2.79 o                         
   2  16   5        290.77        261.18         5.51 o                         
 -17  17   5        104.49        102.89         3.33 o                         
 -16  17   5          5.05          0.84         2.46 o                         
 -15  17   5         35.38         39.97         2.57 o                         
 -14  17   5        210.99        188.55         4.02 o                         
 -13  17   5         35.02         39.83         2.52 o                         
 -12  17   5        173.33        166.49         3.24 o                         
 -11  17   5          2.67         -2.23         2.23 o                         
 -10  17   5          6.01          8.06         2.33 o                         
  -9  17   5        363.68        380.36         4.79 o                         
  -8  17   5         79.75         84.69         2.70 o                         
  -7  17   5          0.86          2.64         2.27 o                         
  -6  17   5        140.88        125.17         2.85 o                         
  -5  17   5        374.52        380.30         4.79 o                         
  -4  17   5         27.35         24.17         2.32 o                         
  -3  17   5         74.88         83.34         2.69 o                         
  -2  17   5         29.49         17.28         2.47 o                         
  -1  17   5          0.19         -2.57         2.57 o                         
   0  17   5        169.14        165.09         3.89 o                         
 -16  18   5        195.57        170.01         3.76 o                         
 -15  18   5         43.94         40.28         2.74 o                         
 -14  18   5        137.64        127.52         3.33 o                         
 -13  18   5         83.27         77.32         2.87 o                         
 -12  18   5         11.04          5.36         2.42 o                         
 -11  18   5        133.94        137.94         3.13 o                         
 -10  18   5         17.54         19.84         2.48 o                         
  -9  18   5         24.93         26.27         2.51 o                         
  -8  18   5        217.25        224.37         4.07 o                         
  -7  18   5        349.54        359.67         5.04 o                         
  -6  18   5          7.53         10.24         2.33 o                         
  -5  18   5         66.36         64.65         2.76 o                         
  -4  18   5         29.60         33.18         2.53 o                         
  -3  18   5          2.07         -2.39         2.39 o                         
  -2  18   5         33.45         27.61         2.93 o                         
 -15  19   5         98.48         95.51         3.61 o                         
 -14  19   5         27.79         26.72         3.00 o                         
 -13  19   5        154.10        146.07         3.69 o                         
 -12  19   5         76.65         79.39         3.21 o                         
 -11  19   5          3.61          1.60         2.67 o                         
 -10  19   5        211.88        214.00         4.58 o                         
  -9  19   5         96.08         87.12         3.13 o                         
  -8  19   5          1.72          3.96         2.65 o                         
  -7  19   5        174.32        159.25         3.73 o                         
  -6  19   5        163.25        171.08         3.70 o                         
  -5  19   5          8.30          0.56         2.68 o                         
  -4  19   5         25.76         18.55         2.81 o                         
 -12  20   5        108.42         94.97         3.46 o                         
 -11  20   5         26.13         26.57         3.08 o                         
 -10  20   5         12.65          8.84         2.92 o                         
  -9  20   5        152.72        135.15         3.76 o                         
  -8  20   5        114.31         94.56         3.61 o                         
   0   0   6        163.59        216.70        10.90 o                         
  -1   1   6       1558.56       1600.98        19.42 o                         
   0   1   6       2312.71       2374.18        22.29 o                         
   1   1   6       1077.17       1176.07        17.55 o                         
  -3   2   6        747.32        774.38        12.08 o                         
  -2   2   6       2192.68       2289.88        21.24 o                         
  -1   2   6       1290.08       1439.01        13.30 o                         
   0   2   6       1755.69       1846.10        18.48 o                         
   1   2   6       1018.74       1036.58         8.80 o                         
   2   2   6        113.56        128.81         3.06 o                         
  -5   3   6        197.52        198.66         2.77 o                         
  -4   3   6        422.81        447.44         4.38 o                         
  -3   3   6         64.77         56.58         2.51 o                         
  -2   3   6        671.56        725.09        10.78 o                         
  -1   3   6       1198.07       1190.96        14.19 o                         
   0   3   6         70.35         53.06         3.05 o                         
   1   3   6        140.17        125.93         2.55 o                         
   2   3   6          5.40         -1.44         1.44 o                         
   3   3   6         66.27         57.08         1.95 o                         
  -7   4   6        500.29        495.53         3.66 o                         
  -6   4   6        214.08        217.59         2.99 o                         
  -5   4   6        310.55        326.44         3.52 o                         
  -4   4   6        164.78        169.20         2.94 o                         
  -3   4   6        143.45        131.20         4.32 o                         
  -2   4   6         69.16         80.58         2.80 o                         
  -1   4   6        352.17        355.41         6.35 o                         
   0   4   6        271.87        273.13         3.31 o                         
   1   4   6        117.37        113.46         2.53 o                         
   2   4   6        262.74        268.69         2.96 o                         
   3   4   6         89.93         76.61         1.70 o                         
   4   4   6        326.00        350.97         3.37 o                         
  -9   5   6        448.39        424.61         3.87 o                         
  -8   5   6        323.71        314.48         3.11 o                         
  -7   5   6        269.57        289.44         3.67 o                         
  -6   5   6        271.24        278.96         2.93 o                         
  -5   5   6        455.00        482.38         3.89 o                         
  -4   5   6        193.09        179.23         2.56 o                         
  -3   5   6          3.92         -1.50         1.50 o                         
  -2   5   6        314.76        315.67         4.03 o                         
  -1   5   6        373.16        408.46         4.53 o                         
   0   5   6        283.77        298.82         2.96 o                         
   1   5   6         67.02         72.10         1.80 o                         
   2   5   6        197.16        191.35         2.95 o                         
   3   5   6        348.43        402.08         3.59 o                         
   4   5   6        694.09        675.53         4.74 o                         
   5   5   6        371.60        365.31         4.01 o                         
 -11   6   6         86.83         92.30         2.25 o                         
 -10   6   6        577.43        630.95         4.66 o                         
  -9   6   6         46.15         39.28         1.65 o                         
  -8   6   6        250.81        242.05         3.08 o                         
  -7   6   6        319.66        310.86         3.54 o                         
  -6   6   6          6.41          2.78         1.46 o                         
  -5   6   6         47.79         67.66         1.93 o                         
  -4   6   6        432.04        447.59         3.88 o                         
  -3   6   6         43.69         33.89         1.58 o                         
  -2   6   6        253.17        256.37         2.94 o                         
  -1   6   6        433.55        441.78         3.83 o                         
   0   6   6          4.51         -1.55         1.55 o                         
   1   6   6        520.25        526.13         4.12 o                         
   2   6   6        544.77        546.26         4.05 o                         
   3   6   6         93.97         89.67         2.13 o                         
   4   6   6        222.96        259.32         3.38 o                         
   5   6   6        789.03        815.30         5.20 o                         
   6   6   6         94.39         94.22         2.28 o                         
 -13   7   6        314.07        328.17         3.83 o                         
 -12   7   6        478.94        462.84         4.25 o                         
 -11   7   6        190.26        170.52         3.02 o                         
 -10   7   6         66.34         68.68         2.05 o                         
  -9   7   6        226.21        205.67         2.73 o                         
  -8   7   6         77.29         65.02         1.66 o                         
  -7   7   6        468.06        438.10         3.61 o                         
  -6   7   6        693.14        706.12         4.50 o                         
  -5   7   6        254.10        260.69         3.03 o                         
  -4   7   6        145.87        129.70         2.50 o                         
  -3   7   6        819.03        821.38         5.38 o                         
  -2   7   6        259.26        290.12         3.38 o                         
  -1   7   6        217.28        206.23         3.28 o                         
   0   7   6        387.53        374.42         3.69 o                         
   1   7   6        224.84        270.22         3.27 o                         
   2   7   6        516.40        533.65         4.34 o                         
   3   7   6       1349.72       1377.41         7.29 o                         
   4   7   6        216.06        239.13         3.31 o                         
   5   7   6         57.97         49.61         2.22 o                         
   6   7   6        473.79        493.69         4.46 o                         
   7   7   6        232.99        260.71         4.15 o                         
 -15   8   6         67.08         60.47         2.22 o                         
 -14   8   6        131.33        136.50         2.67 o                         
 -13   8   6        258.16        263.55         3.53 o                         
 -12   8   6        385.46        380.50         3.99 o                         
 -11   8   6        324.85        322.84         3.62 o                         
 -10   8   6        114.72        107.21         2.08 o                         
  -9   8   6        288.03        270.74         3.06 o                         
  -8   8   6        223.12        221.43         2.77 o                         
  -7   8   6        288.47        341.17         3.44 o                         
  -6   8   6        338.58        351.34         3.50 o                         
  -5   8   6        568.63        643.42         4.94 o                         
  -4   8   6        501.59        543.45         4.25 o                         
  -3   8   6        242.13        247.07         3.09 o                         
  -2   8   6        287.92        285.62         3.23 o                         
  -1   8   6        119.72         95.32         2.09 o                         
   0   8   6        177.13        168.98         2.95 o                         
   1   8   6        570.35        589.27         4.58 o                         
   2   8   6        273.99        311.13         3.88 o                         
   3   8   6        231.73        242.41         3.82 o                         
   4   8   6        418.33        386.51         4.06 o                         
   5   8   6        157.51        158.77         3.30 o                         
   6   8   6        314.51        351.48         4.56 o                         
   7   8   6        263.67        265.35         4.10 o                         
   8   8   6         78.82         93.31         2.63 o                         
 -17   9   6         90.13        101.03         2.88 o                         
 -16   9   6         72.47         88.91         2.53 o                         
 -15   9   6          4.44         -1.88         1.88 o                         
 -14   9   6        123.15        120.48         2.60 o                         
 -13   9   6        132.06        151.71         2.93 o                         
 -12   9   6        253.55        238.47         3.31 o                         
 -11   9   6        355.82        348.12         3.77 o                         
 -10   9   6        497.91        490.41         4.01 o                         
  -9   9   6         10.57          1.04         1.62 o                         
  -8   9   6        440.18        470.44         4.10 o                         
  -7   9   6        514.30        534.29         4.23 o                         
  -6   9   6         70.92         66.15         2.19 o                         
  -5   9   6        633.95        646.02         4.93 o                         
  -4   9   6        735.30        689.48         5.04 o                         
  -3   9   6         42.44         28.75         1.79 o                         
  -2   9   6        156.95        138.82         2.79 o                         
  -1   9   6        239.21        224.50         3.60 o                         
   0   9   6          9.27         -1.71         1.71 o                         
   1   9   6        935.63        875.55         5.87 o                         
   2   9   6        728.84        739.26         5.22 o                         
   3   9   6         88.56         90.14         2.31 o                         
   4   9   6        324.24        366.77         4.09 o                         
   5   9   6        512.40        529.50         5.14 o                         
   6   9   6        161.61        178.66         3.39 o                         
   7   9   6        242.65        277.61         4.32 o                         
   8   9   6        131.09        129.68         3.09 o                         
   9   9   6         12.96          8.09         2.65 o                         
 -18  10   6         68.68         68.83         2.79 o                         
 -17  10   6         35.07         35.70         2.50 o                         
 -16  10   6         63.21         72.64         2.50 o                         
 -15  10   6          8.37          2.22         2.02 o                         
 -14  10   6         58.82         49.69         2.31 o                         
 -13  10   6        405.02        378.27         4.14 o                         
 -12  10   6        345.48        339.96         3.72 o                         
 -11  10   6        306.41        300.45         3.51 o                         
 -10  10   6        676.33        677.67         5.19 o                         
  -9  10   6        751.23        718.64         5.07 o                         
  -8  10   6        202.80        224.09         4.30 o                         
  -7  10   6        943.33        956.60         6.19 o                         
  -6  10   6        249.42        278.40         3.41 o                         
  -5  10   6        232.97        244.81         3.27 o                         
  -4  10   6        427.71        450.01         4.16 o                         
  -3  10   6        109.48        115.31         2.28 o                         
  -2  10   6         87.74         84.33         2.10 o                         
  -1  10   6        303.55        298.49         3.91 o                         
   0  10   6        662.94        718.83         5.16 o                         
   1  10   6        171.18        207.57         3.46 o                         
   2  10   6        710.27        724.21         5.41 o                         
   3  10   6        417.72        406.83         4.37 o                         
   4  10   6        110.81        124.66         2.87 o                         
   5  10   6        226.83        231.67         3.83 o                         
   6  10   6        192.40        203.59         3.99 o                         
   7  10   6         43.35         34.92         2.78 o                         
   8  10   6         43.14         33.65         2.91 o                         
 -18  11   6         77.40         64.44         3.00 o                         
 -17  11   6        138.34        135.78         3.32 o                         
 -16  11   6         32.26         39.29         2.39 o                         
 -15  11   6         73.11         60.67         2.39 o                         
 -14  11   6          5.57          2.65         1.98 o                         
 -13  11   6         52.22         55.00         2.27 o                         
 -12  11   6        214.98        213.18         3.18 o                         
 -11  11   6        900.05        889.31         5.84 o                         
 -10  11   6        268.52        315.03         4.11 o                         
  -9  11   6        440.09        443.53         4.51 o                         
  -8  11   6        200.87        219.19         3.96 o                         
  -7  11   6        164.98        186.97         3.28 o                         
  -6  11   6        553.25        579.30         4.60 o                         
  -5  11   6        142.20        149.31         2.85 o                         
  -4  11   6        171.86        162.40         2.90 o                         
  -3  11   6        206.96        200.48         3.14 o                         
  -2  11   6        522.17        525.30         4.71 o                         
  -1  11   6        329.33        333.29         4.13 o                         
   0  11   6        667.03        672.25         5.30 o                         
   1  11   6        343.48        310.53         4.18 o                         
   2  11   6         15.57         11.47         2.11 o                         
   3  11   6        187.54        178.64         3.31 o                         
   4  11   6        124.60        105.43         2.73 o                         
   5  11   6         36.49         41.33         2.50 o                         
   6  11   6         34.20         35.25         2.85 o                         
   7  11   6        142.98        130.14         3.62 o                         
 -18  12   6         41.49         45.21         3.03 o                         
 -17  12   6         89.55         86.13         3.05 o                         
 -16  12   6        138.82        132.85         3.03 o                         
 -15  12   6          2.22          0.12         2.05 o                         
 -14  12   6         66.55         65.90         2.27 o                         
 -13  12   6         91.69         92.03         2.54 o                         
 -12  12   6         26.41         29.17         2.18 o                         
 -11  12   6        435.80        411.43         4.36 o                         
 -10  12   6        897.39        891.82         6.09 o                         
  -9  12   6         76.97         74.29         2.42 o                         
  -8  12   6        252.34        227.13         3.57 o                         
  -7  12   6         83.13         75.25         2.29 o                         
  -6  12   6         58.29         54.61         2.14 o                         
  -5  12   6        342.07        335.75         3.98 o                         
  -4  12   6        575.25        561.51         4.75 o                         
  -3  12   6        355.88        344.66         4.00 o                         
  -2  12   6        237.17        241.98         3.77 o                         
  -1  12   6        288.86        280.10         4.21 o                         
   0  12   6         19.78         16.51         2.28 o                         
   1  12   6        192.35        178.15         3.09 o                         
   2  12   6         62.99         59.86         2.68 o                         
   3  12   6          1.83         -2.15         2.15 o                         
   4  12   6         95.82         81.73         2.81 o                         
   5  12   6         64.45         62.95         2.95 o                         
   6  12   6         10.98          3.39         3.03 o                         
 -17  13   6         48.74         46.13         2.84 o                         
 -16  13   6        124.95        120.74         3.12 o                         
 -15  13   6         82.42         75.58         2.60 o                         
 -14  13   6         13.97          7.20         2.15 o                         
 -13  13   6         48.49         48.53         2.28 o                         
 -12  13   6        269.07        254.33         4.06 o                         
 -11  13   6         20.43         21.52         2.28 o                         
 -10  13   6        429.34        408.20         4.80 o                         
  -9  13   6        483.56        541.55         4.74 o                         
  -8  13   6        133.20        135.97         3.01 o                         
  -7  13   6        308.57        316.42         3.99 o                         
  -6  13   6        397.99        418.05         4.45 o                         
  -5  13   6        268.32        270.48         4.19 o                         
  -4  13   6         80.00         89.89         2.51 o                         
  -3  13   6        624.89        613.19         5.15 o                         
  -2  13   6         62.36         53.11         2.39 o                         
  -1  13   6         56.14         50.04         2.39 o                         
   0  13   6         43.78         49.31         2.49 o                         
   1  13   6         19.28         17.63         2.32 o                         
   2  13   6         71.70         68.22         2.61 o                         
   3  13   6        155.45        165.55         3.40 o                         
   4  13   6         31.84         30.45         2.79 o                         
 -17  14   6        140.20        133.34         3.57 o                         
 -16  14   6         49.64         50.24         2.77 o                         
 -15  14   6         23.67         26.67         2.56 o                         
 -14  14   6        140.30        133.21         2.93 o                         
 -13  14   6         28.35         31.38         2.32 o                         
 -12  14   6         93.69         87.97         2.66 o                         
 -11  14   6        199.04        193.88         3.47 o                         
 -10  14   6        139.77        168.34         3.22 o                         
  -9  14   6        395.20        424.77         4.84 o                         
  -8  14   6        472.73        504.79         5.10 o                         
  -7  14   6        272.89        307.14         4.28 o                         
  -6  14   6        141.15        133.85         2.81 o                         
  -5  14   6        146.81        138.77         2.83 o                         
  -4  14   6         96.79         87.24         2.45 o                         
  -3  14   6          5.73          0.29         1.99 o                         
  -2  14   6         53.74         45.75         2.21 o                         
  -1  14   6         15.62         11.52         2.11 o                         
   0  14   6        139.44        112.52         2.73 o                         
   1  14   6        108.85         95.22         2.74 o                         
   2  14   6         88.78         88.52         2.93 o                         
   3  14   6         76.42         75.57         3.06 o                         
 -16  15   6         74.77         78.61         3.06 o                         
 -15  15   6         28.26         22.32         2.65 o                         
 -14  15   6         72.51         66.42         2.78 o                         
 -13  15   6        112.59        105.72         2.99 o                         
 -12  15   6          2.56         -1.12         2.29 o                         
 -11  15   6        117.66        102.99         2.76 o                         
 -10  15   6        359.08        364.10         4.59 o                         
  -9  15   6        185.67        209.21         3.73 o                         
  -8  15   6        191.39        197.81         4.00 o                         
  -7  15   6        110.98         98.46         2.75 o                         
  -6  15   6          6.24         -2.17         2.17 o                         
  -5  15   6          8.91          1.01         2.23 o                         
  -4  15   6         97.97         81.12         2.46 o                         
  -3  15   6          3.27          0.58         2.07 o                         
  -2  15   6         50.30         43.29         2.44 o                         
  -1  15   6         35.77         41.41         2.45 o                         
   0  15   6         33.25         28.01         2.66 o                         
   1  15   6         67.07         62.54         2.87 o                         
 -15  16   6         99.17         89.25         3.14 o                         
 -14  16   6         89.51         90.99         3.30 o                         
 -13  16   6         93.91        100.74         3.15 o                         
 -12  16   6        136.49        120.86         3.09 o                         
 -11  16   6         37.48         37.38         2.50 o                         
 -10  16   6        121.74        121.03         2.92 o                         
  -9  16   6        323.75        354.91         4.60 o                         
  -8  16   6         64.01         73.84         2.59 o                         
  -7  16   6         46.24         57.20         2.53 o                         
  -6  16   6        101.32        114.06         2.84 o                         
  -5  16   6         22.95         21.45         2.19 o                         
  -4  16   6         97.21         88.03         2.66 o                         
  -3  16   6        137.54        131.63         2.87 o                         
  -2  16   6         37.97         39.96         2.48 o                         
  -1  16   6         54.24         54.96         2.71 o                         
 -14  17   6         98.63         97.17         3.26 o                         
 -13  17   6         45.26         43.59         2.92 o                         
 -12  17   6         41.07         34.16         2.86 o                         
 -11  17   6         53.58         60.88         2.94 o                         
 -10  17   6         30.58         25.10         2.63 o                         
  -9  17   6        102.95        107.67         3.03 o                         
  -8  17   6        126.15        132.97         3.17 o                         
  -7  17   6         45.47         47.73         2.63 o                         
  -6  17   6        115.67        106.32         3.05 o                         
  -5  17   6        122.28        115.81         3.10 o                         
  -4  17   6         37.70         32.48         2.55 o                         
  -3  17   6        122.19        111.73         3.04 o                         
 -12  18   6         11.08          5.13         2.83 o                         
 -11  18   6         98.12         91.81         3.29 o                         
 -10  18   6         60.59         50.87         3.03 o                         
  -9  18   6         11.74         10.77         2.82 o                         
  -8  18   6        101.22         89.99         3.10 o                         
  -7  18   6        117.51         98.08         3.23 o                         
  -6  18   6         39.46         41.62         2.93 o                         
   0   0   7        446.59        595.09        23.97 o                         
  -1   1   7       1326.69       1278.93        17.47 o                         
   0   1   7        922.46        934.74        15.74 o                         
   1   1   7        231.08        250.58        15.07 o                         
  -3   2   7        465.10        487.56         6.74 o                         
  -2   2   7        536.35        604.50        10.79 o                         
  -1   2   7        305.32        324.39        11.45 o                         
   0   2   7        887.41        977.46        12.01 o                         
   1   2   7        363.83        394.18         7.74 o                         
   2   2   7        211.61        236.07         3.98 o                         
  -5   3   7        463.32        480.87         5.27 o                         
  -4   3   7         63.50         71.53         2.53 o                         
  -3   3   7        182.19        249.78         6.21 o                         
  -2   3   7        511.97        532.58         8.31 o                         
  -1   3   7        439.33        462.63        10.36 o                         
   0   3   7        145.93        215.71         7.55 o                         
   1   3   7        400.27        381.76         7.36 o                         
   2   3   7        232.72        244.86         4.48 o                         
   3   3   7         92.02        120.99         3.27 o                         
  -7   4   7        682.30        645.91         5.69 o                         
  -6   4   7        413.10        382.89         4.31 o                         
  -5   4   7        107.96        121.21         3.14 o                         
  -4   4   7          7.89         -0.51         1.91 o                         
  -3   4   7        252.11        237.47         4.06 o                         
  -2   4   7        132.24        151.59         5.94 o                         
  -1   4   7         88.69         91.20         4.17 o                         
   0   4   7          5.88         -2.12         2.12 o                         
   1   4   7         37.74         35.76         2.58 o                         
   2   4   7        700.41        674.53         7.37 o                         
   3   4   7        266.73        265.66         4.29 o                         
   4   4   7         84.01        104.07         2.57 o                         
  -9   5   7        372.47        413.98         5.17 o                         
  -8   5   7        326.01        366.29         4.80 o                         
  -7   5   7         35.88         36.20         2.30 o                         
  -6   5   7        206.14        212.80         4.72 o                         
  -5   5   7        107.64        118.31         2.93 o                         
  -4   5   7         43.38         42.26         2.32 o                         
  -3   5   7        260.43        272.05         4.91 o                         
  -2   5   7        299.09        310.33         5.54 o                         
  -1   5   7        127.65        141.73         3.42 o                         
   0   5   7         97.05        106.87         3.07 o                         
   1   5   7          4.98          3.89         1.79 o                         
   2   5   7        196.93        212.39         4.04 o                         
   3   5   7        880.54        832.13         6.14 o                         
   4   5   7        299.76        315.04         4.29 o                         
   5   5   7        113.24        105.58         2.26 o                         
 -11   6   7         46.10         48.52         2.25 o                         
 -10   6   7         45.77         36.89         2.03 o                         
  -9   6   7        117.83        120.33         2.55 o                         
  -8   6   7        574.33        570.78         5.63 o                         
  -7   6   7        216.01        189.68         4.86 o                         
  -6   6   7        123.41        119.69         2.69 o                         
  -5   6   7          6.54          5.47         2.09 o                         
  -4   6   7        422.33        407.09         4.61 o                         
  -3   6   7         60.00         82.58         2.49 o                         
  -2   6   7        262.49        235.88         3.82 o                         
  -1   6   7        205.18        191.86         3.46 o                         
   0   6   7        196.85        189.77         4.07 o                         
   1   6   7        309.75        296.82         4.06 o                         
   2   6   7        278.72        296.70         3.65 o                         
   3   6   7         98.01         97.46         2.60 o                         
   4   6   7         61.56         67.33         2.23 o                         
   5   6   7         88.65         97.07         2.57 o                         
   6   6   7         97.23         94.80         2.58 o                         
 -13   7   7         47.12         61.47         2.40 o                         
 -12   7   7         23.31         14.53         2.15 o                         
 -11   7   7         73.65         75.99         2.32 o                         
 -10   7   7        226.56        227.37         3.60 o                         
  -9   7   7        298.04        310.91         3.85 o                         
  -8   7   7         93.84        108.76         3.05 o                         
  -7   7   7         52.23         44.68         2.17 o                         
  -6   7   7        187.28        171.04         3.30 o                         
  -5   7   7        129.84        126.90         2.84 o                         
  -4   7   7        252.16        238.72         3.59 o                         
  -3   7   7        414.03        391.41         4.49 o                         
  -2   7   7         22.67         15.85         1.99 o                         
  -1   7   7        142.43        122.88         2.61 o                         
   0   7   7         50.60         38.71         2.07 o                         
   1   7   7        153.95        170.88         3.70 o                         
   2   7   7        244.49        265.70         3.98 o                         
   3   7   7        183.60        160.61         2.96 o                         
   4   7   7         13.35          9.40         2.07 o                         
   5   7   7         96.37         84.57         2.64 o                         
   6   7   7        205.69        203.33         3.50 o                         
   7   7   7         63.99         74.07         2.61 o                         
 -15   8   7        267.69        257.01         4.27 o                         
 -14   8   7        115.26        115.53         2.88 o                         
 -13   8   7         42.87         35.94         2.13 o                         
 -12   8   7         50.07         49.75         2.15 o                         
 -11   8   7        360.87        360.43         3.97 o                         
 -10   8   7        134.29        132.22         2.75 o                         
  -9   8   7        501.11        493.69         4.64 o                         
  -8   8   7        359.84        361.10         4.02 o                         
  -7   8   7        160.29        169.28         3.52 o                         
  -6   8   7        381.72        412.39         5.74 o                         
  -5   8   7        541.72        526.56         4.96 o                         
  -4   8   7        100.61        119.97         2.83 o                         
  -3   8   7        258.99        282.17         3.88 o                         
  -2   8   7        346.32        346.53         4.61 o                         
  -1   8   7        141.00        162.56         3.05 o                         
   0   8   7        536.80        538.44         4.90 o                         
   1   8   7        207.94        189.56         3.64 o                         
   2   8   7         29.71         34.04         2.07 o                         
   3   8   7        278.16        273.03         3.93 o                         
   4   8   7        239.45        223.87         3.79 o                         
   5   8   7         80.62         74.14         2.56 o                         
   6   8   7        206.35        193.24         3.82 o                         
   7   8   7        217.54        204.75         3.89 o                         
 -15   9   7         38.94         46.61         2.54 o                         
 -14   9   7        141.98        138.13         2.94 o                         
 -13   9   7         42.98         38.29         2.21 o                         
 -12   9   7         66.03         65.91         2.13 o                         
 -11   9   7        351.52        338.69         3.56 o                         
 -10   9   7        352.97        356.84         3.89 o                         
  -9   9   7        160.45        186.40         3.34 o                         
  -8   9   7        305.51        289.64         3.87 o                         
  -7   9   7        176.22        189.74         3.01 o                         
  -6   9   7        122.00        130.10         3.31 o                         
  -5   9   7        470.13        484.03         5.11 o                         
  -4   9   7        244.98        257.01         4.17 o                         
  -3   9   7         97.98        106.84         2.66 o                         
  -2   9   7        425.48        452.81         4.90 o                         
  -1   9   7        350.93        372.70         4.69 o                         
   0   9   7        159.75        168.99         3.47 o                         
   1   9   7        252.23        251.71         3.85 o                         
   2   9   7        203.35        201.04         3.50 o                         
   3   9   7         29.02         29.51         2.24 o                         
   4   9   7        312.03        317.28         4.42 o                         
   5   9   7        379.83        437.57         4.99 o                         
   6   9   7         93.32         88.31         2.93 o                         
 -15  10   7         19.30         12.84         2.45 o                         
 -14  10   7         19.56         22.67         2.32 o                         
 -13  10   7         86.68         91.54         2.50 o                         
 -12  10   7        175.90        166.68         3.12 o                         
 -11  10   7         61.14         64.33         2.07 o                         
 -10  10   7        438.33        436.94         4.78 o                         
  -9  10   7        247.94        248.54         3.87 o                         
  -8  10   7         18.15         23.34         2.05 o                         
  -7  10   7        229.48        212.92         3.44 o                         
  -6  10   7         81.69         85.08         2.33 o                         
  -5  10   7         70.05         61.33         2.41 o                         
  -4  10   7         67.63         61.68         2.54 o                         
  -3  10   7        147.22        151.59         3.35 o                         
  -2  10   7        114.34        112.62         2.77 o                         
  -1  10   7        490.33        492.62         4.73 o                         
   0  10   7        278.33        276.00         4.07 o                         
   1  10   7         37.45         34.89         2.24 o                         
   2  10   7         72.00         70.78         2.60 o                         
   3  10   7         96.92         92.65         2.69 o                         
   4  10   7         90.45         88.83         2.70 o                         
   5  10   7        236.54        251.33         4.41 o                         
 -15  11   7         43.06         36.84         2.62 o                         
 -14  11   7         49.68         55.06         2.51 o                         
 -13  11   7         56.48         41.75         2.26 o                         
 -12  11   7        281.23        279.58         3.94 o                         
 -11  11   7         57.39         65.67         2.38 o                         
 -10  11   7         55.37         52.67         2.27 o                         
  -9  11   7        299.09        305.92         4.19 o                         
  -8  11   7        339.44        329.50         4.15 o                         
  -7  11   7         21.58         22.62         2.17 o                         
  -6  11   7        146.06        167.73         3.33 o                         
  -5  11   7         35.74         28.27         2.32 o                         
  -4  11   7        115.37        111.55         2.61 o                         
  -3  11   7        549.06        540.22         5.51 o                         
  -2  11   7        249.69        249.05         4.00 o                         
  -1  11   7         67.19         72.06         2.40 o                         
   0  11   7         93.95         98.98         2.68 o                         
   1  11   7        101.88        103.62         2.77 o                         
   2  11   7         19.00         13.14         2.24 o                         
   3  11   7        289.86        285.83         4.35 o                         
   4  11   7         80.25         73.56         2.88 o                         
 -15  12   7         31.26         19.59        20.03 o                         
 -14  12   7        111.52         95.92         3.01 o                         
 -13  12   7         95.17         92.97         2.63 o                         
 -12  12   7         77.94         80.38         2.48 o                         
 -11  12   7        106.91        119.86         2.82 o                         
 -10  12   7         72.78         69.81         2.30 o                         
  -9  12   7         23.01         31.88         2.45 o                         
  -8  12   7        362.51        350.55         4.92 o                         
  -7  12   7         99.81         84.85         2.81 o                         
  -6  12   7        133.67        130.80         3.02 o                         
  -5  12   7         38.39         27.95         2.26 o                         
  -4  12   7         33.63         34.06         2.27 o                         
  -3  12   7         76.55         72.20         2.56 o                         
  -2  12   7        291.57        298.38         4.30 o                         
  -1  12   7        278.04        281.92         4.27 o                         
   0  12   7         47.29         48.08         2.63 o                         
   1  12   7         51.05         44.41         2.59 o                         
   2  12   7        103.64        106.32         2.95 o                         
   3  12   7         23.20         25.19         8.64 o                         
 -14  13   7         16.21         15.76         2.54 o                         
 -13  13   7         60.88         61.12         2.68 o                         
 -12  13   7         31.28         26.45         2.38 o                         
 -11  13   7         21.51         16.52         2.34 o                         
 -10  13   7         82.09         86.69         3.11 o                         
  -9  13   7        223.75        251.52         4.29 o                         
  -8  13   7         91.06         89.92         2.85 o                         
  -7  13   7        340.29        339.47         4.70 o                         
  -6  13   7         28.70         33.28         2.47 o                         
  -5  13   7         36.94         23.25         2.40 o                         
  -4  13   7         68.52         63.91         2.68 o                         
  -3  13   7        109.76        117.11         3.03 o                         
  -2  13   7         35.42         24.11         2.61 o                         
  -1  13   7        157.70        147.86         3.21 o                         
   0  13   7         69.29         61.41         2.57 o                         
   1  13   7          1.22         -0.04         2.37 o                         
 -13  14   7          1.53          1.35         2.47 o                         
 -12  14   7        102.77        111.27         2.96 o                         
 -11  14   7        174.80        161.08         3.30 o                         
 -10  14   7        125.42        118.75         3.16 o                         
  -9  14   7        570.97        636.35         5.95 o                         
  -8  14   7        159.72        148.15         3.30 o                         
  -7  14   7         64.89         78.04         2.58 o                         
  -6  14   7        189.72        185.06         3.77 o                         
  -5  14   7         93.88         82.98         2.86 o                         
  -4  14   7         16.87         14.87         2.52 o                         
  -3  14   7         81.53         82.31         2.61 o                         
  -2  14   7         78.64         64.95         2.57 o                         
  -1  14   7         25.94         24.16         2.42 o                         
 -12  15   7         24.51         31.19         8.01 o                         
 -11  15   7        115.24        108.62         3.19 o                         
 -10  15   7        144.23        144.27         3.64 o                         
  -9  15   7         96.19         95.02         3.03 o                         
  -8  15   7        355.97        345.67         5.81 o                         
  -7  15   7        209.69        192.24         3.74 o                         
  -6  15   7         25.41         25.14         2.45 o                         
  -5  15   7         27.87         18.20         2.50 o                         
  -4  15   7         28.02         18.06         2.54 o                         
  -3  15   7         35.31         29.61         6.81 o                         
   0   0   8         99.39        125.32         9.64 o                         
  -1   1   8        192.55        222.65         6.60 o                         
   0   1   8        290.11        313.03         5.68 o                         
   1   1   8          5.93         -1.47         3.52 o                         
  -3   2   8         38.02         24.95         3.31 o                         
  -2   2   8         95.27         82.69         4.26 o                         
  -1   2   8          3.78         -0.48         3.22 o                         
   0   2   8         72.73         49.70         3.31 o                         
   1   2   8         35.04         34.34         3.21 o                         
   2   2   8          3.54         -0.78         3.23 o                         
  -5   3   8        118.59        126.90         5.57 o                         
  -4   3   8        214.54        191.21         5.11 o                         
  -3   3   8          5.64         -3.39         3.39 o                         
  -2   3   8         21.37         19.92         3.07 o                         
  -1   3   8         30.07         23.21         3.41 o                         
   0   3   8          9.19         -3.17         3.17 o                         
   1   3   8        213.53        215.77         6.07 o                         
   2   3   8        825.19        893.47        15.03 o                         
   3   3   8         55.62         75.03         5.01 o                         
  -7   4   8         65.00         78.87         3.07 o                         
  -6   4   8        695.15        683.88         9.74 o                         
  -5   4   8         31.46         14.47         3.59 o                         
  -4   4   8        204.65        193.94         5.34 o                         
  -3   4   8        353.74        359.80         7.90 o                         
  -2   4   8          5.27          8.86         3.49 o                         
  -1   4   8        147.94        137.34         6.10 o                         
   0   4   8        224.44        215.28         8.27 o                         
   1   4   8         13.71         27.14         4.31 o                         
   2   4   8        279.83        321.52        10.94 o                         
   3   4   8       1146.73       1075.72        11.85 o                         
   4   4   8          1.15          6.78         2.78 o                         
  -9   5   8        119.21        110.88         3.42 o                         
  -8   5   8        239.37        258.11         5.20 o                         
  -7   5   8         10.65          9.42         2.77 o                         
  -6   5   8        205.49        219.83         5.27 o                         
  -5   5   8        412.92        412.32         7.46 o                         
  -4   5   8         18.72         29.72         3.94 o                         
  -3   5   8        511.21        552.93         8.58 o                         
  -2   5   8        186.27        191.21         8.03 o                         
  -1   5   8         26.27         10.08         6.73 o                         
   0   5   8        249.77        261.32        14.85 o                         
   1   5   8        980.67        970.94        13.85 o                         
   2   5   8         33.13         42.23         4.59 o                         
   3   5   8         86.91         99.32         3.32 o                         
   4   5   8        288.90        277.28         4.66 o                         
   5   5   8         24.74         18.75         2.39 o                         
 -11   6   8        230.34        199.55         4.12 o                         
 -10   6   8        106.91         91.72         2.77 o                         
  -9   6   8          5.75          5.80         2.63 o                         
  -8   6   8         22.13         19.16         2.49 o                         
  -7   6   8        200.09        224.27         5.52 o                         
  -6   6   8         22.15         23.93         3.34 o                         
  -5   6   8        710.56        704.93        10.32 o                         
  -4   6   8        434.45        459.17         9.74 o                         
  -3   6   8         61.37         75.45         3.55 o                         
  -2   6   8        447.10        446.81        12.33 o                         
  -1   6   8        256.79        257.99        12.56 o                         
   0   6   8         33.70         38.10         4.19 o                         
   1   6   8        107.47        110.46         3.77 o                         
   2   6   8        277.73        302.00         5.44 o                         
   3   6   8         10.29         15.10         2.42 o                         
   4   6   8        170.66        173.39         3.76 o                         
   5   6   8        139.31        151.91         3.58 o                         
   6   6   8          5.49         10.10         2.74 o                         
 -12   7   8         77.92         71.58         2.85 o                         
 -11   7   8          4.75          2.72         2.41 o                         
 -10   7   8         77.31         81.35         2.72 o                         
  -9   7   8         62.32         64.80         2.81 o                         
  -8   7   8          0.75         -2.48         2.48 o                         
  -7   7   8         62.03         63.19         2.78 o                         
  -6   7   8        177.37        182.27         6.04 o                         
  -5   7   8         34.37         31.67         2.96 o                         
  -4   7   8        694.65        668.77         7.07 o                         
  -3   7   8         72.55         87.22         3.14 o                         
  -2   7   8         11.32          3.63         3.00 o                         
  -1   7   8        128.05        137.76         3.75 o                         
   0   7   8         99.12        101.48         2.96 o                         
   1   7   8          5.19          1.68         2.43 o                         
   2   7   8         90.10         84.27         2.93 o                         
   3   7   8         63.75         65.02         2.90 o                         
   4   7   8          1.05          9.45         2.74 o                         
   5   7   8        275.09        285.05         5.55 o                         
 -12   8   8         65.68         62.99         2.61 o                         
 -11   8   8         73.39         78.68         2.93 o                         
 -10   8   8          2.91         -2.43         2.43 o                         
  -9   8   8         21.83         18.61         2.71 o                         
  -8   8   8         45.18         52.29         2.97 o                         
  -7   8   8          6.98          6.84         2.66 o                         
  -6   8   8        195.03        223.78         4.70 o                         
  -5   8   8        140.31        146.70         4.46 o                         
  -4   8   8          1.64          0.92         2.40 o                         
  -3   8   8        150.13        146.34         3.79 o                         
  -2   8   8         36.12         30.62         2.73 o                         
  -1   8   8          0.66         -2.49         2.49 o                         
   0   8   8         29.48         32.43         2.67 o                         
   1   8   8         30.60         32.31         2.52 o                         
   2   8   8          3.22         -2.42         2.52 o                         
   3   8   8        146.46        132.67         3.50 o                         
   4   8   8        133.25        124.83         3.29 o                         
 -11   9   8         57.82         43.43         2.28 o                         
 -10   9   8         55.38         51.46         2.64 o                         
  -9   9   8         23.72         12.12         2.57 o                         
  -8   9   8         25.84         22.33         2.60 o                         
  -7   9   8        128.77        119.39         3.10 o                         
  -6   9   8          6.29          8.60         2.38 o                         
  -5   9   8        186.54        189.33         4.11 o                         
  -4   9   8        103.48        105.33         3.12 o                         
  -3   9   8          6.42          4.65         2.44 o                         
  -2   9   8         37.71         37.16         2.59 o                         
  -1   9   8         31.05         35.95         2.52 o                         
   0   9   8         19.55         10.55         2.26 o                         
   1   9   8         47.17         43.46         2.38 o                         
   2   9   8         76.59         82.26         2.95 o                         
 -11  10   8          3.70          1.03         2.31 o                         
 -10  10   8         75.21         60.81         2.65 o                         
  -9  10   8         69.23         67.20         3.01 o                         
  -8  10   8          2.95         -2.45         2.45 o                         
  -7  10   8         70.66         66.98         2.79 o                         
  -6  10   8        272.60        279.28         4.62 o                         
  -5  10   8         21.76         15.71         2.56 o                         
  -4  10   8         65.89         57.27         2.87 o                         
  -3  10   8         94.67         99.42         3.05 o                         
  -2  10   8          2.80         -2.26         2.26 o                         
  -1  10   8         42.62         43.73         2.59 o                         
   0  10   8        124.15        108.61         3.00 o                         
   1  10   8          2.97         -2.20         2.67 o                         
 -10  11   8          4.72         -1.08         2.41 o                         
  -9  11   8         59.23         58.99         3.50 o                         
  -8  11   8        237.48        222.06         5.26 o                         
  -7  11   8          1.08         11.01         2.74 o                         
  -6  11   8         85.07         95.10         3.21 o                         
  -5  11   8        327.16        297.85         5.18 o                         
  -4  11   8          5.31         -0.02         2.36 o                         
  -3  11   8         44.40         45.10         2.78 o                         
  -2  11   8         72.62         57.37         2.69 o                         
  -1  11   8          4.41          2.52         2.61 o                         
  -8  12   8         82.12         85.07         3.42 o                         
  -7  12   8        438.24        432.72         7.51 o                         
  -6  12   8          8.59         17.60         2.60 o                         
  -5  12   8         51.30         54.94         3.05 o                         
  -4  12   8        107.26        114.11         3.86 o                         
   0   0   9          4.75         -2.35         8.17 o                         
  -1   1   9          4.61         -4.08         4.08 o                         
   0   1   9          5.69          0.64         4.40 o                         
   1   1   9         22.30         16.16         4.20 o                         
  -3   2   9         91.16         89.78         5.09 o                         
  -2   2   9        136.20        130.56         6.69 o                         
  -1   2   9         17.05         22.94         3.64 o                         
   0   2   9         90.33         80.17         4.09 o                         
   1   2   9         25.90         18.91         3.92 o                         
   2   2   9         88.74        106.04         4.92 o                         
  -5   3   9         61.67         66.49         4.26 o                         
  -4   3   9        308.43        260.41         8.35 o                         
  -3   3   9         83.39         71.09         7.15 o                         
  -2   3   9         24.60         19.32         5.50 o                         
  -1   3   9         69.83         55.22         4.01 o                         
   0   3   9        100.35         89.70         4.97 o                         
   1   3   9        105.90        101.76         7.85 o                         
   2   3   9         45.97         56.88         6.82 o                         
   3   3   9        176.76        173.55         6.16 o                         
  -6   4   9        144.65        130.12         6.67 o                         
  -5   4   9        183.11        168.15         6.14 o                         
  -4   4   9        123.68        128.75         7.47 o                         
  -3   4   9        126.56        123.51         5.34 o                         
  -2   4   9         94.69        105.34         4.68 o                         
  -1   4   9        223.98        198.17         9.06 o                         
   0   4   9         80.74         77.74         4.64 o                         
   1   4   9        134.59        146.10         9.67 o                         
   2   4   9         37.13         39.99         5.55 o                         
  -6   5   9         83.54         98.81         6.88 o                         
  -5   5   9         71.62         67.00         5.02 o                         
  -4   5   9        168.35        181.48         6.50 o                         
  -3   5   9         66.25         71.95         4.79 o                         
  -2   5   9         39.09         47.26         4.45 o                         
  -1   5   9        186.40        191.75         9.18 o                         
   0   5   9         70.63         72.40         5.02 o                         
   1   5   9         83.00         78.22         6.26 o                         
  -5   6   9        135.73        130.89         8.59 o                         
  -4   6   9         58.99         55.19         4.80 o                         
  -3   6   9        256.77        242.99        11.83 o                         
  -2   6   9        230.53        230.07         8.95 o                         
  -1   6   9         83.48         93.65         6.54 o                         
                                                                                
